# Supplementary material for: Transcriptional network analysis on brains reveals a potential regulatory role of PPP1R3F in autism spectrum disorders
Source: BMC Res Notes. 2018 Jul 17;11:489. doi: 10.1186/s13104-018-3594-0 (PMC6050725; doi:10.1186/s13104-018-3594-0)
Supplement: Supplementary file 2 — Additional file 2. The constructed networks from the Parikshak et al. dataset [19]. [file 13104_2018_3594_MOESM2_ESM.xlsx]

## Sheet: OutASD1C
Hub	Target	Mutual Information	Target	Mutual Information
ENSG00000000003	ENSG00000046653	0.299879	ENSG00000060642	0.192754	ENSG00000064989	0.27391	ENSG00000069702	0.212366	ENSG00000071967	0.386224	ENSG00000101850	0.204949	ENSG00000101888	0.267834	ENSG00000104870	0.242723	ENSG00000105926	0.232575	ENSG00000114115	0.256399	ENSG00000118292	0.226432	ENSG00000119655	0.325196	ENSG00000120594	0.204672	ENSG00000127863	0.243807	ENSG00000132965	0.257831	ENSG00000135272	0.312109	ENSG00000138449	0.287692	ENSG00000138496	0.259196	ENSG00000139644	0.306258	ENSG00000142583	0.276918	ENSG00000143878	0.220236	ENSG00000146376	0.246752	ENSG00000162627	0.233069	ENSG00000164342	0.247702	ENSG00000165029
ENSG00000000419	ENSG00000083635	0.291824	ENSG00000100528	0.288172	ENSG00000100902	0.38487	ENSG00000104408	0.399676	ENSG00000111875	0.462819	ENSG00000113583	0.38167	ENSG00000116406	0.363659	ENSG00000125870	0.342377	ENSG00000126243	0.411691	ENSG00000126705	0.404787	ENSG00000126821	0.426907	ENSG00000132823	0.381375	ENSG00000132825	0.26342	ENSG00000137040	0.397815	ENSG00000137492	0.359486	ENSG00000141503	0.378318	ENSG00000142235	0.441727	ENSG00000143183	0.444681	ENSG00000143742	0.426796	ENSG00000148481	0.418222	ENSG00000149196	0.340208	ENSG00000149926	0.424767	ENSG00000162368	0.41694	ENSG00000164934	0.329213	ENSG00000166226
ENSG00000000457	ENSG00000003056	0.343677	ENSG00000023041	0.253204	ENSG00000067533	0.239242	ENSG00000075426	0.203843	ENSG00000083093	0.229668	ENSG00000093183	0.252095	ENSG00000111196	0.227964	ENSG00000113812	0.204182	ENSG00000115368	0.33124	ENSG00000117620	0.283725	ENSG00000121486	0.248958	ENSG00000124596	0.319484	ENSG00000124786	0.24502	ENSG00000128699	0.310849	ENSG00000135040	0.285767	ENSG00000135148	0.192362	ENSG00000136932	0.291961	ENSG00000137274	0.195765	ENSG00000140543	0.25305	ENSG00000153575	0.196798	ENSG00000155729	0.279812	ENSG00000159322	0.240488	ENSG00000164296	0.254734	ENSG00000170222	0.269513	ENSG00000173275
ENSG00000000460	ENSG00000120008	0.238518	ENSG00000122507	0.254324	ENSG00000136874	0.23465	ENSG00000159592	0.225115	ENSG00000160877	0.180751
ENSG00000000938	ENSG00000096433	0.260476	ENSG00000105281	0.181286	ENSG00000117394	0.187305	ENSG00000128567	0.259919	ENSG00000131634	0.240195	ENSG00000140939	0.216957	ENSG00000154258	0.197812	ENSG00000163378	0.182574	ENSG00000169031	0.184013	ENSG00000175899	0.240758	ENSG00000183186	0.199483	ENSG00000198959	0.237273	ENSG00000204642	0.171147	ENSG00000206190	0.218663
ENSG00000000971	ENSG00000011465	0.256918	ENSG00000094963	0.234916	ENSG00000096696	0.222957	ENSG00000102359	0.245904	ENSG00000112343	0.290561	ENSG00000116678	0.210519	ENSG00000116711	0.264915	ENSG00000122870	0.228959	ENSG00000133574	0.264364	ENSG00000137393	0.326472	ENSG00000138119	0.267842	ENSG00000150782	0.186309	ENSG00000153162	0.21691	ENSG00000154258	0.230612	ENSG00000163513	0.287702	ENSG00000175899	0.277627	ENSG00000178033	0.268111	ENSG00000182326	0.272071	ENSG00000182718	0.303278	ENSG00000184500	0.294394	ENSG00000187720	0.2312	ENSG00000196159	0.193911	ENSG00000215808	0.211418	ENSG00000234961	0.194698
ENSG00000001036	ENSG00000091436	0.20865	ENSG00000104324	0.22987	ENSG00000106538	0.213515	ENSG00000118508	0.24016	ENSG00000122642	0.206452	ENSG00000122971	0.172749	ENSG00000124570	0.185623	ENSG00000128791	0.226546	ENSG00000131724	0.230385	ENSG00000135677	0.294151	ENSG00000138085	0.235817	ENSG00000148429	0.23648	ENSG00000153179	0.207406	ENSG00000158270	0.228134	ENSG00000166548	0.204921	ENSG00000170275	0.220517	ENSG00000170340	0.2406	ENSG00000170348	0.266882	ENSG00000172590	0.202641	ENSG00000184005	0.222876	ENSG00000185339	0.211952	ENSG00000196743	0.245856	ENSG00000256043	0.276641	ENSG00000256594	0.170956	ENSG00000264920
ENSG00000001084	ENSG00000068878	0.255142	ENSG00000072415	0.243176	ENSG00000103005	0.201395	ENSG00000114541	0.23978	ENSG00000118985	0.251337	ENSG00000120055	0.186552	ENSG00000121897	0.174315	ENSG00000133805	0.289055	ENSG00000133863	0.218741	ENSG00000134851	0.275149	ENSG00000142611	0.189794	ENSG00000147526	0.245867	ENSG00000154380	0.25263	ENSG00000156804	0.26367	ENSG00000164307	0.193475	ENSG00000166348	0.269944	ENSG00000170832	0.212965	ENSG00000171989	0.212944	ENSG00000204311	0.249185	ENSG00000214671	0.190236	ENSG00000215244	0.185959	ENSG00000233280	0.259484	ENSG00000235034	0.213512	ENSG00000239877	0.224704	ENSG00000250215
ENSG00000001167	ENSG00000013441	0.251039	ENSG00000065243	0.280769	ENSG00000080839	0.246833	ENSG00000101849	0.174122	ENSG00000116044	0.278802	ENSG00000117289	0.240238	ENSG00000119397	0.272648	ENSG00000124222	0.266772	ENSG00000129355	0.274737	ENSG00000130748	0.273649	ENSG00000132950	0.281695	ENSG00000137825	0.283843	ENSG00000139437	0.23954	ENSG00000140987	0.273399	ENSG00000141150	0.262516	ENSG00000143622	0.245915	ENSG00000144026	0.263734	ENSG00000144674	0.294862	ENSG00000160014	0.25802	ENSG00000161912	0.280702	ENSG00000165115	0.269026	ENSG00000165671	0.26028	ENSG00000167562	0.277878	ENSG00000180616	0.180614	ENSG00000183337
ENSG00000001460	ENSG00000100987	0.236053	ENSG00000110851	0.241337	ENSG00000112584	0.221706	ENSG00000124588	0.211372	ENSG00000135423	0.23046	ENSG00000136504	0.251301	ENSG00000136936	0.240477	ENSG00000136937	0.23639	ENSG00000143365	0.240334	ENSG00000143466	0.196383	ENSG00000143858	0.229086	ENSG00000150893	0.179927	ENSG00000151065	0.239603	ENSG00000156502	0.25521	ENSG00000179859	0.209377	ENSG00000185436	0.242618	ENSG00000204941	0.242473	ENSG00000213066	0.22215	ENSG00000227606	0.220934	ENSG00000229544	0.169894	ENSG00000231597	0.221985	ENSG00000232926	0.234117	ENSG00000255964	0.255222	ENSG00000261113	0.239616	ENSG00000261254
ENSG00000001461	ENSG00000007237	0.23913	ENSG00000013374	0.223632	ENSG00000054793	0.238786	ENSG00000066427	0.202169	ENSG00000107159	0.17873	ENSG00000110344	0.227627	ENSG00000126775	0.227054	ENSG00000142065	0.214352	ENSG00000152377	0.266108	ENSG00000163069	0.212922	ENSG00000180488	0.22165	ENSG00000187866	0.214936	ENSG00000197429	0.190723	ENSG00000197701	0.209359	ENSG00000198795	0.209895	ENSG00000251867	0.214136	ENSG00000254873	0.236961	ENSG00000260766	0.254887
ENSG00000001497	ENSG00000003756	0.418505	ENSG00000010244	0.426857	ENSG00000038382	0.398323	ENSG00000066923	0.443109	ENSG00000085733	0.401651	ENSG00000090905	0.415863	ENSG00000099954	0.465346	ENSG00000103091	0.422884	ENSG00000106344	0.371245	ENSG00000108799	0.421675	ENSG00000117360	0.473659	ENSG00000119509	0.442081	ENSG00000119688	0.416059	ENSG00000124181	0.384134	ENSG00000129933	0.423392	ENSG00000130254	0.402375	ENSG00000130939	0.419238	ENSG00000130950	0.428793	ENSG00000139624	0.445638	ENSG00000139631	0.397078	ENSG00000140577	0.45584	ENSG00000141837	0.425929	ENSG00000143379	0.381033	ENSG00000143442	0.4309	ENSG00000147059
ENSG00000001561	ENSG00000005893	0.360683	ENSG00000014123	0.485578	ENSG00000018189	0.402869	ENSG00000034693	0.253518	ENSG00000081154	0.385287	ENSG00000082996	0.405269	ENSG00000083312	0.376526	ENSG00000086189	0.414328	ENSG00000087502	0.364974	ENSG00000088451	0.237412	ENSG00000104331	0.356335	ENSG00000104763	0.289604	ENSG00000106460	0.384746	ENSG00000109184	0.349342	ENSG00000111711	0.401078	ENSG00000112167	0.32867	ENSG00000120686	0.396623	ENSG00000122042	0.374347	ENSG00000122545	0.365974	ENSG00000126524	0.385353	ENSG00000133104	0.302057	ENSG00000136213	0.29972	ENSG00000140600	0.322711	ENSG00000143742	0.398333	ENSG00000147419
ENSG00000001617	ENSG00000060138	0.174251	ENSG00000103160	0.18268	ENSG00000104081	0.176421	ENSG00000106333	0.174313	ENSG00000116675	0.188846	ENSG00000130529	0.187479	ENSG00000134108	0.19107	ENSG00000136244	0.177862	ENSG00000137507	0.193358	ENSG00000142864	0.188254	ENSG00000162267	0.173437	ENSG00000173208	0.200482	ENSG00000198954	0.183388	ENSG00000272512	0.183277
ENSG00000001626	ENSG00000072133	0.171753	ENSG00000127412	0.193177	ENSG00000137266	0.176628	ENSG00000163053	0.187477	ENSG00000166387	0.193683	ENSG00000204644	0.1759	ENSG00000259366	0.183348
ENSG00000001629	ENSG00000074201	0.262387	ENSG00000080815	0.273597	ENSG00000082996	0.298641	ENSG00000089177	0.219663	ENSG00000114209	0.324902	ENSG00000117020	0.282275	ENSG00000125703	0.327176	ENSG00000126524	0.300688	ENSG00000140600	0.284018	ENSG00000155085	0.247505	ENSG00000165322	0.298461	ENSG00000169826	0.264357	ENSG00000172086	0.269352	ENSG00000174891	0.257543	ENSG00000180776	0.289019	ENSG00000181544	0.287037	ENSG00000184007	0.286019	ENSG00000198498	0.16961
ENSG00000001630	ENSG00000022277	0.424521	ENSG00000065154	0.453503	ENSG00000065413	0.18195	ENSG00000070831	0.47342	ENSG00000072042	0.414766	ENSG00000074696	0.44393	ENSG00000101843	0.429254	ENSG00000101856	0.454579	ENSG00000104549	0.281634	ENSG00000105254	0.409752	ENSG00000107147	0.383216	ENSG00000109572	0.432559	ENSG00000109758	0.32716	ENSG00000110321	0.330538	ENSG00000114054	0.382286	ENSG00000117758	0.416664	ENSG00000125249	0.403558	ENSG00000125304	0.476633	ENSG00000127955	0.328083	ENSG00000128271	0.329485	ENSG00000129515	0.358481	ENSG00000135049	0.383632	ENSG00000138293	0.469462	ENSG00000138760	0.35814	ENSG00000142892
ENSG00000001631	ENSG00000003509	0.317559	ENSG00000043514	0.394042	ENSG00000056736	0.214917	ENSG00000065883	0.344495	ENSG00000075292	0.389126	ENSG00000101158	0.270357	ENSG00000104756	0.348634	ENSG00000111666	0.28181	ENSG00000114107	0.400873	ENSG00000115942	0.355098	ENSG00000118482	0.370665	ENSG00000119397	0.329645	ENSG00000119720	0.315213	ENSG00000121988	0.19219	ENSG00000123636	0.408023	ENSG00000124215	0.263422	ENSG00000131373	0.372915	ENSG00000134899	0.312153	ENSG00000135090	0.312163	ENSG00000136936	0.385425	ENSG00000137145	0.373772	ENSG00000139218	0.363347	ENSG00000141446	0.408032	ENSG00000144674	0.369832	ENSG00000145700
ENSG00000002016	ENSG00000073605	0.409748	ENSG00000100813	0.393982	ENSG00000102886	0.265701	ENSG00000103365	0.384854	ENSG00000108839	0.293135	ENSG00000137802	0.417026	ENSG00000139287	0.359874	ENSG00000143552	0.298495	ENSG00000148399	0.371424	ENSG00000152457	0.310735	ENSG00000160953	0.397143	ENSG00000187535	0.285685	ENSG00000197149	0.294765	ENSG00000213918	0.371129	ENSG00000219016	0.405127	ENSG00000228510	0.286878	ENSG00000228748	0.23838	ENSG00000231010	0.368715	ENSG00000232888	0.333159	ENSG00000235672	0.380509	ENSG00000243156	0.415873	ENSG00000246451	0.441244	ENSG00000246889	0.282887	ENSG00000251455	0.301542	ENSG00000251485
ENSG00000002079	ENSG00000158258	0.180052	ENSG00000158805	0.170944	ENSG00000223959	0.174261	ENSG00000235024	0.185523
ENSG00000002330	ENSG00000067900	0.324822	ENSG00000092439	0.293421	ENSG00000104904	0.292677	ENSG00000119383	0.290623	ENSG00000130520	0.294655	ENSG00000132881	0.212309	ENSG00000159069	0.305876	ENSG00000162971	0.306541	ENSG00000174276	0.252342	ENSG00000175602	0.321083	ENSG00000177963	0.237093	ENSG00000183207	0.300705	ENSG00000196465	0.308262	ENSG00000196990	0.17626	ENSG00000198625	0.322977	ENSG00000198840	0.229072	ENSG00000212951	0.200346	ENSG00000214654	0.201532	ENSG00000229311	0.286397	ENSG00000231242	0.292299	ENSG00000248979	0.209856	ENSG00000258947	0.318408	ENSG00000262820	0.301091
ENSG00000002549	ENSG00000027697	0.288369	ENSG00000041880	0.251448	ENSG00000042493	0.226927	ENSG00000090581	0.201332	ENSG00000091436	0.250646	ENSG00000100600	0.176375	ENSG00000108771	0.229764	ENSG00000110852	0.220619	ENSG00000113732	0.31146	ENSG00000114021	0.219473	ENSG00000115267	0.26913	ENSG00000115956	0.236653	ENSG00000122783	0.172332	ENSG00000130340	0.219875	ENSG00000131669	0.197763	ENSG00000131724	0.279612	ENSG00000135148	0.172766	ENSG00000135821	0.207591	ENSG00000138496	0.276379	ENSG00000150093	0.292357	ENSG00000151116	0.237289	ENSG00000153029	0.216016	ENSG00000161533	0.194869	ENSG00000163131	0.244922	ENSG00000163565
ENSG00000002586	ENSG00000018408	0.218403	ENSG00000060642	0.178821	ENSG00000067182	0.19931	ENSG00000099715	0.187521	ENSG00000101096	0.217564	ENSG00000105939	0.198663	ENSG00000113140	0.204304	ENSG00000116132	0.200258	ENSG00000124782	0.180562	ENSG00000147065	0.211129	ENSG00000162367	0.175576	ENSG00000213064	0.205959	ENSG00000231535	0.174164
ENSG00000002587	ENSG00000007372	0.243941	ENSG00000009694	0.247137	ENSG00000086570	0.219787	ENSG00000101349	0.245439	ENSG00000125966	0.287567	ENSG00000152495	0.287483	ENSG00000164684	0.251393	ENSG00000165617	0.242217	ENSG00000169085	0.225606	ENSG00000174963	0.31165	ENSG00000187210	0.269673	ENSG00000249158	0.198381	ENSG00000259367	0.212646
ENSG00000002745	ENSG00000081320	0.288194	ENSG00000104327	0.269535	ENSG00000106078	0.236332	ENSG00000112218	0.292083	ENSG00000113448	0.229179	ENSG00000116237	0.277207	ENSG00000135824	0.270124	ENSG00000138741	0.297725	ENSG00000198049	0.171726	ENSG00000205835	0.208204	ENSG00000242020	0.199732	ENSG00000266538	0.249451	ENSG00000267890	0.196747
ENSG00000002746	ENSG00000103569	0.204065	ENSG00000118495	0.19164	ENSG00000119946	0.233147	ENSG00000152527	0.191364	ENSG00000158014	0.17725	ENSG00000167549	0.211477	ENSG00000168702	0.187333	ENSG00000169714	0.178141	ENSG00000174171	0.196411	ENSG00000186377	0.194579	ENSG00000187984	0.202791	ENSG00000188002	0.178151	ENSG00000205181	0.211435	ENSG00000206028	0.213575	ENSG00000223839	0.214356	ENSG00000231638	0.230347	ENSG00000269699	0.182093
ENSG00000002822	ENSG00000034713	0.205292	ENSG00000068400	0.206675	ENSG00000076201	0.20497	ENSG00000107140	0.194838	ENSG00000110448	0.200163	ENSG00000126001	0.207394	ENSG00000152217	0.226837	ENSG00000168096	0.206614	ENSG00000172432	0.224006	ENSG00000179361	0.215226	ENSG00000181524	0.203381	ENSG00000182473	0.218489	ENSG00000198026	0.206468	ENSG00000225733	0.188057	ENSG00000266498	0.210805	ENSG00000268798	0.203109	ENSG00000271064	0.210789
ENSG00000002834	ENSG00000063176	0.365968	ENSG00000095321	0.274739	ENSG00000100401	0.269085	ENSG00000102119	0.305009	ENSG00000103257	0.320182	ENSG00000104805	0.376977	ENSG00000107816	0.31404	ENSG00000126461	0.405561	ENSG00000130382	0.412469	ENSG00000132589	0.249231	ENSG00000133612	0.400672	ENSG00000148331	0.386702	ENSG00000153339	0.330436	ENSG00000174365	0.183923	ENSG00000176087	0.272239	ENSG00000177225	0.378117	ENSG00000182492	0.264801	ENSG00000197713	0.314406	ENSG00000203883	0.244493	ENSG00000231925	0.356614	ENSG00000251692	0.177687	ENSG00000265784	0.276924	ENSG00000269243	0.301595
ENSG00000002933	ENSG00000028137	0.173416	ENSG00000106565	0.293585	ENSG00000118257	0.209971	ENSG00000123609	0.183471	ENSG00000169504	0.282575	ENSG00000182253	0.298413	ENSG00000213468	0.192167	ENSG00000261054	0.301648
ENSG00000003056	ENSG00000000457	0.343677	ENSG00000023608	0.273498	ENSG00000034693	0.272759	ENSG00000066651	0.283638	ENSG00000077458	0.247527	ENSG00000101452	0.199999	ENSG00000107960	0.294343	ENSG00000108465	0.247223	ENSG00000115368	0.301037	ENSG00000128699	0.301051	ENSG00000134146	0.252622	ENSG00000137200	0.206043	ENSG00000137501	0.234274	ENSG00000138185	0.244207	ENSG00000143924	0.236678	ENSG00000162688	0.280654	ENSG00000168916	0.195983	ENSG00000173275	0.28684	ENSG00000174606	0.284484	ENSG00000185056	0.177073	ENSG00000196177	0.305525	ENSG00000255642	0.206445	ENSG00000260916	0.270937
ENSG00000003096	ENSG00000014641	0.374107	ENSG00000112419	0.26351	ENSG00000118680	0.43477	ENSG00000123545	0.405163	ENSG00000128683	0.391444	ENSG00000136143	0.411204	ENSG00000143158	0.387255	ENSG00000143162	0.383943	ENSG00000150361	0.474192	ENSG00000151632	0.182037	ENSG00000152234	0.399556	ENSG00000164258	0.373601	ENSG00000165659	0.337523	ENSG00000174695	0.429628	ENSG00000175445	0.44179	ENSG00000178053	0.368339	ENSG00000178172	0.40731	ENSG00000178538	0.436977	ENSG00000241837	0.392167	ENSG00000242259	0.29946	ENSG00000250317	0.35523
ENSG00000003137	ENSG00000024862	0.25402	ENSG00000040608	0.289377	ENSG00000069020	0.197338	ENSG00000070159	0.246858	ENSG00000072832	0.296215	ENSG00000087250	0.173838	ENSG00000100433	0.286768	ENSG00000101321	0.302819	ENSG00000108312	0.255434	ENSG00000111801	0.211655	ENSG00000117676	0.21577	ENSG00000121318	0.206026	ENSG00000129534	0.202175	ENSG00000134317	0.184859	ENSG00000136158	0.294151	ENSG00000137460	0.271962	ENSG00000138166	0.352307	ENSG00000139800	0.288666	ENSG00000141469	0.247871	ENSG00000144668	0.230925	ENSG00000157445	0.301453	ENSG00000160862	0.257594	ENSG00000164292	0.318146	ENSG00000166669	0.210239	ENSG00000166886
ENSG00000003147	ENSG00000040341	0.257402	ENSG00000123342	0.219716	ENSG00000151466	0.175764	ENSG00000166446	0.175339	ENSG00000179397	0.187889	ENSG00000225159	0.208657	ENSG00000244642	0.205243	ENSG00000256861	0.173023
ENSG00000003249	ENSG00000007402	0.239668	ENSG00000008256	0.231042	ENSG00000063176	0.293033	ENSG00000110697	0.278229	ENSG00000128268	0.327668	ENSG00000130758	0.337808	ENSG00000136908	0.172186	ENSG00000141858	0.233932	ENSG00000142459	0.23444	ENSG00000149091	0.241062	ENSG00000149782	0.226467	ENSG00000160326	0.268412	ENSG00000164488	0.179884	ENSG00000166924	0.346163	ENSG00000167700	0.297287	ENSG00000183741	0.350383	ENSG00000185818	0.280627	ENSG00000224019	0.17983	ENSG00000263707	0.214107	ENSG00000266962	0.292168
ENSG00000003393	ENSG00000008083	0.252722	ENSG00000058866	0.31071	ENSG00000096063	0.186208	ENSG00000102871	0.188855	ENSG00000106069	0.286566	ENSG00000110075	0.336989	ENSG00000114423	0.292601	ENSG00000117281	0.258505	ENSG00000118946	0.206011	ENSG00000125845	0.226378	ENSG00000130684	0.274705	ENSG00000131018	0.336254	ENSG00000135945	0.329287	ENSG00000140455	0.356318	ENSG00000143995	0.23687	ENSG00000145216	0.179717	ENSG00000152270	0.284638	ENSG00000155744	0.305307	ENSG00000163596	0.273214	ENSG00000164048	0.283364	ENSG00000164190	0.304413	ENSG00000165259	0.285912	ENSG00000165671	0.30414	ENSG00000171291	0.291866	ENSG00000174839
ENSG00000003400	ENSG00000067066	0.203736	ENSG00000090382	0.179977	ENSG00000100003	0.205668	ENSG00000107295	0.200762	ENSG00000128567	0.246907	ENSG00000138193	0.184509	ENSG00000138386	0.18359	ENSG00000144063	0.189301	ENSG00000147526	0.196049	ENSG00000152229	0.173742	ENSG00000157557	0.191217	ENSG00000163630	0.185351	ENSG00000164867	0.22006	ENSG00000177173	0.173893	ENSG00000177238	0.180566	ENSG00000223773	0.199768	ENSG00000259814	0.170452
ENSG00000003402	ENSG00000141837	0.357304	ENSG00000148908	0.247669	ENSG00000166762	0.392103	ENSG00000175806	0.362933	ENSG00000180221	0.306523	ENSG00000181722	0.359613	ENSG00000183718	0.351709	ENSG00000197343	0.386844	ENSG00000198354	0.236709	ENSG00000203335	0.360784	ENSG00000219085	0.360273	ENSG00000226312	0.361486	ENSG00000226419	0.324269	ENSG00000229715	0.365311	ENSG00000230797	0.365391	ENSG00000232682	0.354354	ENSG00000233264	0.352978	ENSG00000237065	0.365955	ENSG00000249848	0.381229	ENSG00000253015	0.250709	ENSG00000253767	0.359127	ENSG00000254477	0.274591	ENSG00000255980	0.292672	ENSG00000257954	0.363497	ENSG00000259957
ENSG00000003436	ENSG00000018408	0.189835	ENSG00000103316	0.173525	ENSG00000125810	0.170778	ENSG00000132423	0.177112	ENSG00000132639	0.181406	ENSG00000135899	0.172847	ENSG00000139835	0.174455	ENSG00000143545	0.187464	ENSG00000149575	0.17942	ENSG00000157219	0.195504	ENSG00000162976	0.184701	ENSG00000164088	0.191848	ENSG00000198604	0.177652	ENSG00000213853	0.171008
ENSG00000003509	ENSG00000001631	0.317559	ENSG00000051825	0.360453	ENSG00000082258	0.393804	ENSG00000085382	0.351861	ENSG00000100503	0.311918	ENSG00000112159	0.306325	ENSG00000115970	0.302301	ENSG00000126226	0.337932	ENSG00000145241	0.342049	ENSG00000147316	0.258281	ENSG00000147437	0.341894	ENSG00000151532	0.262994	ENSG00000154240	0.257218	ENSG00000154263	0.324095	ENSG00000180190	0.27975	ENSG00000213066	0.369276	ENSG00000233196	0.277411	ENSG00000249604	0.291945
ENSG00000003756	ENSG00000001497	0.418505	ENSG00000004534	0.34486	ENSG00000007392	0.390803	ENSG00000033800	0.370659	ENSG00000038382	0.401984	ENSG00000052841	0.402704	ENSG00000055609	0.384372	ENSG00000072121	0.376672	ENSG00000090686	0.43986	ENSG00000100354	0.404018	ENSG00000106344	0.369155	ENSG00000108799	0.418379	ENSG00000117360	0.443655	ENSG00000118762	0.340226	ENSG00000119509	0.427035	ENSG00000119720	0.294207	ENSG00000130254	0.433604	ENSG00000131503	0.396415	ENSG00000132549	0.365894	ENSG00000136895	0.423723	ENSG00000143437	0.421912	ENSG00000143442	0.419333	ENSG00000144426	0.345935	ENSG00000145833	0.371645	ENSG00000149488
ENSG00000003987	ENSG00000050130	0.298877	ENSG00000070269	0.306402	ENSG00000080819	0.249395	ENSG00000081870	0.317314	ENSG00000083097	0.313575	ENSG00000110492	0.179426	ENSG00000112282	0.299361	ENSG00000116001	0.309445	ENSG00000117697	0.318951	ENSG00000122008	0.294969	ENSG00000129003	0.320119	ENSG00000129534	0.177197	ENSG00000134313	0.341205	ENSG00000144228	0.296362	ENSG00000145725	0.296132	ENSG00000158411	0.285357	ENSG00000163104	0.314342	ENSG00000174606	0.319216	ENSG00000176845	0.192051	ENSG00000184319	0.216466	ENSG00000197713	0.322045	ENSG00000198105	0.325342
ENSG00000003989	ENSG00000047648	0.17143	ENSG00000069702	0.192963	ENSG00000090104	0.184032	ENSG00000090382	0.188825	ENSG00000100234	0.287958	ENSG00000134548	0.272704	ENSG00000142871	0.225935	ENSG00000143603	0.263379	ENSG00000145423	0.253646	ENSG00000147027	0.298496	ENSG00000148175	0.283588	ENSG00000148180	0.239547	ENSG00000151012	0.295117	ENSG00000152214	0.183697	ENSG00000153993	0.226854	ENSG00000155324	0.269528	ENSG00000169006	0.270206	ENSG00000172403	0.295939	ENSG00000198838	0.260156	ENSG00000250602	0.220721	ENSG00000251442	0.241651	ENSG00000265194	0.240318
ENSG00000004059	ENSG00000010256	0.397118	ENSG00000010438	0.432423	ENSG00000056972	0.360162	ENSG00000063180	0.44786	ENSG00000074071	0.433756	ENSG00000077080	0.352259	ENSG00000077809	0.404935	ENSG00000086475	0.35008	ENSG00000092531	0.415866	ENSG00000099284	0.385899	ENSG00000099341	0.456806	ENSG00000101152	0.429878	ENSG00000101460	0.36732	ENSG00000102003	0.519828	ENSG00000102109	0.388558	ENSG00000102924	0.42152	ENSG00000103316	0.440005	ENSG00000104299	0.235804	ENSG00000105058	0.43207	ENSG00000105393	0.388819	ENSG00000105568	0.449477	ENSG00000108528	0.463804	ENSG00000108839	0.29747	ENSG00000110717	0.439109	ENSG00000111669
ENSG00000004139	ENSG00000039523	0.38755	ENSG00000058335	0.359477	ENSG00000072071	0.391507	ENSG00000072518	0.408418	ENSG00000079313	0.389868	ENSG00000099381	0.41698	ENSG00000099940	0.218564	ENSG00000103199	0.276567	ENSG00000104967	0.401491	ENSG00000105204	0.298452	ENSG00000105270	0.370264	ENSG00000105662	0.377355	ENSG00000110881	0.350367	ENSG00000111676	0.389154	ENSG00000126705	0.385972	ENSG00000130723	0.39944	ENSG00000131061	0.33718	ENSG00000131398	0.410107	ENSG00000135100	0.282565	ENSG00000136848	0.350496	ENSG00000137486	0.321521	ENSG00000139718	0.395384	ENSG00000157570	0.353362	ENSG00000161681	0.409158	ENSG00000164061
ENSG00000004142	ENSG00000005448	0.235339	ENSG00000006015	0.279838	ENSG00000010256	0.416907	ENSG00000049769	0.365829	ENSG00000053372	0.291118	ENSG00000065057	0.295733	ENSG00000067225	0.37648	ENSG00000090432	0.286545	ENSG00000099968	0.205645	ENSG00000100395	0.278075	ENSG00000101152	0.443613	ENSG00000105393	0.358614	ENSG00000105447	0.27626	ENSG00000106683	0.254451	ENSG00000106992	0.366386	ENSG00000107175	0.385857	ENSG00000107874	0.416592	ENSG00000108528	0.414394	ENSG00000109016	0.232029	ENSG00000111652	0.433604	ENSG00000115073	0.352292	ENSG00000116688	0.438506	ENSG00000117242	0.38166	ENSG00000121680	0.278562	ENSG00000123416
ENSG00000004399	ENSG00000005238	0.179952	ENSG00000007062	0.19657	ENSG00000043462	0.211062	ENSG00000061337	0.259936	ENSG00000069188	0.249467	ENSG00000070882	0.193777	ENSG00000073849	0.226666	ENSG00000076770	0.187724	ENSG00000079335	0.203933	ENSG00000090006	0.191188	ENSG00000090339	0.180293	ENSG00000100106	0.213998	ENSG00000103005	0.248087	ENSG00000104972	0.204158	ENSG00000106689	0.215559	ENSG00000108179	0.236015	ENSG00000109610	0.205896	ENSG00000113319	0.277431	ENSG00000117266	0.244911	ENSG00000118257	0.21345	ENSG00000119121	0.192391	ENSG00000121644	0.191139	ENSG00000122783	0.226972	ENSG00000134954	0.196336	ENSG00000141524
ENSG00000004455	ENSG00000058600	0.182302	ENSG00000110713	0.180471	ENSG00000112541	0.185207	ENSG00000130449	0.17418	ENSG00000135912	0.196509	ENSG00000139437	0.192466	ENSG00000197622	0.268672	ENSG00000197714	0.171527	ENSG00000198793	0.20174	ENSG00000223414	0.172781	ENSG00000229447	0.175526	ENSG00000263606	0.173481
ENSG00000004468	ENSG00000052802	0.216098	ENSG00000136160	0.264044	ENSG00000145832	0.243832	ENSG00000147255	0.310123	ENSG00000171885	0.285562	ENSG00000172893	0.184161	ENSG00000187773	0.248855
ENSG00000004478	ENSG00000065665	0.200827	ENSG00000086061	0.318523	ENSG00000088356	0.283645	ENSG00000096384	0.298474	ENSG00000100591	0.324275	ENSG00000116514	0.293887	ENSG00000124701	0.184601	ENSG00000143179	0.195309	ENSG00000155660	0.352394	ENSG00000160570	0.237526	ENSG00000163468	0.25831	ENSG00000165030	0.210146	ENSG00000167797	0.223291	ENSG00000168439	0.455578	ENSG00000169750	0.270699	ENSG00000172878	0.191398	ENSG00000176619	0.237208	ENSG00000176624	0.246743	ENSG00000177855	0.27171	ENSG00000185031	0.353791	ENSG00000196890	0.213578	ENSG00000206203	0.187055	ENSG00000214273	0.176825	ENSG00000217404	0.182457	ENSG00000234997
ENSG00000004487	ENSG00000058091	0.322803	ENSG00000072041	0.291732	ENSG00000076321	0.293093	ENSG00000081386	0.308179	ENSG00000083520	0.326214	ENSG00000083896	0.310198	ENSG00000088876	0.274331	ENSG00000092148	0.339442	ENSG00000100028	0.331322	ENSG00000104140	0.223416	ENSG00000111144	0.311807	ENSG00000114742	0.265661	ENSG00000117640	0.228161	ENSG00000118194	0.17874	ENSG00000122512	0.317653	ENSG00000127081	0.316992	ENSG00000130703	0.339654	ENSG00000131051	0.309201	ENSG00000134644	0.258241	ENSG00000139651	0.303263	ENSG00000145041	0.285382	ENSG00000145734	0.304944	ENSG00000146352	0.299926	ENSG00000146918	0.273191	ENSG00000147316
ENSG00000004534	ENSG00000003756	0.34486	ENSG00000007392	0.363902	ENSG00000009413	0.253531	ENSG00000011243	0.379411	ENSG00000038382	0.38274	ENSG00000060339	0.322188	ENSG00000075856	0.327005	ENSG00000087495	0.30212	ENSG00000090905	0.382441	ENSG00000094631	0.301856	ENSG00000101391	0.285095	ENSG00000103365	0.361301	ENSG00000104517	0.422949	ENSG00000114904	0.30262	ENSG00000116580	0.247826	ENSG00000121390	0.220235	ENSG00000126001	0.300859	ENSG00000132824	0.248073	ENSG00000134453	0.336126	ENSG00000136861	0.301063	ENSG00000137275	0.28891	ENSG00000142687	0.308303	ENSG00000143379	0.338616	ENSG00000151276	0.320808	ENSG00000151838
ENSG00000004660	ENSG00000034053	0.219223	ENSG00000047056	0.213958	ENSG00000067191	0.301173	ENSG00000076864	0.193041	ENSG00000078902	0.233005	ENSG00000101216	0.199327	ENSG00000118898	0.178998	ENSG00000121671	0.204071	ENSG00000122884	0.173423	ENSG00000125851	0.174517	ENSG00000131370	0.172579	ENSG00000135709	0.26128	ENSG00000136807	0.220507	ENSG00000165688	0.197012	ENSG00000165782	0.193148	ENSG00000167657	0.175971	ENSG00000184205	0.180285	ENSG00000197106	0.226782	ENSG00000197562	0.194108	ENSG00000197694	0.184975	ENSG00000204590	0.201583	ENSG00000254656	0.212001
ENSG00000004700	ENSG00000008018	0.378756	ENSG00000029364	0.378377	ENSG00000057608	0.376053	ENSG00000086598	0.417065	ENSG00000100380	0.406281	ENSG00000101166	0.406392	ENSG00000101843	0.397892	ENSG00000101928	0.291332	ENSG00000102897	0.334424	ENSG00000106460	0.369701	ENSG00000113013	0.384544	ENSG00000113583	0.422739	ENSG00000115520	0.379129	ENSG00000122042	0.363737	ENSG00000125977	0.375522	ENSG00000134825	0.365921	ENSG00000135535	0.302012	ENSG00000136628	0.391087	ENSG00000138293	0.379981	ENSG00000140307	0.335001	ENSG00000143612	0.382377	ENSG00000143751	0.348974	ENSG00000143933	0.388996	ENSG00000143947	0.377433	ENSG00000145741
ENSG00000004766	ENSG00000079785	0.322574	ENSG00000104093	0.363464	ENSG00000104381	0.349569	ENSG00000104497	0.331102	ENSG00000115540	0.311436	ENSG00000118596	0.321133	ENSG00000126858	0.399636	ENSG00000134987	0.311801	ENSG00000151611	0.246845	ENSG00000163539	0.311786	ENSG00000163743	0.318915	ENSG00000176853	0.321206	ENSG00000185774	0.191104	ENSG00000188419	0.34361	ENSG00000221953	0.204033
ENSG00000004776	ENSG00000100156	0.220759	ENSG00000104907	0.197175	ENSG00000139722	0.297598	ENSG00000149922	0.218699	ENSG00000166340	0.277086	ENSG00000168056	0.305142	ENSG00000181585	0.187332	ENSG00000182057	0.170896	ENSG00000185955	0.239662	ENSG00000186350	0.285934	ENSG00000186704	0.280467	ENSG00000186951	0.216417	ENSG00000257474	0.188901
ENSG00000004777	ENSG00000077454	0.30957	ENSG00000090661	0.273918	ENSG00000121775	0.306472	ENSG00000137221	0.332208	ENSG00000156976	0.308743	ENSG00000161091	0.319211	ENSG00000164086	0.269803	ENSG00000164880	0.295723	ENSG00000164916	0.32552	ENSG00000167566	0.313754	ENSG00000172465	0.30172	ENSG00000228434	0.301182	ENSG00000230715	0.297122	ENSG00000236390	0.213142	ENSG00000244398	0.293312	ENSG00000267436	0.321213
ENSG00000004779	ENSG00000011422	0.304293	ENSG00000022355	0.472631	ENSG00000034063	0.340614	ENSG00000042753	0.484558	ENSG00000059728	0.369368	ENSG00000069345	0.529363	ENSG00000076108	0.48014	ENSG00000078668	0.468926	ENSG00000080854	0.484684	ENSG00000086289	0.419364	ENSG00000089289	0.486424	ENSG00000092929	0.340425	ENSG00000099795	0.492779	ENSG00000100216	0.477004	ENSG00000100804	0.460135	ENSG00000101856	0.479538	ENSG00000102144	0.523482	ENSG00000102172	0.484605	ENSG00000103335	0.332546	ENSG00000103769	0.503262	ENSG00000106153	0.504579	ENSG00000106404	0.374204	ENSG00000107223	0.463955	ENSG00000108294	0.480818	ENSG00000108826
ENSG00000004799	ENSG00000006831	0.256981	ENSG00000047457	0.243361	ENSG00000090376	0.247888	ENSG00000096060	0.328274	ENSG00000102924	0.295519	ENSG00000102981	0.29752	ENSG00000105855	0.352604	ENSG00000109458	0.280955	ENSG00000113594	0.362241	ENSG00000115112	0.289057	ENSG00000117289	0.262909	ENSG00000120889	0.261806	ENSG00000125388	0.190981	ENSG00000134042	0.335519	ENSG00000135245	0.254976	ENSG00000141469	0.310539	ENSG00000150907	0.3014	ENSG00000152104	0.222041	ENSG00000153208	0.219823	ENSG00000156983	0.215467	ENSG00000162747	0.236424	ENSG00000162992	0.324319	ENSG00000163251	0.243209	ENSG00000166292	0.295351	ENSG00000168874
ENSG00000004838	ENSG00000069956	0.237066	ENSG00000075275	0.211256	ENSG00000077150	0.202497	ENSG00000090530	0.185621	ENSG00000091262	0.192584	ENSG00000096433	0.207719	ENSG00000101104	0.215123	ENSG00000105137	0.272366	ENSG00000105519	0.229144	ENSG00000105655	0.197857	ENSG00000106624	0.248081	ENSG00000129595	0.196754	ENSG00000130429	0.190324	ENSG00000132139	0.25681	ENSG00000138131	0.240057	ENSG00000152104	0.199321	ENSG00000154099	0.207091	ENSG00000155099	0.226786	ENSG00000155761	0.191365	ENSG00000160401	0.169609	ENSG00000162552	0.181048	ENSG00000167851	0.171589	ENSG00000168884	0.179499	ENSG00000175352	0.234838	ENSG00000175664
ENSG00000004848	ENSG00000007516	0.215289	ENSG00000009709	0.249167	ENSG00000079931	0.203539	ENSG00000106689	0.231371	ENSG00000122585	0.232231	ENSG00000123977	0.199069	ENSG00000127152	0.20706	ENSG00000135426	0.244753	ENSG00000136535	0.23372	ENSG00000151952	0.232508	ENSG00000152034	0.207789	ENSG00000157005	0.32201	ENSG00000164326	0.184292	ENSG00000168135	0.213926	ENSG00000168539	0.235771	ENSG00000169550	0.213342	ENSG00000169676	0.248893	ENSG00000169884	0.201185	ENSG00000171509	0.267432	ENSG00000176928	0.176852	ENSG00000181418	0.233768	ENSG00000204603	0.309006	ENSG00000205634	0.256996	ENSG00000214043	0.197698	ENSG00000216863
ENSG00000004864	ENSG00000082146	0.264188	ENSG00000107036	0.245538	ENSG00000108578	0.177068	ENSG00000112200	0.242075	ENSG00000122008	0.239685	ENSG00000122435	0.231273	ENSG00000136636	0.231453	ENSG00000137871	0.256061	ENSG00000138735	0.231717	ENSG00000146243	0.241035	ENSG00000155636	0.189969	ENSG00000172869	0.239369	ENSG00000237877	0.252118
ENSG00000004866	ENSG00000068745	0.265617	ENSG00000086848	0.240743	ENSG00000112282	0.249595	ENSG00000116783	0.258276	ENSG00000123268	0.214356	ENSG00000141098	0.172144	ENSG00000180998	0.24371	ENSG00000184672	0.257241	ENSG00000196628	0.355865	ENSG00000236333	0.244086	ENSG00000254911	0.19078	ENSG00000261229	0.228957
ENSG00000004897	ENSG00000025156	0.350719	ENSG00000036054	0.368507	ENSG00000063761	0.218709	ENSG00000085274	0.348433	ENSG00000108055	0.348899	ENSG00000117020	0.322643	ENSG00000118620	0.221899	ENSG00000127688	0.268805	ENSG00000164331	0.266693	ENSG00000177200	0.379148	ENSG00000183354	0.380317	ENSG00000185250	0.298269	ENSG00000198791	0.38177	ENSG00000233836	0.334816
ENSG00000004939	ENSG00000106333	0.24651	ENSG00000128165	0.180016	ENSG00000132718	0.19397	ENSG00000151967	0.229983	ENSG00000183508	0.183574	ENSG00000184274	0.224524	ENSG00000198467	0.20021	ENSG00000215481	0.227249	ENSG00000259954	0.23698
ENSG00000004948	ENSG00000112799	0.183893	ENSG00000168329	0.181002	ENSG00000259224	0.175217
ENSG00000004961	ENSG00000005194	0.323532	ENSG00000014641	0.423503	ENSG00000083720	0.444497	ENSG00000096384	0.301167	ENSG00000100138	0.428524	ENSG00000100216	0.430951	ENSG00000101079	0.43572	ENSG00000106524	0.415707	ENSG00000110955	0.459669	ENSG00000114573	0.4378	ENSG00000122203	0.383082	ENSG00000123545	0.432046	ENSG00000126945	0.431473	ENSG00000132341	0.421126	ENSG00000134440	0.413631	ENSG00000136950	0.348268	ENSG00000137364	0.401364	ENSG00000138297	0.395023	ENSG00000138430	0.423958	ENSG00000138757	0.427177	ENSG00000147164	0.438066	ENSG00000151729	0.42732	ENSG00000152234	0.452964	ENSG00000154174	0.424903	ENSG00000163449
ENSG00000004975	ENSG00000011304	0.365076	ENSG00000071626	0.358785	ENSG00000077454	0.348072	ENSG00000088888	0.339731	ENSG00000099282	0.24976	ENSG00000103197	0.356708	ENSG00000104852	0.297037	ENSG00000104885	0.360586	ENSG00000106133	0.318024	ENSG00000112561	0.333552	ENSG00000114859	0.359035	ENSG00000115216	0.192941	ENSG00000125826	0.33456	ENSG00000130702	0.345789	ENSG00000143537	0.327962	ENSG00000158805	0.372463	ENSG00000168528	0.217657	ENSG00000170037	0.30683	ENSG00000173327	0.314968	ENSG00000174915	0.359694	ENSG00000178950	0.34789	ENSG00000180539	0.329652	ENSG00000184551	0.347549	ENSG00000187513	0.294159	ENSG00000204338
ENSG00000005007	ENSG00000027847	0.257001	ENSG00000063015	0.237911	ENSG00000067842	0.274147	ENSG00000070182	0.409831	ENSG00000100147	0.246404	ENSG00000104897	0.33429	ENSG00000105656	0.361965	ENSG00000110237	0.284665	ENSG00000120896	0.322707	ENSG00000125447	0.296586	ENSG00000126215	0.364612	ENSG00000126368	0.311671	ENSG00000130702	0.355767	ENSG00000135835	0.343737	ENSG00000136878	0.273045	ENSG00000142765	0.234648	ENSG00000154358	0.348137	ENSG00000159733	0.367862	ENSG00000161010	0.377833	ENSG00000162063	0.301379	ENSG00000163126	0.369133	ENSG00000165661	0.270766	ENSG00000168477	0.351499	ENSG00000172081	0.3124	ENSG00000196576
ENSG00000005020	ENSG00000072415	0.31592	ENSG00000083857	0.254494	ENSG00000089169	0.268346	ENSG00000102755	0.253536	ENSG00000110344	0.28797	ENSG00000117594	0.308903	ENSG00000134716	0.266413	ENSG00000145703	0.182505	ENSG00000148411	0.1766	ENSG00000157445	0.270949	ENSG00000158985	0.273261	ENSG00000172987	0.203187	ENSG00000185760	0.271334	ENSG00000189295	0.182919	ENSG00000213938	0.210887	ENSG00000214575	0.20283	ENSG00000224897	0.226782	ENSG00000233840	0.175333	ENSG00000237737	0.205081	ENSG00000254873	0.301283
ENSG00000005022	ENSG00000073350	0.232512	ENSG00000077809	0.359579	ENSG00000096384	0.312805	ENSG00000110955	0.488175	ENSG00000111640	0.447815	ENSG00000111669	0.447032	ENSG00000120053	0.459238	ENSG00000126945	0.418574	ENSG00000136930	0.39024	ENSG00000139547	0.325094	ENSG00000139988	0.261095	ENSG00000149925	0.442964	ENSG00000151729	0.439308	ENSG00000169021	0.438182	ENSG00000172115	0.454893	ENSG00000182307	0.28514	ENSG00000213585	0.466589	ENSG00000216360	0.24854	ENSG00000226314	0.280531	ENSG00000227329	0.210444	ENSG00000228393	0.271907	ENSG00000232626	0.374295	ENSG00000237307	0.370986	ENSG00000239466	0.222934	ENSG00000239672
ENSG00000005059	ENSG00000018408	0.1848	ENSG00000026103	0.265397	ENSG00000100320	0.177179	ENSG00000101096	0.227054	ENSG00000108828	0.211377	ENSG00000118407	0.194414	ENSG00000138119	0.17485	ENSG00000138604	0.169728	ENSG00000150337	0.189666	ENSG00000152558	0.183932	ENSG00000164440	0.188491	ENSG00000171940	0.224522	ENSG00000179813	0.194704	ENSG00000197747	0.215406	ENSG00000213928	0.17874	ENSG00000248318	0.18833
ENSG00000005075	ENSG00000062822	0.19578	ENSG00000064490	0.207756	ENSG00000093010	0.225117	ENSG00000099797	0.190415	ENSG00000141959	0.190876	ENSG00000160685	0.183734	ENSG00000179526	0.210412
ENSG00000005100	ENSG00000005801	0.219903	ENSG00000009954	0.244402	ENSG00000022976	0.216286	ENSG00000047056	0.253168	ENSG00000067596	0.191211	ENSG00000086758	0.239803	ENSG00000107104	0.173664	ENSG00000110048	0.230284	ENSG00000111725	0.17619	ENSG00000113194	0.254742	ENSG00000122882	0.233857	ENSG00000125482	0.217004	ENSG00000125686	0.251326	ENSG00000143466	0.181984	ENSG00000148377	0.186523	ENSG00000150712	0.240694	ENSG00000153786	0.173718	ENSG00000155592	0.227809	ENSG00000157625	0.229384	ENSG00000160007	0.23661	ENSG00000160208	0.203474	ENSG00000160211	0.206759	ENSG00000160695	0.217519	ENSG00000161217	0.257983	ENSG00000165271
ENSG00000005102	ENSG00000100362	0.232629	ENSG00000107295	0.27998	ENSG00000110448	0.24626	ENSG00000113249	0.227851	ENSG00000137076	0.245202	ENSG00000140280	0.252593	ENSG00000166278	0.170735	ENSG00000171051	0.172244	ENSG00000173557	0.185395	ENSG00000175520	0.183486	ENSG00000197168	0.267334	ENSG00000198513	0.23101	ENSG00000244482	0.169751	ENSG00000254453	0.263768	ENSG00000257497	0.221753	ENSG00000260689	0.227636	ENSG00000262700	0.237659	ENSG00000267322	0.174362
ENSG00000005108	ENSG00000103591	0.291471	ENSG00000105926	0.246022	ENSG00000128683	0.292833	ENSG00000130638	0.225298	ENSG00000134982	0.227729	ENSG00000144118	0.310285	ENSG00000158828	0.293249	ENSG00000163577	0.313277	ENSG00000164621	0.219062	ENSG00000178053	0.302319	ENSG00000181004	0.272162	ENSG00000184076	0.302021	ENSG00000197006	0.321503	ENSG00000198339	0.285204	ENSG00000198612	0.294321	ENSG00000268182	0.277017
ENSG00000005156	ENSG00000063601	0.195587	ENSG00000065526	0.27003	ENSG00000070018	0.179447	ENSG00000104129	0.195445	ENSG00000125633	0.238639	ENSG00000137815	0.23596	ENSG00000159267	0.221639	ENSG00000163161	0.264098	ENSG00000166405	0.278275	ENSG00000176444	0.251911	ENSG00000179909	0.271451	ENSG00000198185	0.259559	ENSG00000198231	0.246962	ENSG00000206149	0.257363	ENSG00000258725	0.256881
ENSG00000005175	ENSG00000006459	0.277494	ENSG00000062194	0.33576	ENSG00000100522	0.250915	ENSG00000101557	0.27141	ENSG00000113742	0.244766	ENSG00000114030	0.249703	ENSG00000118412	0.315688	ENSG00000119953	0.243744	ENSG00000124789	0.238397	ENSG00000131725	0.271321	ENSG00000146457	0.300729	ENSG00000170144	0.249357	ENSG00000181007	0.252271	ENSG00000187109	0.273383	ENSG00000259834	0.317841	ENSG00000267459	0.220213
ENSG00000005194	ENSG00000004961	0.323532	ENSG00000071994	0.255933	ENSG00000104643	0.281754	ENSG00000109919	0.26668	ENSG00000120159	0.273313	ENSG00000133627	0.188224	ENSG00000147164	0.300297	ENSG00000150768	0.301169
ENSG00000005206	ENSG00000008710	0.385521	ENSG00000030110	0.329827	ENSG00000063660	0.356733	ENSG00000064687	0.244738	ENSG00000070423	0.359897	ENSG00000074660	0.273525	ENSG00000074855	0.326745	ENSG00000100726	0.365983	ENSG00000104805	0.350177	ENSG00000124006	0.295935	ENSG00000125912	0.401153	ENSG00000126461	0.362983	ENSG00000127580	0.365509	ENSG00000133612	0.365246	ENSG00000133619	0.352756	ENSG00000135334	0.213139	ENSG00000139725	0.382017	ENSG00000141002	0.29024	ENSG00000146830	0.369399	ENSG00000164880	0.378432	ENSG00000165915	0.316651	ENSG00000167962	0.386316	ENSG00000174672	0.391243	ENSG00000174977	0.370108	ENSG00000177595
ENSG00000005238	ENSG00000004399	0.179952	ENSG00000030582	0.183469	ENSG00000032444	0.227565	ENSG00000066336	0.300592	ENSG00000070614	0.191653	ENSG00000076944	0.189508	ENSG00000086730	0.192268	ENSG00000096433	0.215564	ENSG00000116584	0.225449	ENSG00000125843	0.19883	ENSG00000134955	0.220362	ENSG00000135077	0.176511	ENSG00000166123	0.1821	ENSG00000171302	0.21382	ENSG00000171608	0.196141	ENSG00000171989	0.173618	ENSG00000174792	0.169728	ENSG00000177663	0.21023	ENSG00000183196	0.186655	ENSG00000184381	0.216823	ENSG00000184730	0.199153	ENSG00000185101	0.173188	ENSG00000188549	0.240337	ENSG00000188660	0.197345	ENSG00000198113
ENSG00000005243	ENSG00000060749	0.169888	ENSG00000087086	0.171851	ENSG00000104870	0.174306	ENSG00000108679	0.178424	ENSG00000110057	0.173901	ENSG00000111328	0.18147	ENSG00000117394	0.178133	ENSG00000127920	0.172703	ENSG00000131477	0.175967	ENSG00000159713	0.188761	ENSG00000165949	0.191408	ENSG00000184113	0.190844	ENSG00000184785	0.171715	ENSG00000185339	0.17287
ENSG00000005249	ENSG00000072201	0.418433	ENSG00000076944	0.21023	ENSG00000085433	0.425771	ENSG00000086300	0.435219	ENSG00000103160	0.422508	ENSG00000104388	0.404119	ENSG00000109189	0.349344	ENSG00000111269	0.401744	ENSG00000125814	0.424701	ENSG00000125868	0.418809	ENSG00000127588	0.178389	ENSG00000135002	0.42095	ENSG00000147416	0.418966	ENSG00000165983	0.190789	ENSG00000180398	0.228486	ENSG00000198689	0.448241	ENSG00000198780	0.444639	ENSG00000269072	0.179594
ENSG00000005302	ENSG00000018189	0.220527	ENSG00000041357	0.20207	ENSG00000064652	0.202231	ENSG00000111786	0.212343	ENSG00000117155	0.210792	ENSG00000119820	0.213008	ENSG00000123240	0.205734	ENSG00000125482	0.209945	ENSG00000126581	0.215156	ENSG00000126775	0.207931	ENSG00000135720	0.217987	ENSG00000148688	0.20943	ENSG00000151748	0.203624	ENSG00000152133	0.202663	ENSG00000156170	0.190825	ENSG00000163067	0.187595	ENSG00000169764	0.206983	ENSG00000175110	0.218503	ENSG00000178965	0.194735	ENSG00000180488	0.221677	ENSG00000185787	0.209632	ENSG00000197372	0.20572	ENSG00000218283	0.204721
ENSG00000005339	ENSG00000007545	0.463242	ENSG00000037637	0.44108	ENSG00000039523	0.521102	ENSG00000049768	0.348443	ENSG00000055950	0.376733	ENSG00000059145	0.421672	ENSG00000067365	0.414068	ENSG00000068024	0.362463	ENSG00000072786	0.5121	ENSG00000074276	0.290529	ENSG00000074657	0.377656	ENSG00000075073	0.352965	ENSG00000076108	0.557511	ENSG00000076356	0.428357	ENSG00000077235	0.410641	ENSG00000077984	0.25526	ENSG00000078687	0.512864	ENSG00000080603	0.494073	ENSG00000083838	0.414611	ENSG00000085185	0.489695	ENSG00000086015	0.417031	ENSG00000088038	0.514818	ENSG00000088808	0.471995	ENSG00000089220	0.477517	ENSG00000089280
ENSG00000005379	ENSG00000064601	0.335999	ENSG00000072195	0.320572	ENSG00000090565	0.359063	ENSG00000099957	0.314615	ENSG00000103148	0.346615	ENSG00000104936	0.347242	ENSG00000104973	0.323196	ENSG00000105221	0.341476	ENSG00000105429	0.338823	ENSG00000105607	0.210517	ENSG00000105726	0.358435	ENSG00000105737	0.334051	ENSG00000107796	0.219876	ENSG00000108292	0.351059	ENSG00000108509	0.335663	ENSG00000133519	0.29835	ENSG00000143850	0.315485	ENSG00000148356	0.345133	ENSG00000154035	0.324899	ENSG00000164880	0.342055	ENSG00000166169	0.315601	ENSG00000171853	0.331593	ENSG00000172932	0.325325	ENSG00000175221	0.311326	ENSG00000175662
ENSG00000005381	ENSG00000114841	0.170268	ENSG00000204410	0.176285	ENSG00000213917	0.19617	ENSG00000264007	0.185542
ENSG00000005421	ENSG00000141582	0.181656	ENSG00000144445	0.170904	ENSG00000154263	0.183574	ENSG00000164306	0.177674
ENSG00000005436	ENSG00000075303	0.258957	ENSG00000081014	0.23141	ENSG00000085382	0.305882	ENSG00000090054	0.230684	ENSG00000111196	0.199546	ENSG00000111670	0.303419	ENSG00000120685	0.292598	ENSG00000128694	0.303749	ENSG00000131781	0.319409	ENSG00000132912	0.332211	ENSG00000134371	0.31385	ENSG00000137871	0.302518	ENSG00000144161	0.314837	ENSG00000145439	0.298585	ENSG00000145782	0.29457	ENSG00000161048	0.294336	ENSG00000162601	0.302441	ENSG00000163867	0.295587	ENSG00000164961	0.273334	ENSG00000164975	0.30239	ENSG00000172869	0.280351	ENSG00000178694	0.247251	ENSG00000188811	0.301577	ENSG00000203872	0.236417	ENSG00000205765
ENSG00000005448	ENSG00000004142	0.235339	ENSG00000015676	0.256638	ENSG00000100138	0.248653	ENSG00000116688	0.242168	ENSG00000116857	0.234073	ENSG00000117242	0.232396	ENSG00000137054	0.175834	ENSG00000138175	0.270872	ENSG00000196372	0.233619	ENSG00000197746	0.23355	ENSG00000198915	0.174265	ENSG00000225739	0.17459
ENSG00000005469	ENSG00000085224	0.204695	ENSG00000087470	0.222996	ENSG00000100522	0.214788	ENSG00000106610	0.212982	ENSG00000113649	0.232141	ENSG00000166037	0.2173	ENSG00000168827	0.227805	ENSG00000174842	0.240122
ENSG00000005471	ENSG00000101413	0.178677	ENSG00000215068	0.193913	ENSG00000228634	0.172958
ENSG00000005483	ENSG00000028203	0.316138	ENSG00000111596	0.265683	ENSG00000119707	0.305842	ENSG00000131375	0.308805	ENSG00000134186	0.271782	ENSG00000135945	0.337293	ENSG00000137145	0.337584	ENSG00000143033	0.314082	ENSG00000146414	0.317376	ENSG00000152270	0.283424	ENSG00000159256	0.274609	ENSG00000164190	0.310233	ENSG00000165494	0.338785	ENSG00000165671	0.319462	ENSG00000173575	0.359582	ENSG00000174485	0.357586	ENSG00000196422	0.184705	ENSG00000197121	0.279378	ENSG00000197323	0.320254	ENSG00000198265	0.313053	ENSG00000198887	0.314923	ENSG00000259869	0.209657	ENSG00000266900	0.276619
ENSG00000005486	ENSG00000011258	0.274768	ENSG00000088832	0.243657	ENSG00000092096	0.312796	ENSG00000100401	0.22164	ENSG00000101098	0.290935	ENSG00000102898	0.273681	ENSG00000105887	0.292396	ENSG00000107130	0.32669	ENSG00000119383	0.32304	ENSG00000134287	0.298728	ENSG00000134590	0.36382	ENSG00000135945	0.286874	ENSG00000138640	0.263659	ENSG00000143761	0.258574	ENSG00000144426	0.290706	ENSG00000160014	0.318622	ENSG00000164941	0.269171	ENSG00000167114	0.337083	ENSG00000170027	0.369527	ENSG00000178741	0.302217	ENSG00000183918	0.216813	ENSG00000184863	0.262541	ENSG00000185246	0.287695	ENSG00000204619	0.200557	ENSG00000236241
ENSG00000005513	ENSG00000081913	0.215044	ENSG00000100146	0.214605	ENSG00000101144	0.220187	ENSG00000109099	0.247396	ENSG00000126822	0.207733	ENSG00000129250	0.221439	ENSG00000130787	0.217704	ENSG00000132692	0.187415	ENSG00000136297	0.188218	ENSG00000138650	0.210129	ENSG00000141431	0.178575	ENSG00000160781	0.223443	ENSG00000166925	0.228772	ENSG00000174307	0.197643	ENSG00000176381	0.263798	ENSG00000180739	0.235798	ENSG00000184486	0.195723	ENSG00000196358	0.219488	ENSG00000204580	0.213507	ENSG00000205927	0.314996	ENSG00000258948	0.213346	ENSG00000260807	0.273592
ENSG00000005700	ENSG00000036549	0.32843	ENSG00000049167	0.311166	ENSG00000053770	0.400637	ENSG00000054983	0.271234	ENSG00000062194	0.383841	ENSG00000069248	0.375718	ENSG00000077147	0.40729	ENSG00000081154	0.484275	ENSG00000093183	0.319675	ENSG00000094975	0.25453	ENSG00000100883	0.332967	ENSG00000104320	0.358548	ENSG00000106701	0.341118	ENSG00000109180	0.325561	ENSG00000109184	0.339053	ENSG00000109618	0.235315	ENSG00000109775	0.232324	ENSG00000117620	0.346756	ENSG00000119684	0.283278	ENSG00000120699	0.289893	ENSG00000120925	0.408733	ENSG00000124279	0.285657	ENSG00000124786	0.360682	ENSG00000126775	0.339119	ENSG00000130347
ENSG00000005801	ENSG00000005100	0.219903	ENSG00000056277	0.26264	ENSG00000072756	0.278038	ENSG00000077514	0.169857	ENSG00000081014	0.211905	ENSG00000100503	0.27869	ENSG00000105821	0.26923	ENSG00000106603	0.287127	ENSG00000107443	0.286662	ENSG00000110768	0.257587	ENSG00000113649	0.313607	ENSG00000118855	0.238722	ENSG00000119285	0.257297	ENSG00000122882	0.261212	ENSG00000128829	0.275303	ENSG00000130347	0.280242	ENSG00000130348	0.192332	ENSG00000133997	0.290444	ENSG00000137941	0.259929	ENSG00000143748	0.282793	ENSG00000144161	0.280684	ENSG00000146587	0.282634	ENSG00000148377	0.194706	ENSG00000149308	0.267121	ENSG00000155636
ENSG00000005812	ENSG00000007541	0.333088	ENSG00000033100	0.246145	ENSG00000099246	0.445497	ENSG00000100614	0.441631	ENSG00000104805	0.331852	ENSG00000105829	0.319973	ENSG00000107854	0.388301	ENSG00000110330	0.419548	ENSG00000110429	0.407317	ENSG00000111237	0.327729	ENSG00000112234	0.361721	ENSG00000115145	0.369451	ENSG00000115524	0.367907	ENSG00000118564	0.402642	ENSG00000120727	0.393106	ENSG00000120802	0.372228	ENSG00000122482	0.362523	ENSG00000134758	0.347596	ENSG00000136870	0.388419	ENSG00000137414	0.446536	ENSG00000144228	0.363742	ENSG00000151135	0.252638	ENSG00000153339	0.347818	ENSG00000154727	0.44781	ENSG00000156171
ENSG00000005844	ENSG00000069188	0.187276
ENSG00000005882	ENSG00000100987	0.234995	ENSG00000126767	0.199679	ENSG00000145780	0.195847	ENSG00000146221	0.362096	ENSG00000155158	0.189681	ENSG00000157483	0.179252	ENSG00000163050	0.30318	ENSG00000166068	0.181564	ENSG00000167100	0.377584	ENSG00000178233	0.363796	ENSG00000183864	0.277989	ENSG00000196083	0.219572	ENSG00000196132	0.383804	ENSG00000205476	0.302991	ENSG00000249428	0.192024
ENSG00000005884	ENSG00000132740	0.315176	ENSG00000143515	0.341464	ENSG00000151006	0.307657	ENSG00000154803	0.318747	ENSG00000159733	0.325973	ENSG00000171307	0.29391	ENSG00000171790	0.321222	ENSG00000179335	0.288539	ENSG00000187260	0.228258	ENSG00000254131	0.28929	ENSG00000263624	0.316599
ENSG00000005889	ENSG00000067646	0.280651	ENSG00000105176	0.243418	ENSG00000124191	0.170725	ENSG00000145332	0.24588	ENSG00000147905	0.239919	ENSG00000154114	0.244041	ENSG00000154822	0.253795	ENSG00000159882	0.250209	ENSG00000163655	0.265859	ENSG00000196323	0.242686	ENSG00000228411	0.182223
ENSG00000005893	ENSG00000001561	0.360683	ENSG00000008282	0.380261	ENSG00000008311	0.298704	ENSG00000065675	0.282378	ENSG00000080822	0.403938	ENSG00000081479	0.313695	ENSG00000082996	0.375682	ENSG00000084453	0.315203	ENSG00000087842	0.235857	ENSG00000106018	0.204526	ENSG00000106565	0.224056	ENSG00000110315	0.398404	ENSG00000112893	0.365104	ENSG00000115295	0.264507	ENSG00000116574	0.361688	ENSG00000119655	0.269108	ENSG00000130962	0.396476	ENSG00000134716	0.309022	ENSG00000148180	0.286225	ENSG00000148541	0.347137	ENSG00000151413	0.209055	ENSG00000164124	0.400874	ENSG00000164627	0.231294	ENSG00000166912	0.384877	ENSG00000168952
ENSG00000005955	ENSG00000036257	0.349717	ENSG00000062194	0.378316	ENSG00000066427	0.300779	ENSG00000089916	0.268231	ENSG00000093000	0.281831	ENSG00000096717	0.341125	ENSG00000105819	0.3178	ENSG00000107290	0.303609	ENSG00000108588	0.274292	ENSG00000111647	0.269711	ENSG00000113569	0.263495	ENSG00000113615	0.329462	ENSG00000114062	0.305752	ENSG00000127989	0.292519	ENSG00000130150	0.232022	ENSG00000132467	0.257342	ENSG00000137770	0.307861	ENSG00000141446	0.289167	ENSG00000145734	0.32491	ENSG00000146281	0.296344	ENSG00000146457	0.335281	ENSG00000149308	0.320909	ENSG00000153201	0.329787	ENSG00000158691	0.319523	ENSG00000164151
ENSG00000005961	ENSG00000044446	0.210925	ENSG00000075826	0.209264	ENSG00000094631	0.191492	ENSG00000103037	0.204984	ENSG00000109771	0.189894	ENSG00000110274	0.195904	ENSG00000110713	0.210531	ENSG00000130714	0.217075	ENSG00000135407	0.20755	ENSG00000137171	0.205162	ENSG00000137877	0.206977	ENSG00000143552	0.191537	ENSG00000143578	0.191304	ENSG00000160606	0.188102	ENSG00000160838	0.197013	ENSG00000167984	0.19855	ENSG00000180422	0.197186	ENSG00000213137	0.195894	ENSG00000214189	0.193398	ENSG00000219016	0.202825	ENSG00000223756	0.208276	ENSG00000226468	0.207976	ENSG00000231965	0.200715	ENSG00000233860	0.195374	ENSG00000244097
ENSG00000005981	ENSG00000066230	0.170625	ENSG00000090376	0.178296	ENSG00000117682	0.197132	ENSG00000119283	0.201983	ENSG00000135205	0.175504	ENSG00000151414	0.216821	ENSG00000171791	0.183355	ENSG00000174125	0.191774	ENSG00000179399	0.193111	ENSG00000185043	0.209493	ENSG00000215045	0.181124	ENSG00000238062	0.177129	ENSG00000249484	0.180839	ENSG00000260440	0.207776
ENSG00000006007	ENSG00000022277	0.363181	ENSG00000029364	0.367206	ENSG00000058799	0.336733	ENSG00000064726	0.363834	ENSG00000068912	0.328215	ENSG00000084623	0.339583	ENSG00000108100	0.276831	ENSG00000110013	0.332463	ENSG00000114054	0.337109	ENSG00000125821	0.331018	ENSG00000131143	0.33619	ENSG00000131238	0.355979	ENSG00000131871	0.346617	ENSG00000132963	0.332979	ENSG00000134333	0.28068	ENSG00000138279	0.33014	ENSG00000138293	0.33739	ENSG00000142192	0.338725	ENSG00000142892	0.343348	ENSG00000143799	0.308134	ENSG00000144118	0.358781	ENSG00000147684	0.354586	ENSG00000150459	0.337383	ENSG00000154582	0.387786	ENSG00000165280
ENSG00000006015	ENSG00000004142	0.279838	ENSG00000074071	0.322376	ENSG00000104886	0.229451	ENSG00000115073	0.268977	ENSG00000119383	0.299485	ENSG00000121680	0.254271	ENSG00000128185	0.289824	ENSG00000129968	0.303212	ENSG00000130731	0.334352	ENSG00000130881	0.314104	ENSG00000132254	0.282093	ENSG00000141441	0.219534	ENSG00000149761	0.257188	ENSG00000156381	0.280874	ENSG00000160113	0.301925	ENSG00000165644	0.254942	ENSG00000168591	0.215467	ENSG00000173153	0.293773	ENSG00000184281	0.322739	ENSG00000184436	0.28365	ENSG00000196544	0.30776	ENSG00000198931	0.288384	ENSG00000218424	0.305091	ENSG00000238227	0.340255	ENSG00000251023
ENSG00000006016	ENSG00000069424	0.228869	ENSG00000084693	0.2111	ENSG00000106113	0.220432	ENSG00000108352	0.228863	ENSG00000110906	0.228196	ENSG00000120314	0.228831	ENSG00000128254	0.192659	ENSG00000143320	0.198975	ENSG00000145916	0.214232	ENSG00000147912	0.229386	ENSG00000160209	0.23785	ENSG00000162065	0.253946	ENSG00000167987	0.208092	ENSG00000180878	0.189968	ENSG00000187556	0.193493	ENSG00000217801	0.182558	ENSG00000240764	0.245928
ENSG00000006025	ENSG00000064601	0.32082	ENSG00000077454	0.315833	ENSG00000121775	0.339516	ENSG00000141503	0.327352	ENSG00000144043	0.171019	ENSG00000146556	0.213076	ENSG00000160828	0.317694	ENSG00000161091	0.349504	ENSG00000163879	0.179892	ENSG00000171298	0.226335	ENSG00000175482	0.277591	ENSG00000178927	0.232752	ENSG00000183401	0.260982	ENSG00000197150	0.33745	ENSG00000198837	0.342072	ENSG00000256481	0.249101	ENSG00000262879	0.312121
ENSG00000006042	ENSG00000154642	0.194581	ENSG00000164176	0.198768	ENSG00000183579	0.178987	ENSG00000197430	0.205922
ENSG00000006047	ENSG00000256576	0.217219
ENSG00000006062	ENSG00000105085	0.247632	ENSG00000108349	0.259854	ENSG00000123815	0.255632	ENSG00000144028	0.261306	ENSG00000157020	0.175161	ENSG00000165801	0.317943	ENSG00000174231	0.272509	ENSG00000184922	0.301605	ENSG00000185304	0.18027	ENSG00000187741	0.272025	ENSG00000205147	0.273982	ENSG00000260305	0.278559	ENSG00000268218	0.28494
ENSG00000006071	ENSG00000072786	0.442099	ENSG00000080854	0.45956	ENSG00000086015	0.373206	ENSG00000095539	0.426777	ENSG00000100197	0.418538	ENSG00000100325	0.422382	ENSG00000101843	0.408615	ENSG00000103197	0.444136	ENSG00000103723	0.404805	ENSG00000104897	0.388765	ENSG00000105221	0.458038	ENSG00000112357	0.341197	ENSG00000124074	0.410052	ENSG00000127527	0.44604	ENSG00000129933	0.435803	ENSG00000130950	0.443067	ENSG00000139436	0.437751	ENSG00000141084	0.435389	ENSG00000141837	0.482812	ENSG00000143847	0.401235	ENSG00000150961	0.211543	ENSG00000157657	0.365172	ENSG00000161021	0.482534	ENSG00000162650	0.426255	ENSG00000166507
ENSG00000006075	ENSG00000129277	0.183278	ENSG00000216490	0.182112
ENSG00000006114	ENSG00000030066	0.389862	ENSG00000033030	0.413495	ENSG00000048828	0.25028	ENSG00000055208	0.40687	ENSG00000065060	0.408238	ENSG00000072364	0.382964	ENSG00000088854	0.351785	ENSG00000100567	0.431443	ENSG00000103671	0.304761	ENSG00000104472	0.276527	ENSG00000108510	0.400696	ENSG00000115548	0.365226	ENSG00000116497	0.387817	ENSG00000119048	0.348624	ENSG00000119638	0.404064	ENSG00000119689	0.38653	ENSG00000120253	0.169642	ENSG00000131023	0.401065	ENSG00000131233	0.397895	ENSG00000133226	0.392659	ENSG00000134539	0.398937	ENSG00000135913	0.302549	ENSG00000140577	0.42541	ENSG00000141027	0.392247	ENSG00000141298
ENSG00000006116	ENSG00000008118	0.211739	ENSG00000075891	0.17103	ENSG00000115194	0.201064	ENSG00000119125	0.175903	ENSG00000126733	0.181564	ENSG00000135426	0.179437	ENSG00000139874	0.188268	ENSG00000144355	0.188663	ENSG00000150086	0.232783	ENSG00000164112	0.211682	ENSG00000164794	0.171319	ENSG00000166342	0.23134	ENSG00000169116	0.219649	ENSG00000175874	0.173486	ENSG00000182674	0.21022	ENSG00000186297	0.171575	ENSG00000186960	0.175616	ENSG00000187094	0.18696	ENSG00000188848	0.173954	ENSG00000205562	0.218097	ENSG00000231632	0.224407	ENSG00000233355	0.191561	ENSG00000233508	0.177786	ENSG00000233705	0.189742	ENSG00000259946
ENSG00000006118	ENSG00000070756	0.202462	ENSG00000073670	0.245099	ENSG00000101098	0.234024	ENSG00000105835	0.239703	ENSG00000116954	0.223327	ENSG00000124486	0.218187	ENSG00000130813	0.174576	ENSG00000131409	0.317198	ENSG00000135447	0.241871	ENSG00000139438	0.195704	ENSG00000147687	0.231388	ENSG00000149527	0.256187	ENSG00000163291	0.306774	ENSG00000164023	0.187935	ENSG00000164896	0.229003	ENSG00000188242	0.190159	ENSG00000214022	0.189092	ENSG00000224051	0.309781	ENSG00000258714	0.233024	ENSG00000267458	0.185188
ENSG00000006125	ENSG00000023516	0.300778	ENSG00000065150	0.291615	ENSG00000070756	0.297444	ENSG00000075624	0.198366	ENSG00000103342	0.264154	ENSG00000107758	0.304493	ENSG00000108953	0.294576	ENSG00000111540	0.226748	ENSG00000116685	0.191782	ENSG00000124164	0.306338	ENSG00000124209	0.308734	ENSG00000131711	0.279805	ENSG00000136813	0.27095	ENSG00000138071	0.30481	ENSG00000138363	0.210189	ENSG00000149294	0.184711	ENSG00000152291	0.238961	ENSG00000169446	0.314962	ENSG00000170144	0.284551	ENSG00000173812	0.235202	ENSG00000174780	0.276989	ENSG00000183530	0.21323	ENSG00000186063	0.251444	ENSG00000187231	0.251224	ENSG00000196850
ENSG00000006128	ENSG00000073905	0.183934	ENSG00000119698	0.189122	ENSG00000139988	0.173509	ENSG00000148680	0.182309	ENSG00000169116	0.20204
ENSG00000006194	ENSG00000023330	0.286487	ENSG00000034053	0.269277	ENSG00000064607	0.220873	ENSG00000079257	0.192528	ENSG00000099899	0.254683	ENSG00000100109	0.260214	ENSG00000100353	0.266354	ENSG00000100897	0.219134	ENSG00000101160	0.222833	ENSG00000101161	0.302935	ENSG00000104738	0.263621	ENSG00000106638	0.237888	ENSG00000109079	0.216977	ENSG00000113407	0.211291	ENSG00000115998	0.301897	ENSG00000116670	0.250446	ENSG00000119392	0.242222	ENSG00000122687	0.255235	ENSG00000125812	0.192894	ENSG00000130560	0.205304	ENSG00000130717	0.231627	ENSG00000131845	0.338368	ENSG00000158552	0.240951	ENSG00000158773	0.312195	ENSG00000161011
ENSG00000006210	ENSG00000070808	0.256267	ENSG00000104722	0.226536	ENSG00000106683	0.247528	ENSG00000111799	0.174273	ENSG00000115194	0.191413	ENSG00000119866	0.227103	ENSG00000129951	0.172452	ENSG00000150086	0.236149	ENSG00000152954	0.174436	ENSG00000154914	0.207756	ENSG00000155093	0.266013	ENSG00000157693	0.203962	ENSG00000164076	0.230178	ENSG00000165802	0.206288	ENSG00000167178	0.262298	ENSG00000181215	0.190852	ENSG00000184156	0.249869	ENSG00000185352	0.207741	ENSG00000196422	0.18256	ENSG00000198010	0.210924	ENSG00000259726	0.176655	ENSG00000263873	0.311812
ENSG00000006282	ENSG00000142208	0.177839
ENSG00000006283	ENSG00000007402	0.343435	ENSG00000053108	0.256884	ENSG00000066230	0.236624	ENSG00000074370	0.500412	ENSG00000111218	0.255665	ENSG00000126583	0.335826	ENSG00000133424	0.307953	ENSG00000134780	0.323391	ENSG00000138622	0.327442	ENSG00000146005	0.280959	ENSG00000161381	0.299104	ENSG00000162105	0.215161	ENSG00000175040	0.343458	ENSG00000187595	0.344182	ENSG00000188242	0.262794	ENSG00000188803	0.270534	ENSG00000214694	0.343893	ENSG00000215475	0.235888	ENSG00000251239	0.323039	ENSG00000269113	0.305056
ENSG00000006327	ENSG00000008869	0.175056	ENSG00000075426	0.191372	ENSG00000080608	0.184927	ENSG00000099860	0.189829	ENSG00000108984	0.1832	ENSG00000114062	0.174064	ENSG00000128564	0.184344	ENSG00000144655	0.19696	ENSG00000160888	0.18099	ENSG00000178385	0.186946	ENSG00000187479	0.193419	ENSG00000197372	0.185245	ENSG00000198355	0.249705	ENSG00000226387	0.179444	ENSG00000267194	0.178783	ENSG00000270674	0.179739
ENSG00000006377	ENSG00000043462	0.220464	ENSG00000099715	0.181958	ENSG00000104413	0.305124	ENSG00000117597	0.208162	ENSG00000122585	0.231182	ENSG00000130368	0.269264	ENSG00000134258	0.236993	ENSG00000135898	0.264017	ENSG00000139364	0.192762	ENSG00000140043	0.182084	ENSG00000140955	0.182941	ENSG00000144355	0.228555	ENSG00000146250	0.197824	ENSG00000153029	0.194824	ENSG00000153976	0.225487	ENSG00000156509	0.201712	ENSG00000157005	0.227057	ENSG00000157470	0.208028	ENSG00000158748	0.251638	ENSG00000164309	0.184263	ENSG00000166558	0.191285	ENSG00000171759	0.186877	ENSG00000172031	0.210504	ENSG00000173769	0.216342	ENSG00000175946
ENSG00000006432	ENSG00000040933	0.281996	ENSG00000064999	0.26429	ENSG00000065989	0.375475	ENSG00000101546	0.284851	ENSG00000105204	0.259139	ENSG00000110318	0.271046	ENSG00000125895	0.23344	ENSG00000126583	0.178555	ENSG00000130226	0.341434	ENSG00000139998	0.317299	ENSG00000156959	0.272621	ENSG00000158373	0.245067	ENSG00000162105	0.22986	ENSG00000166862	0.292926	ENSG00000171435	0.346448	ENSG00000172350	0.348612	ENSG00000174871	0.227388	ENSG00000175662	0.29099	ENSG00000188167	0.267345	ENSG00000189339	0.35214	ENSG00000198929	0.34354	ENSG00000224119	0.214522	ENSG00000249286	0.278963	ENSG00000255132	0.230405	ENSG00000260415
ENSG00000006451	ENSG00000077380	0.213313	ENSG00000077721	0.233491	ENSG00000084733	0.275638	ENSG00000104660	0.244774	ENSG00000106780	0.258947	ENSG00000112308	0.195884	ENSG00000119414	0.231907	ENSG00000129472	0.29049	ENSG00000132970	0.208294	ENSG00000133275	0.234931	ENSG00000133318	0.213213	ENSG00000136379	0.177645	ENSG00000138443	0.192267	ENSG00000139644	0.260023	ENSG00000148153	0.266527	ENSG00000153904	0.206865	ENSG00000155096	0.26057	ENSG00000165443	0.24392	ENSG00000169446	0.229383	ENSG00000197530	0.205662	ENSG00000213260	0.200138	ENSG00000230551	0.184264	ENSG00000260257	0.191129	ENSG00000269589	0.202897
ENSG00000006453	ENSG00000055483	0.326372	ENSG00000106479	0.309789	ENSG00000116497	0.337555	ENSG00000126883	0.332464	ENSG00000133131	0.31348	ENSG00000147789	0.327303	ENSG00000159433	0.325363	ENSG00000167258	0.347133	ENSG00000185753	0.230015	ENSG00000205740	0.221614	ENSG00000230069	0.187525	ENSG00000235253	0.315607	ENSG00000235907	0.278848	ENSG00000236016	0.313316	ENSG00000243775	0.281092	ENSG00000248265	0.322118	ENSG00000250432	0.206215	ENSG00000260060	0.320247	ENSG00000260641	0.287308	ENSG00000263089	0.317393	ENSG00000268852	0.314034
ENSG00000006459	ENSG00000005175	0.277494	ENSG00000058063	0.345645	ENSG00000069849	0.230925	ENSG00000077097	0.29694	ENSG00000116406	0.333349	ENSG00000118200	0.35029	ENSG00000122068	0.318664	ENSG00000125944	0.236862	ENSG00000132635	0.205472	ENSG00000133657	0.238165	ENSG00000135316	0.368367	ENSG00000152944	0.301773	ENSG00000164924	0.329057	ENSG00000166181	0.336611	ENSG00000177189	0.328805	ENSG00000177485	0.346662	ENSG00000180008	0.248947
ENSG00000006468	ENSG00000061337	0.219249	ENSG00000100320	0.286829	ENSG00000103005	0.250501	ENSG00000103742	0.200507	ENSG00000135549	0.310148	ENSG00000136531	0.33797	ENSG00000142949	0.217342	ENSG00000152495	0.256193	ENSG00000162522	0.234898	ENSG00000162613	0.246366	ENSG00000163630	0.290792	ENSG00000168246	0.320015	ENSG00000168843	0.319497	ENSG00000173208	0.293387	ENSG00000177565	0.333382	ENSG00000182389	0.298355	ENSG00000184828	0.199689	ENSG00000188660	0.194093	ENSG00000198246	0.207534	ENSG00000204054	0.225806	ENSG00000213760	0.302281	ENSG00000227304	0.226931	ENSG00000230417	0.172094	ENSG00000244462	0.191433	ENSG00000251400
ENSG00000006530	ENSG00000006695	0.200901	ENSG00000051825	0.339985	ENSG00000058866	0.309144	ENSG00000078043	0.270584	ENSG00000088035	0.30347	ENSG00000101546	0.308527	ENSG00000112293	0.319876	ENSG00000116560	0.300135	ENSG00000128694	0.289192	ENSG00000135749	0.295032	ENSG00000140632	0.229402	ENSG00000147601	0.315394	ENSG00000150756	0.26577	ENSG00000162086	0.32637	ENSG00000163596	0.309486	ENSG00000164975	0.318461	ENSG00000172661	0.229063	ENSG00000174501	0.376878	ENSG00000188992	0.173557	ENSG00000189180	0.368808	ENSG00000197302	0.293616	ENSG00000198185	0.31305	ENSG00000198382	0.298114	ENSG00000198793	0.234223	ENSG00000216639
ENSG00000006534	ENSG00000012171	0.180423	ENSG00000131094	0.206103	ENSG00000133121	0.178546	ENSG00000169507	0.170535	ENSG00000172215	0.172635	ENSG00000182253	0.172638	ENSG00000187098	0.182304	ENSG00000197892	0.184864	ENSG00000233280	0.190487
ENSG00000006555	ENSG00000087510	0.226838	ENSG00000101076	0.181592	ENSG00000104237	0.211355	ENSG00000104970	0.195693	ENSG00000128510	0.178873	ENSG00000137571	0.171728	ENSG00000138798	0.188057	ENSG00000146285	0.271409	ENSG00000149972	0.177234	ENSG00000159450	0.219254	ENSG00000163012	0.179398	ENSG00000163017	0.180304	ENSG00000175048	0.180218	ENSG00000175820	0.199331	ENSG00000177133	0.173561	ENSG00000177483	0.181773	ENSG00000179546	0.254422	ENSG00000180672	0.215459	ENSG00000181378	0.239135	ENSG00000186314	0.195788	ENSG00000188386	0.175189	ENSG00000198796	0.269493	ENSG00000232913	0.247948	ENSG00000235997	0.180397	ENSG00000240707
ENSG00000006576	ENSG00000081870	0.342356	ENSG00000095574	0.310399	ENSG00000127980	0.326686	ENSG00000144357	0.339989	ENSG00000217128	0.333453
ENSG00000006607	ENSG00000100426	0.295262	ENSG00000114026	0.280084	ENSG00000127124	0.290277	ENSG00000129910	0.31655	ENSG00000133135	0.234652	ENSG00000136068	0.296584	ENSG00000138311	0.250989	ENSG00000141519	0.187504	ENSG00000161013	0.286199	ENSG00000162849	0.238028	ENSG00000168256	0.239382	ENSG00000169282	0.226448	ENSG00000170214	0.217233	ENSG00000170779	0.17455	ENSG00000171606	0.179576	ENSG00000172348	0.257948	ENSG00000172667	0.230439	ENSG00000188037	0.189131	ENSG00000198189	0.216283	ENSG00000204305	0.265241	ENSG00000244161	0.294532	ENSG00000260190	0.26766
ENSG00000006611	ENSG00000101134	0.170103	ENSG00000103740	0.274842	ENSG00000117115	0.239513	ENSG00000122679	0.186874	ENSG00000148180	0.257071	ENSG00000160678	0.242171	ENSG00000169562	0.223538	ENSG00000170909	0.181468	ENSG00000187210	0.202814	ENSG00000204860	0.207161	ENSG00000231427	0.170874	ENSG00000231533	0.186539	ENSG00000267432	0.200826
ENSG00000006625	ENSG00000050030	0.332532	ENSG00000086300	0.435012	ENSG00000106524	0.401702	ENSG00000116857	0.338057	ENSG00000138297	0.375984	ENSG00000231102	0.233381
ENSG00000006634	ENSG00000046651	0.267913	ENSG00000146457	0.203401	ENSG00000188206	0.286208	ENSG00000198887	0.270054	ENSG00000248155	0.233249
ENSG00000006638	ENSG00000145365	0.173844	ENSG00000172209	0.172936	ENSG00000261062	0.17086
ENSG00000006652	ENSG00000067955	0.200664	ENSG00000070413	0.203554	ENSG00000097033	0.191884	ENSG00000101782	0.198085	ENSG00000101901	0.175868	ENSG00000110172	0.219412	ENSG00000116044	0.204302	ENSG00000117500	0.18543	ENSG00000117859	0.183979	ENSG00000126777	0.196707	ENSG00000134851	0.193034	ENSG00000137713	0.184766	ENSG00000140262	0.203655	ENSG00000141380	0.173436	ENSG00000173273	0.206675	ENSG00000197779	0.228323	ENSG00000198964	0.173955	ENSG00000213341	0.225562	ENSG00000224121	0.176556	ENSG00000250329	0.189774	ENSG00000251370	0.176113	ENSG00000251682	0.187352	ENSG00000261684	0.184246
ENSG00000006695	ENSG00000006530	0.200901	ENSG00000058600	0.181358	ENSG00000106554	0.192463	ENSG00000145348	0.200087	ENSG00000166532	0.2101	ENSG00000170153	0.181965	ENSG00000172915	0.194312	ENSG00000232018	0.210274	ENSG00000250950	0.180153	ENSG00000258399	0.229459	ENSG00000259419	0.178724	ENSG00000268171	0.184394
ENSG00000006704	ENSG00000052344	0.235175	ENSG00000065457	0.204002	ENSG00000072310	0.277409	ENSG00000090661	0.220955	ENSG00000100302	0.20307	ENSG00000108671	0.245051	ENSG00000111252	0.258734	ENSG00000112759	0.219268	ENSG00000127666	0.202905	ENSG00000130175	0.22015	ENSG00000136383	0.248502	ENSG00000137266	0.268309	ENSG00000141068	0.244291	ENSG00000143842	0.242051	ENSG00000149922	0.22904	ENSG00000162458	0.212301	ENSG00000163909	0.228206	ENSG00000181649	0.202653	ENSG00000183605	0.214551	ENSG00000244560	0.206227	ENSG00000259291	0.293564	ENSG00000271959	0.235159
ENSG00000006712	ENSG00000071127	0.216804	ENSG00000071462	0.260264	ENSG00000105401	0.278939	ENSG00000105443	0.233549	ENSG00000105617	0.205371	ENSG00000112473	0.268242	ENSG00000143256	0.268379	ENSG00000161960	0.271053	ENSG00000169813	0.279663	ENSG00000196507	0.262374	ENSG00000236431	0.22185
ENSG00000006715	ENSG00000018189	0.287051	ENSG00000027001	0.173229	ENSG00000060762	0.28691	ENSG00000067704	0.308878	ENSG00000068885	0.271908	ENSG00000073921	0.258448	ENSG00000103018	0.292849	ENSG00000104671	0.291884	ENSG00000107669	0.286257	ENSG00000107897	0.284376	ENSG00000111639	0.289813	ENSG00000118777	0.216359	ENSG00000129625	0.309959	ENSG00000134265	0.315532	ENSG00000135972	0.306204	ENSG00000136521	0.30189	ENSG00000139505	0.310005	ENSG00000139880	0.232313	ENSG00000144848	0.284783	ENSG00000154144	0.272293	ENSG00000162630	0.282699	ENSG00000165322	0.28464	ENSG00000166352	0.230203	ENSG00000175110	0.285821	ENSG00000186952
ENSG00000006740	ENSG00000008988	0.421656	ENSG00000049618	0.39593	ENSG00000090565	0.417128	ENSG00000103148	0.390014	ENSG00000103723	0.405962	ENSG00000105204	0.318986	ENSG00000105613	0.396422	ENSG00000112306	0.3919	ENSG00000124313	0.401126	ENSG00000125691	0.378138	ENSG00000126705	0.404745	ENSG00000130723	0.398186	ENSG00000134419	0.405094	ENSG00000139767	0.410984	ENSG00000142453	0.392484	ENSG00000142676	0.383572	ENSG00000146083	0.381684	ENSG00000149532	0.390931	ENSG00000149926	0.428853	ENSG00000158545	0.417012	ENSG00000165238	0.395917	ENSG00000171435	0.378454	ENSG00000176155	0.392372	ENSG00000176884	0.369301	ENSG00000177679
ENSG00000006744	ENSG00000067829	0.224057	ENSG00000102978	0.192713	ENSG00000108039	0.198139	ENSG00000119392	0.223407	ENSG00000125812	0.176329	ENSG00000125846	0.181022	ENSG00000135506	0.187028	ENSG00000137185	0.179292	ENSG00000142396	0.191974	ENSG00000167721	0.179923	ENSG00000179397	0.179701
ENSG00000006747	ENSG00000077420	0.343487	ENSG00000128604	0.173149	ENSG00000135077	0.242565	ENSG00000137841	0.270764	ENSG00000138639	0.288958	ENSG00000160219	0.195142	ENSG00000162511	0.335111	ENSG00000174125	0.276321	ENSG00000187912	0.221709	ENSG00000196154	0.197592	ENSG00000198715	0.170839	ENSG00000213949	0.206868	ENSG00000227032	0.1782	ENSG00000272250	0.180276
ENSG00000006756	ENSG00000072163	0.180951	ENSG00000162512	0.183294	ENSG00000229851	0.178689
ENSG00000006757	ENSG00000116171	0.33005	ENSG00000116857	0.281548	ENSG00000131238	0.297095	ENSG00000138400	0.263187	ENSG00000184924	0.271903
ENSG00000006831	ENSG00000004799	0.256981	ENSG00000033327	0.323802	ENSG00000101782	0.259674	ENSG00000104205	0.314396	ENSG00000112851	0.332059	ENSG00000113742	0.173569	ENSG00000116954	0.197795	ENSG00000118298	0.229095	ENSG00000118985	0.326098	ENSG00000119878	0.247221	ENSG00000125871	0.203604	ENSG00000134851	0.298264	ENSG00000147459	0.295191	ENSG00000147526	0.254337	ENSG00000160973	0.209424	ENSG00000166035	0.203619	ENSG00000166046	0.28898	ENSG00000166348	0.301642	ENSG00000167996	0.24796	ENSG00000168038	0.220881	ENSG00000168874	0.239267	ENSG00000187164	0.309467	ENSG00000236700	0.194463	ENSG00000245598	0.199337
ENSG00000006837	ENSG00000023041	0.22366	ENSG00000066230	0.227179	ENSG00000072415	0.262774	ENSG00000103018	0.236069	ENSG00000111058	0.240982	ENSG00000115525	0.182925	ENSG00000116205	0.275678	ENSG00000132677	0.213275	ENSG00000133104	0.267182	ENSG00000156475	0.265623	ENSG00000166734	0.259284	ENSG00000167699	0.24178	ENSG00000172466	0.254248	ENSG00000177683	0.240878	ENSG00000186687	0.236039	ENSG00000237290	0.191255
ENSG00000007047	ENSG00000132604	0.195846	ENSG00000152443	0.267571	ENSG00000234497	0.170901	ENSG00000272418	0.196998
ENSG00000007062	ENSG00000004399	0.19657	ENSG00000074527	0.172599	ENSG00000101384	0.197101	ENSG00000106546	0.192533	ENSG00000115828	0.185219	ENSG00000133256	0.175526	ENSG00000141655	0.271561	ENSG00000142102	0.186445	ENSG00000145632	0.188698	ENSG00000157483	0.184912	ENSG00000162711	0.240284	ENSG00000164035	0.179418	ENSG00000168389	0.183693	ENSG00000168884	0.171161	ENSG00000183578	0.18337	ENSG00000186354	0.182986
ENSG00000007080	ENSG00000053501	0.237707	ENSG00000074842	0.235542	ENSG00000088833	0.181029	ENSG00000090273	0.287738	ENSG00000099817	0.220072	ENSG00000100348	0.181127	ENSG00000101421	0.223563	ENSG00000103495	0.211944	ENSG00000105443	0.29214	ENSG00000105618	0.179921	ENSG00000106244	0.262649	ENSG00000106261	0.178357	ENSG00000108774	0.211917	ENSG00000112651	0.1848	ENSG00000126062	0.212466	ENSG00000130724	0.212	ENSG00000157954	0.178884	ENSG00000167671	0.248517	ENSG00000168734	0.203005	ENSG00000169592	0.179333	ENSG00000179262	0.237773	ENSG00000185164	0.177781	ENSG00000198736	0.188427	ENSG00000203879	0.260925	ENSG00000204227
ENSG00000007168	ENSG00000082701	0.305413	ENSG00000084070	0.218214	ENSG00000107758	0.412027	ENSG00000118816	0.387037	ENSG00000124209	0.357672	ENSG00000128872	0.351104	ENSG00000131507	0.405568	ENSG00000133703	0.381549	ENSG00000135763	0.206976	ENSG00000155097	0.379906	ENSG00000164024	0.268271	ENSG00000165650	0.250026	ENSG00000166913	0.327383	ENSG00000177301	0.245159	ENSG00000196850	0.255778	ENSG00000205060	0.262028	ENSG00000214517	0.217554	ENSG00000221823	0.344977	ENSG00000225339	0.40943	ENSG00000261005	0.177187	ENSG00000262944	0.408678	ENSG00000263244	0.421189
ENSG00000007171	ENSG00000125962	0.206106	ENSG00000175575	0.199993	ENSG00000189181	0.208066	ENSG00000226757	0.207262	ENSG00000266202	0.175196
ENSG00000007174	ENSG00000075618	0.200236	ENSG00000077327	0.205241	ENSG00000081237	0.178936	ENSG00000095587	0.254935	ENSG00000101986	0.180907	ENSG00000118257	0.206349	ENSG00000118308	0.180286	ENSG00000118785	0.196394	ENSG00000119535	0.188097	ENSG00000121210	0.202201	ENSG00000130775	0.183315	ENSG00000135898	0.185056	ENSG00000152689	0.188082	ENSG00000154655	0.191323	ENSG00000157470	0.201334	ENSG00000157557	0.199052	ENSG00000163219	0.173525	ENSG00000182463	0.213531	ENSG00000185201	0.171008	ENSG00000188848	0.201458	ENSG00000237863	0.195847
ENSG00000007202	ENSG00000103569	0.176837	ENSG00000108296	0.200819	ENSG00000109111	0.310521	ENSG00000112584	0.245368	ENSG00000127481	0.300785	ENSG00000157600	0.185253	ENSG00000168016	0.247108	ENSG00000173821	0.267933	ENSG00000183955	0.2184	ENSG00000202058	0.253642	ENSG00000229118	0.195994	ENSG00000249188	0.21863	ENSG00000250174	0.176851	ENSG00000271086	0.217947
ENSG00000007237	ENSG00000001461	0.23913	ENSG00000054793	0.240486	ENSG00000100987	0.223772	ENSG00000118689	0.216756	ENSG00000131016	0.199458	ENSG00000134595	0.181818	ENSG00000135272	0.171454	ENSG00000143858	0.302538	ENSG00000146221	0.241956	ENSG00000170390	0.171348
ENSG00000007255	ENSG00000091640	0.270845	ENSG00000099785	0.263305	ENSG00000105254	0.279842	ENSG00000112514	0.286744	ENSG00000114023	0.261173	ENSG00000114054	0.310342	ENSG00000116133	0.274417	ENSG00000116688	0.285812	ENSG00000131238	0.286315	ENSG00000139428	0.252507	ENSG00000145494	0.268167	ENSG00000157734	0.238818	ENSG00000157911	0.255551	ENSG00000163517	0.225417	ENSG00000185010	0.269031	ENSG00000188186	0.265056	ENSG00000197746	0.267539	ENSG00000261168	0.284859
ENSG00000007264	ENSG00000008283	0.200942	ENSG00000054277	0.189623	ENSG00000091592	0.226096	ENSG00000104725	0.257085	ENSG00000125967	0.1808	ENSG00000143061	0.192196	ENSG00000143590	0.177255	ENSG00000166006	0.238711	ENSG00000182255	0.18993	ENSG00000185352	0.180607	ENSG00000186212	0.238981	ENSG00000188582	0.235095	ENSG00000189410	0.218841	ENSG00000196422	0.191526	ENSG00000204850	0.242714	ENSG00000204851	0.25964
ENSG00000007314	ENSG00000151079	0.186711	ENSG00000183114	0.174948	ENSG00000221818	0.287194
ENSG00000007341	ENSG00000014138	0.265053	ENSG00000066427	0.250942	ENSG00000089006	0.316215	ENSG00000090686	0.318323	ENSG00000119906	0.311504	ENSG00000120662	0.269855	ENSG00000121406	0.301485	ENSG00000135336	0.321093	ENSG00000136936	0.343974	ENSG00000136937	0.313306	ENSG00000159917	0.280278	ENSG00000165487	0.313966	ENSG00000166405	0.30844	ENSG00000167637	0.310495	ENSG00000174839	0.335406	ENSG00000182903	0.311533	ENSG00000185869	0.286277	ENSG00000189164	0.289735	ENSG00000196470	0.291603	ENSG00000198185	0.320147	ENSG00000198453	0.29203	ENSG00000213096	0.31864	ENSG00000214413	0.325757	ENSG00000230262	0.230006	ENSG00000261094
ENSG00000007372	ENSG00000002587	0.243941	ENSG00000101489	0.212107	ENSG00000107984	0.17448	ENSG00000115216	0.21444	ENSG00000123836	0.190591	ENSG00000125966	0.220979	ENSG00000128482	0.19903	ENSG00000129910	0.263765	ENSG00000130559	0.211414	ENSG00000136144	0.181753	ENSG00000139800	0.29348	ENSG00000152270	0.206508	ENSG00000154080	0.202479	ENSG00000164330	0.236138	ENSG00000187908	0.174745	ENSG00000205791	0.213054	ENSG00000226124	0.174808	ENSG00000272323	0.178699
ENSG00000007376	ENSG00000067836	0.25378	ENSG00000067840	0.268571	ENSG00000103145	0.227788	ENSG00000104964	0.264423	ENSG00000115255	0.266468	ENSG00000126062	0.220164	ENSG00000130725	0.253667	ENSG00000132563	0.281443	ENSG00000160972	0.251994	ENSG00000164896	0.291549	ENSG00000164897	0.217524	ENSG00000168591	0.238375	ENSG00000176946	0.236181	ENSG00000185803	0.239943	ENSG00000196465	0.238674	ENSG00000250510	0.25967
ENSG00000007384	ENSG00000100031	0.282323	ENSG00000100162	0.2095	ENSG00000131153	0.252108	ENSG00000138698	0.268343	ENSG00000139445	0.180576	ENSG00000147533	0.265962	ENSG00000153130	0.274519	ENSG00000157335	0.208458	ENSG00000163702	0.217543	ENSG00000167693	0.271833	ENSG00000172828	0.288113	ENSG00000173421	0.256175	ENSG00000184058	0.200001	ENSG00000188199	0.286895	ENSG00000188305	0.230045	ENSG00000188459	0.176407	ENSG00000203401	0.272251	ENSG00000223843	0.195139	ENSG00000226721	0.21874	ENSG00000227490	0.310104	ENSG00000246548	0.210752	ENSG00000248596	0.181385	ENSG00000249995	0.188701	ENSG00000260782	0.18707
ENSG00000007392	ENSG00000003756	0.390803	ENSG00000004534	0.363902	ENSG00000052841	0.354718	ENSG00000060339	0.31896	ENSG00000075856	0.352086	ENSG00000101812	0.31568	ENSG00000114770	0.400988	ENSG00000120798	0.344378	ENSG00000128965	0.191717	ENSG00000130254	0.361878	ENSG00000135976	0.352603	ENSG00000143110	0.332765	ENSG00000144406	0.34525	ENSG00000152042	0.365186	ENSG00000152223	0.356244	ENSG00000162402	0.356013	ENSG00000162775	0.351003	ENSG00000163516	0.454887	ENSG00000164048	0.377857	ENSG00000164828	0.400335	ENSG00000165792	0.314469	ENSG00000166405	0.348005	ENSG00000168502	0.282279	ENSG00000173914	0.332343	ENSG00000174839
ENSG00000007402	ENSG00000003249	0.239668	ENSG00000006283	0.343435	ENSG00000014257	0.17421	ENSG00000026103	0.196914	ENSG00000064999	0.19309	ENSG00000073670	0.231848	ENSG00000089250	0.257152	ENSG00000100292	0.175114	ENSG00000102225	0.248177	ENSG00000105464	0.214719	ENSG00000114923	0.243172	ENSG00000120088	0.2461	ENSG00000142252	0.183398	ENSG00000143179	0.190535	ENSG00000149091	0.247061	ENSG00000160716	0.223309	ENSG00000165685	0.20295	ENSG00000175262	0.189715	ENSG00000175985	0.227464	ENSG00000176273	0.189078	ENSG00000187595	0.4001	ENSG00000188779	0.193157	ENSG00000188803	0.258371
ENSG00000007516	ENSG00000004848	0.215289	ENSG00000066248	0.211997	ENSG00000101222	0.260828	ENSG00000102468	0.174304	ENSG00000111799	0.176472	ENSG00000112333	0.19343	ENSG00000115423	0.19299	ENSG00000118997	0.185238	ENSG00000119042	0.22983	ENSG00000123977	0.253998	ENSG00000145491	0.182889	ENSG00000151468	0.183357	ENSG00000156140	0.21632	ENSG00000157005	0.204852	ENSG00000164326	0.186121	ENSG00000164855	0.177897	ENSG00000168135	0.21316	ENSG00000169884	0.225679	ENSG00000178531	0.213572	ENSG00000178773	0.222173	ENSG00000182329	0.258815	ENSG00000183186	0.210466	ENSG00000184385	0.198451	ENSG00000184828	0.17722	ENSG00000186642
ENSG00000007520	ENSG00000074071	0.383425	ENSG00000091542	0.332959	ENSG00000091831	0.414781	ENSG00000100319	0.304206	ENSG00000100505	0.395335	ENSG00000103363	0.377719	ENSG00000105254	0.407182	ENSG00000105404	0.40936	ENSG00000105669	0.355004	ENSG00000108298	0.38328	ENSG00000111737	0.34759	ENSG00000115234	0.384609	ENSG00000117410	0.399574	ENSG00000117411	0.410496	ENSG00000124733	0.375502	ENSG00000125817	0.381498	ENSG00000128185	0.362541	ENSG00000129968	0.363478	ENSG00000130520	0.386589	ENSG00000130811	0.36007	ENSG00000131116	0.385164	ENSG00000131475	0.367977	ENSG00000141933	0.292054	ENSG00000142230	0.3881	ENSG00000142507
ENSG00000007541	ENSG00000005812	0.333088	ENSG00000011451	0.412352	ENSG00000014216	0.36425	ENSG00000033100	0.246983	ENSG00000063245	0.381164	ENSG00000063660	0.425765	ENSG00000072071	0.380361	ENSG00000095321	0.304313	ENSG00000099949	0.308134	ENSG00000099992	0.20245	ENSG00000100413	0.260481	ENSG00000116649	0.322522	ENSG00000125912	0.421799	ENSG00000126461	0.442927	ENSG00000130294	0.402431	ENSG00000133612	0.3993	ENSG00000133619	0.352059	ENSG00000136870	0.334697	ENSG00000139725	0.38439	ENSG00000142235	0.398991	ENSG00000143742	0.360122	ENSG00000146826	0.294842	ENSG00000161999	0.318322	ENSG00000163348	0.289792	ENSG00000163704
ENSG00000007545	ENSG00000005339	0.463242	ENSG00000008300	0.413922	ENSG00000059145	0.44533	ENSG00000063978	0.30293	ENSG00000072786	0.480222	ENSG00000077044	0.489353	ENSG00000077782	0.406023	ENSG00000080854	0.483952	ENSG00000081059	0.460883	ENSG00000095319	0.434508	ENSG00000100813	0.428536	ENSG00000103319	0.48928	ENSG00000105325	0.295755	ENSG00000111684	0.42147	ENSG00000122390	0.4333	ENSG00000125450	0.326254	ENSG00000126705	0.451206	ENSG00000127578	0.36083	ENSG00000127663	0.443527	ENSG00000127955	0.331037	ENSG00000129933	0.469677	ENSG00000130723	0.437656	ENSG00000130827	0.376852	ENSG00000131023	0.422104	ENSG00000131149
ENSG00000007866	ENSG00000011422	0.222836	ENSG00000071243	0.212328	ENSG00000100162	0.177381	ENSG00000101104	0.193058	ENSG00000105287	0.218042	ENSG00000144560	0.234293	ENSG00000155099	0.229348	ENSG00000164007	0.217783	ENSG00000164877	0.243327	ENSG00000167470	0.217616	ENSG00000168140	0.217188	ENSG00000173674	0.248563	ENSG00000176170	0.199845	ENSG00000179954	0.21966	ENSG00000185022	0.194085	ENSG00000198719	0.190196	ENSG00000204116	0.223875	ENSG00000236017	0.239006
ENSG00000007908	ENSG00000023445	0.169949	ENSG00000081041	0.176086	ENSG00000118503	0.195143	ENSG00000125810	0.191177	ENSG00000169908	0.206085	ENSG00000176907	0.187331	ENSG00000197747	0.190836	ENSG00000267607	0.214424
ENSG00000007923	ENSG00000011485	0.219736	ENSG00000068400	0.218953	ENSG00000068654	0.230606	ENSG00000072080	0.241462	ENSG00000090975	0.218768	ENSG00000101337	0.221595	ENSG00000131368	0.227436	ENSG00000132382	0.204389	ENSG00000133026	0.187841	ENSG00000139613	0.228259	ENSG00000147439	0.239555	ENSG00000161010	0.222077	ENSG00000199568	0.190856	ENSG00000204104	0.190172	ENSG00000253200	0.233165	ENSG00000258765	0.225822	ENSG00000271889	0.204551
ENSG00000007933	ENSG00000027075	0.181056	ENSG00000140262	0.203396	ENSG00000143842	0.190897	ENSG00000248445	0.172152	ENSG00000251370	0.17322	ENSG00000271009	0.185506
ENSG00000007944	ENSG00000101189	0.2447	ENSG00000107897	0.268687	ENSG00000108771	0.177506	ENSG00000109917	0.288647	ENSG00000110917	0.265693	ENSG00000112110	0.268069	ENSG00000113272	0.204495	ENSG00000123213	0.277648	ENSG00000129083	0.282695	ENSG00000148572	0.313961	ENSG00000149196	0.284209	ENSG00000162735	0.242757	ENSG00000172315	0.25838	ENSG00000187123	0.244472	ENSG00000187676	0.283858	ENSG00000239264	0.260779	ENSG00000245748	0.252019
ENSG00000007968	ENSG00000183206	0.214981	ENSG00000262292	0.177111	ENSG00000268759	0.267524
ENSG00000008018	ENSG00000004700	0.378756	ENSG00000062716	0.382099	ENSG00000065135	0.294431	ENSG00000065154	0.430624	ENSG00000079332	0.45667	ENSG00000086598	0.510364	ENSG00000100902	0.426539	ENSG00000101166	0.405349	ENSG00000101843	0.473178	ENSG00000112306	0.447181	ENSG00000115128	0.429933	ENSG00000118181	0.470139	ENSG00000122376	0.223778	ENSG00000124767	0.464666	ENSG00000128590	0.373498	ENSG00000129562	0.428088	ENSG00000131398	0.420948	ENSG00000134419	0.440123	ENSG00000143742	0.451983	ENSG00000149806	0.372822	ENSG00000149926	0.392713	ENSG00000155959	0.468606	ENSG00000156787	0.362584	ENSG00000159840	0.42973	ENSG00000160460
ENSG00000008056	ENSG00000072062	0.392576	ENSG00000088367	0.314006	ENSG00000104888	0.386521	ENSG00000105270	0.360693	ENSG00000105649	0.360302	ENSG00000116604	0.37652	ENSG00000127585	0.39972	ENSG00000136854	0.436303	ENSG00000156453	0.324153	ENSG00000158856	0.398953	ENSG00000165512	0.302497	ENSG00000178951	0.370805	ENSG00000182195	0.304469	ENSG00000183307	0.281578	ENSG00000183454	0.249404	ENSG00000185883	0.296929	ENSG00000188021	0.338464	ENSG00000198053	0.324255	ENSG00000221890	0.373737
ENSG00000008083	ENSG00000003393	0.252722	ENSG00000072786	0.307172	ENSG00000077044	0.327819	ENSG00000103319	0.338976	ENSG00000117281	0.2689	ENSG00000133816	0.304313	ENSG00000140526	0.179032	ENSG00000143171	0.181215	ENSG00000151789	0.284754	ENSG00000155846	0.313697	ENSG00000166900	0.227963	ENSG00000186603	0.179975	ENSG00000205683	0.301502	ENSG00000253200	0.310264	ENSG00000254477	0.260814	ENSG00000259039	0.277249	ENSG00000260196	0.341199
ENSG00000008086	ENSG00000069424	0.209291	ENSG00000112232	0.180789	ENSG00000116254	0.190645	ENSG00000139364	0.179029	ENSG00000166257	0.187477	ENSG00000167654	0.192301	ENSG00000197177	0.204525	ENSG00000241489	0.212547
ENSG00000008118	ENSG00000006116	0.211739	ENSG00000019505	0.219185	ENSG00000087460	0.21034	ENSG00000116329	0.169743	ENSG00000125851	0.215369	ENSG00000129682	0.229072	ENSG00000135426	0.183168	ENSG00000148798	0.224749	ENSG00000149305	0.195174	ENSG00000150086	0.227884	ENSG00000151948	0.206335	ENSG00000153266	0.173619	ENSG00000164951	0.223555	ENSG00000168539	0.175119	ENSG00000169116	0.224241	ENSG00000171617	0.247425	ENSG00000181418	0.176912	ENSG00000186212	0.245446	ENSG00000227091	0.189611
ENSG00000008128	ENSG00000132376	0.307427	ENSG00000168096	0.338027	ENSG00000175727	0.336394	ENSG00000179296	0.175737	ENSG00000182318	0.332076	ENSG00000196979	0.266094	ENSG00000226763	0.336353	ENSG00000229222	0.36561	ENSG00000231290	0.197243	ENSG00000235423	0.239583	ENSG00000240913	0.371157	ENSG00000241217	0.272123	ENSG00000260190	0.288632	ENSG00000261505	0.348371	ENSG00000263089	0.331635	ENSG00000270921	0.201799	ENSG00000271045	0.230129
ENSG00000008130	ENSG00000063176	0.275028	ENSG00000103257	0.250378	ENSG00000108840	0.258378	ENSG00000109065	0.267425	ENSG00000127948	0.260125	ENSG00000133619	0.282806	ENSG00000148356	0.261419	ENSG00000157637	0.27279	ENSG00000169635	0.264684	ENSG00000172613	0.247587	ENSG00000176108	0.257315	ENSG00000177706	0.271681	ENSG00000184441	0.264641	ENSG00000185324	0.255127	ENSG00000262246	0.253684
ENSG00000008226	ENSG00000064666	0.181228	ENSG00000067141	0.208345	ENSG00000128591	0.190908	ENSG00000137076	0.265126	ENSG00000140481	0.18169	ENSG00000142347	0.22732	ENSG00000143851	0.270113	ENSG00000147065	0.187343	ENSG00000158769	0.181242	ENSG00000173557	0.192763	ENSG00000175318	0.236671	ENSG00000175520	0.171737	ENSG00000177873	0.173505	ENSG00000197879	0.207295	ENSG00000204054	0.236564	ENSG00000262585	0.245626	ENSG00000269694	0.222542	ENSG00000271646	0.216885
ENSG00000008256	ENSG00000003249	0.231042	ENSG00000102225	0.237738	ENSG00000116337	0.188828	ENSG00000126934	0.249591	ENSG00000135414	0.210628	ENSG00000160326	0.236406	ENSG00000173898	0.261162	ENSG00000247033	0.172223	ENSG00000268262	0.175682
ENSG00000008277	ENSG00000050748	0.333662	ENSG00000077254	0.310326	ENSG00000091844	0.278701	ENSG00000102466	0.301347	ENSG00000104231	0.340845	ENSG00000111596	0.281264	ENSG00000115252	0.269738	ENSG00000115419	0.211048	ENSG00000117533	0.32437	ENSG00000129292	0.314194	ENSG00000134115	0.235134	ENSG00000136100	0.315398	ENSG00000136108	0.246174	ENSG00000137766	0.26553	ENSG00000138018	0.308001	ENSG00000152208	0.272421	ENSG00000159423	0.173606	ENSG00000163655	0.319367	ENSG00000163788	0.342065	ENSG00000164985	0.319205	ENSG00000165521	0.302739	ENSG00000171862	0.341365	ENSG00000175893	0.343289	ENSG00000179915	0.280665	ENSG00000182389
ENSG00000008282	ENSG00000005893	0.380261	ENSG00000008311	0.306829	ENSG00000067113	0.243546	ENSG00000071967	0.319495	ENSG00000073712	0.267625	ENSG00000083123	0.296699	ENSG00000099889	0.227999	ENSG00000112531	0.399345	ENSG00000112851	0.346009	ENSG00000112893	0.331866	ENSG00000119729	0.332244	ENSG00000128791	0.269461	ENSG00000129493	0.254432	ENSG00000130024	0.302071	ENSG00000130962	0.365961	ENSG00000138029	0.302981	ENSG00000150760	0.312206	ENSG00000151414	0.370925	ENSG00000151665	0.359053	ENSG00000152558	0.332365	ENSG00000152700	0.233423	ENSG00000154380	0.295405	ENSG00000169504	0.366556	ENSG00000174628	0.308441	ENSG00000177707
ENSG00000008283	ENSG00000007264	0.200942	ENSG00000106683	0.196888	ENSG00000110786	0.219999	ENSG00000111452	0.171515	ENSG00000179603	0.187683	ENSG00000184845	0.187122	ENSG00000196422	0.189043	ENSG00000263873	0.18948
ENSG00000008294	ENSG00000033178	0.264172	ENSG00000064651	0.26422	ENSG00000077458	0.280388	ENSG00000080345	0.337911	ENSG00000083097	0.331541	ENSG00000083290	0.215302	ENSG00000097033	0.341271	ENSG00000100225	0.311156	ENSG00000100883	0.273968	ENSG00000101751	0.272174	ENSG00000103540	0.299147	ENSG00000113851	0.343099	ENSG00000115020	0.317867	ENSG00000115295	0.288779	ENSG00000116266	0.311872	ENSG00000118482	0.348774	ENSG00000120333	0.322405	ENSG00000124486	0.260114	ENSG00000126777	0.324623	ENSG00000130024	0.274934	ENSG00000134371	0.31446	ENSG00000135341	0.346303	ENSG00000136051	0.385001	ENSG00000136874	0.35289	ENSG00000137502
ENSG00000008300	ENSG00000007545	0.413922	ENSG00000008710	0.42794	ENSG00000037637	0.386004	ENSG00000065717	0.43128	ENSG00000070182	0.425495	ENSG00000071894	0.31105	ENSG00000077044	0.442088	ENSG00000100425	0.366996	ENSG00000101224	0.427084	ENSG00000102302	0.356027	ENSG00000103275	0.317444	ENSG00000107263	0.393428	ENSG00000107954	0.360368	ENSG00000117643	0.377264	ENSG00000126746	0.405977	ENSG00000127578	0.378555	ENSG00000127663	0.44196	ENSG00000129351	0.374457	ENSG00000130723	0.400158	ENSG00000133619	0.35644	ENSG00000133731	0.312804	ENSG00000141556	0.400541	ENSG00000143847	0.395236	ENSG00000146830	0.464073	ENSG00000164068
ENSG00000008311	ENSG00000005893	0.298704	ENSG00000008282	0.306829	ENSG00000028116	0.252413	ENSG00000044115	0.293994	ENSG00000080200	0.31002	ENSG00000081377	0.292576	ENSG00000091436	0.252741	ENSG00000104691	0.224968	ENSG00000106018	0.210871	ENSG00000110315	0.318296	ENSG00000124615	0.257186	ENSG00000129675	0.301188	ENSG00000131171	0.296358	ENSG00000132141	0.204156	ENSG00000137831	0.233295	ENSG00000141449	0.190316	ENSG00000148180	0.341975	ENSG00000150093	0.308835	ENSG00000152558	0.27809	ENSG00000163492	0.257118	ENSG00000165633	0.281406	ENSG00000166033	0.291178	ENSG00000169085	0.284298	ENSG00000175455	0.280442	ENSG00000184005
ENSG00000008323	ENSG00000188822	0.16956	ENSG00000224141	0.178908
ENSG00000008324	ENSG00000089289	0.281203	ENSG00000101166	0.283612	ENSG00000101843	0.291811	ENSG00000116752	0.296122	ENSG00000132823	0.295503	ENSG00000137876	0.284707	ENSG00000150316	0.293498	ENSG00000155304	0.298922	ENSG00000160094	0.300313	ENSG00000198843	0.311148	ENSG00000225792	0.199427	ENSG00000236452	0.170098
ENSG00000008382	ENSG00000070814	0.236262	ENSG00000170616	0.235809	ENSG00000176182	0.256544	ENSG00000178719	0.221352	ENSG00000212123	0.185188
ENSG00000008394	ENSG00000018625	0.277041	ENSG00000088812	0.216012	ENSG00000101439	0.216144	ENSG00000103415	0.19881	ENSG00000114790	0.294941	ENSG00000125398	0.298775	ENSG00000135094	0.285768	ENSG00000135919	0.268807	ENSG00000138685	0.410066	ENSG00000141698	0.199919	ENSG00000154217	0.250565	ENSG00000158773	0.211255	ENSG00000167112	0.216675	ENSG00000226505	0.180851	ENSG00000267056	0.242386	ENSG00000270001	0.173756
ENSG00000008405	ENSG00000136158	0.205155	ENSG00000139926	0.202718	ENSG00000155158	0.238523	ENSG00000162613	0.198798	ENSG00000168439	0.177196	ENSG00000168843	0.179883
ENSG00000008438	ENSG00000107021	0.260466	ENSG00000118900	0.240212	ENSG00000126705	0.24283	ENSG00000141867	0.242475	ENSG00000142534	0.253182	ENSG00000145016	0.240119	ENSG00000149532	0.251295	ENSG00000156959	0.26443	ENSG00000160294	0.235753	ENSG00000160396	0.248011	ENSG00000165238	0.23854	ENSG00000168395	0.231888	ENSG00000176155	0.251026	ENSG00000180385	0.229465	ENSG00000184110	0.231985	ENSG00000203325	0.251912	ENSG00000225632	0.247703	ENSG00000230701	0.250605	ENSG00000231345	0.245957	ENSG00000232774	0.23247	ENSG00000233750	0.238838	ENSG00000236535	0.237261	ENSG00000237515	0.23448	ENSG00000242992	0.235899	ENSG00000258363
ENSG00000008441	ENSG00000017373	0.386788	ENSG00000065970	0.335808	ENSG00000070182	0.373811	ENSG00000085644	0.476377	ENSG00000088367	0.323398	ENSG00000100105	0.241503	ENSG00000104833	0.22685	ENSG00000105270	0.461131	ENSG00000110076	0.368714	ENSG00000111676	0.515556	ENSG00000116604	0.40727	ENSG00000118263	0.329964	ENSG00000124493	0.361556	ENSG00000136848	0.400958	ENSG00000141905	0.516644	ENSG00000143222	0.370717	ENSG00000143368	0.304889	ENSG00000164061	0.478924	ENSG00000169925	0.326985	ENSG00000178951	0.366186	ENSG00000182379	0.244343	ENSG00000188021	0.302147	ENSG00000188525	0.235677	ENSG00000189337	0.391736	ENSG00000204131
ENSG00000008513	ENSG00000077238	0.175346	ENSG00000167173	0.17935	ENSG00000184428	0.17071	ENSG00000269690	0.175553
ENSG00000008516	ENSG00000076108	0.334078	ENSG00000076201	0.328356	ENSG00000099381	0.352614	ENSG00000103197	0.326929	ENSG00000139718	0.341458	ENSG00000160396	0.32641	ENSG00000160883	0.268566	ENSG00000165238	0.358794	ENSG00000168488	0.332454	ENSG00000173065	0.330752	ENSG00000178935	0.350989	ENSG00000196313	0.340948	ENSG00000196498	0.335038	ENSG00000204469	0.336788	ENSG00000205583	0.331729	ENSG00000234465	0.215764	ENSG00000251639	0.30113	ENSG00000253981	0.191096	ENSG00000254855	0.224944	ENSG00000260949	0.248731	ENSG00000261505	0.326579	ENSG00000261613	0.345436	ENSG00000267244	0.332902	ENSG00000269937	0.342004	ENSG00000271973
ENSG00000008517	ENSG00000103196	0.172826	ENSG00000139572	0.173279	ENSG00000155099	0.176712	ENSG00000187513	0.172529
ENSG00000008710	ENSG00000005206	0.385521	ENSG00000008300	0.42794	ENSG00000023734	0.338189	ENSG00000026036	0.398555	ENSG00000028277	0.442783	ENSG00000055118	0.312804	ENSG00000059122	0.274963	ENSG00000065717	0.451433	ENSG00000070761	0.394931	ENSG00000074964	0.414182	ENSG00000077044	0.458327	ENSG00000077454	0.422159	ENSG00000090565	0.438135	ENSG00000092051	0.431395	ENSG00000099960	0.290849	ENSG00000100744	0.378766	ENSG00000103275	0.318905	ENSG00000104765	0.394683	ENSG00000104885	0.421368	ENSG00000105613	0.456535	ENSG00000105656	0.358958	ENSG00000106723	0.363815	ENSG00000107147	0.388262	ENSG00000108292	0.427713	ENSG00000112697
ENSG00000008735	ENSG00000049769	0.350455	ENSG00000058404	0.35799	ENSG00000067840	0.311509	ENSG00000068971	0.365502	ENSG00000070413	0.385903	ENSG00000092096	0.361425	ENSG00000099624	0.314364	ENSG00000100321	0.326641	ENSG00000100991	0.278929	ENSG00000100994	0.241557	ENSG00000104964	0.369653	ENSG00000105220	0.344825	ENSG00000115756	0.340133	ENSG00000117500	0.280439	ENSG00000124507	0.3334	ENSG00000129911	0.230254	ENSG00000130643	0.297178	ENSG00000131409	0.356293	ENSG00000132563	0.370855	ENSG00000135472	0.311252	ENSG00000141720	0.448069	ENSG00000147955	0.265635	ENSG00000155093	0.308529	ENSG00000159164	0.340559	ENSG00000160014
ENSG00000008838	ENSG00000027644	0.25164	ENSG00000061936	0.362556	ENSG00000070087	0.365592	ENSG00000102125	0.394166	ENSG00000103197	0.454248	ENSG00000104852	0.310148	ENSG00000105221	0.454251	ENSG00000123384	0.381383	ENSG00000131484	0.392916	ENSG00000133624	0.444553	ENSG00000137802	0.457932	ENSG00000142156	0.309277	ENSG00000143515	0.381327	ENSG00000149806	0.418625	ENSG00000158286	0.313897	ENSG00000158321	0.420198	ENSG00000159496	0.476724	ENSG00000159733	0.421349	ENSG00000160460	0.413847	ENSG00000162650	0.414507	ENSG00000162804	0.406353	ENSG00000165684	0.392282	ENSG00000168397	0.416624	ENSG00000178440	0.289092	ENSG00000179832
ENSG00000008853	ENSG00000011021	0.234717	ENSG00000012232	0.179048	ENSG00000069424	0.259107	ENSG00000091536	0.211219	ENSG00000100304	0.19294	ENSG00000100884	0.212722	ENSG00000116396	0.239347	ENSG00000116663	0.184694	ENSG00000140548	0.252419	ENSG00000160710	0.244916	ENSG00000162490	0.183593	ENSG00000173548	0.19999	ENSG00000182218	0.196629	ENSG00000185379	0.223268	ENSG00000197122	0.213149	ENSG00000227775	0.220318	ENSG00000241489	0.183149	ENSG00000245025	0.185962
ENSG00000008869	ENSG00000006327	0.175056	ENSG00000024048	0.326553	ENSG00000029639	0.320622	ENSG00000072756	0.355972	ENSG00000081026	0.33083	ENSG00000101639	0.306446	ENSG00000122512	0.292013	ENSG00000127914	0.351518	ENSG00000135698	0.349183	ENSG00000135999	0.325343	ENSG00000136319	0.25105	ENSG00000136381	0.310887	ENSG00000138640	0.316407	ENSG00000141376	0.267022	ENSG00000145715	0.316464	ENSG00000147118	0.32937	ENSG00000155313	0.320499	ENSG00000156170	0.276885	ENSG00000156931	0.302346	ENSG00000159882	0.313137	ENSG00000161048	0.304574	ENSG00000163069	0.237424	ENSG00000164463	0.301829	ENSG00000164506	0.320027	ENSG00000164953
ENSG00000008952	ENSG00000009307	0.456567	ENSG00000018189	0.433043	ENSG00000041357	0.381053	ENSG00000065548	0.377174	ENSG00000069275	0.419216	ENSG00000077147	0.447017	ENSG00000085832	0.413944	ENSG00000102241	0.401354	ENSG00000102753	0.380682	ENSG00000104154	0.362807	ENSG00000104442	0.411292	ENSG00000106052	0.422717	ENSG00000106723	0.414526	ENSG00000108094	0.382134	ENSG00000111897	0.394568	ENSG00000119396	0.390757	ENSG00000124214	0.357103	ENSG00000128989	0.367215	ENSG00000132963	0.392236	ENSG00000138069	0.41212	ENSG00000138071	0.422797	ENSG00000142864	0.381919	ENSG00000142875	0.412908	ENSG00000143799	0.368788	ENSG00000144840
ENSG00000008988	ENSG00000006740	0.421656	ENSG00000067167	0.373172	ENSG00000079332	0.36354	ENSG00000100380	0.3573	ENSG00000101166	0.3883	ENSG00000101638	0.432923	ENSG00000105613	0.421304	ENSG00000105662	0.405787	ENSG00000112306	0.465303	ENSG00000124172	0.344347	ENSG00000125977	0.378301	ENSG00000127955	0.304064	ENSG00000130749	0.400074	ENSG00000134419	0.461896	ENSG00000135454	0.346873	ENSG00000136942	0.469252	ENSG00000137154	0.512376	ENSG00000142534	0.469954	ENSG00000177679	0.445039	ENSG00000177954	0.466559	ENSG00000182319	0.402028	ENSG00000185915	0.427439	ENSG00000186468	0.468877	ENSG00000186868	0.401334	ENSG00000197756
ENSG00000009307	ENSG00000008952	0.456567	ENSG00000013561	0.460632	ENSG00000014123	0.41309	ENSG00000014824	0.456737	ENSG00000018189	0.452455	ENSG00000035687	0.370178	ENSG00000037749	0.35736	ENSG00000041357	0.408099	ENSG00000043093	0.323196	ENSG00000048392	0.429567	ENSG00000056050	0.411432	ENSG00000062725	0.440419	ENSG00000066455	0.37972	ENSG00000066557	0.421981	ENSG00000069275	0.41327	ENSG00000071537	0.362677	ENSG00000072803	0.422797	ENSG00000077147	0.493487	ENSG00000078747	0.295565	ENSG00000079246	0.443236	ENSG00000079332	0.434916	ENSG00000081154	0.434596	ENSG00000085832	0.4274	ENSG00000087302	0.492526	ENSG00000093183
ENSG00000009335	ENSG00000030066	0.363021	ENSG00000038382	0.347457	ENSG00000065060	0.344953	ENSG00000074755	0.367653	ENSG00000090905	0.342014	ENSG00000100722	0.329983	ENSG00000103061	0.336793	ENSG00000108510	0.366671	ENSG00000109920	0.357577	ENSG00000119707	0.27814	ENSG00000121406	0.357204	ENSG00000131023	0.336833	ENSG00000134744	0.341523	ENSG00000135749	0.271776	ENSG00000136937	0.34306	ENSG00000141027	0.349999	ENSG00000151657	0.351891	ENSG00000157106	0.332576	ENSG00000164080	0.341939	ENSG00000164134	0.332308	ENSG00000166405	0.355146	ENSG00000172113	0.35668	ENSG00000172766	0.346355	ENSG00000173120	0.354703	ENSG00000176208
ENSG00000009413	ENSG00000004534	0.253531	ENSG00000028203	0.2435	ENSG00000108651	0.225987	ENSG00000136449	0.236836	ENSG00000219626	0.22037	ENSG00000231889	0.321956	ENSG00000272356	0.323557
ENSG00000009694	ENSG00000002587	0.247137	ENSG00000011523	0.244558	ENSG00000021300	0.218984	ENSG00000066084	0.185499	ENSG00000081377	0.224692	ENSG00000086570	0.241063	ENSG00000112379	0.259626	ENSG00000117791	0.20314	ENSG00000124225	0.228556	ENSG00000130559	0.216071	ENSG00000134222	0.205457	ENSG00000139266	0.186411	ENSG00000147862	0.268038	ENSG00000152495	0.244255	ENSG00000152763	0.18785	ENSG00000154975	0.274169	ENSG00000158186	0.177613	ENSG00000164684	0.293299	ENSG00000165617	0.29214	ENSG00000183166	0.32407	ENSG00000185610	0.289662	ENSG00000187210	0.288177	ENSG00000189056	0.305168	ENSG00000239305	0.24297	ENSG00000249158
ENSG00000009709	ENSG00000004848	0.249167	ENSG00000019991	0.269827	ENSG00000047936	0.241707	ENSG00000104237	0.277213	ENSG00000106852	0.220469	ENSG00000107593	0.203282	ENSG00000113361	0.219592	ENSG00000117650	0.204918	ENSG00000137558	0.22503	ENSG00000140563	0.24144	ENSG00000145063	0.2517	ENSG00000146285	0.220951	ENSG00000146674	0.175678	ENSG00000148704	0.248685	ENSG00000151882	0.23622	ENSG00000152931	0.224882	ENSG00000154478	0.184956	ENSG00000155269	0.177547	ENSG00000156140	0.280223	ENSG00000156463	0.260467	ENSG00000159450	0.287428	ENSG00000161888	0.185743	ENSG00000162456	0.215421	ENSG00000169676	0.254986	ENSG00000171126
ENSG00000009724	ENSG00000095787	0.357313	ENSG00000099204	0.304667	ENSG00000133193	0.205757	ENSG00000138802	0.323786	ENSG00000146021	0.343574	ENSG00000147548	0.348673	ENSG00000155229	0.328649	ENSG00000157764	0.326176	ENSG00000165949	0.201256	ENSG00000168939	0.314494	ENSG00000177981	0.353583	ENSG00000223484	0.258268	ENSG00000223813	0.348001	ENSG00000239419	0.181027	ENSG00000259326	0.359475	ENSG00000261355	0.348967	ENSG00000261799	0.373564	ENSG00000271895	0.314484
ENSG00000009780	ENSG00000050426	0.258952	ENSG00000116455	0.17545	ENSG00000135763	0.180968	ENSG00000144199	0.185305	ENSG00000145882	0.191535	ENSG00000146729	0.184282	ENSG00000154957	0.180822	ENSG00000155463	0.185936	ENSG00000164323	0.27113	ENSG00000164332	0.238003	ENSG00000164932	0.186243	ENSG00000167528	0.18449	ENSG00000169570	0.200881	ENSG00000197566	0.184979	ENSG00000197961	0.253209	ENSG00000205060	0.193641
ENSG00000009790	ENSG00000073614	0.247024	ENSG00000101019	0.182566	ENSG00000107623	0.209124	ENSG00000108296	0.19213	ENSG00000113369	0.216414	ENSG00000114854	0.190881	ENSG00000140395	0.219081	ENSG00000146872	0.209172	ENSG00000154767	0.201637	ENSG00000159322	0.196508	ENSG00000174796	0.194817	ENSG00000179476	0.214757	ENSG00000196177	0.302259	ENSG00000196214	0.228027	ENSG00000229021	0.191879	ENSG00000237115	0.218052	ENSG00000238197	0.200274	ENSG00000246548	0.172853	ENSG00000256087	0.238767	ENSG00000257242	0.208943	ENSG00000257337	0.211673	ENSG00000261280	0.183881	ENSG00000270681	0.179411	ENSG00000271862	0.214894
ENSG00000009830	ENSG00000089060	0.373484	ENSG00000089818	0.340248	ENSG00000091073	0.340268	ENSG00000104881	0.244654	ENSG00000108773	0.337314	ENSG00000111252	0.375818	ENSG00000125356	0.336875	ENSG00000137221	0.376356	ENSG00000138660	0.355683	ENSG00000139112	0.344425	ENSG00000140280	0.340567	ENSG00000141068	0.382615	ENSG00000144834	0.345934	ENSG00000148229	0.374812	ENSG00000148840	0.332765	ENSG00000149577	0.352997	ENSG00000156500	0.242887	ENSG00000157379	0.196499	ENSG00000160305	0.440821	ENSG00000160602	0.204187	ENSG00000164850	0.276215	ENSG00000165023	0.337807	ENSG00000171747	0.233723	ENSG00000172336	0.343945	ENSG00000172465
ENSG00000009844	ENSG00000012963	0.278948	ENSG00000013503	0.327076	ENSG00000015479	0.379007	ENSG00000022277	0.402266	ENSG00000055130	0.317142	ENSG00000059573	0.29043	ENSG00000069329	0.37562	ENSG00000079246	0.423	ENSG00000088812	0.378405	ENSG00000088930	0.337241	ENSG00000100216	0.395572	ENSG00000100554	0.41217	ENSG00000101132	0.434382	ENSG00000102781	0.234759	ENSG00000103769	0.411818	ENSG00000104643	0.401112	ENSG00000106524	0.405319	ENSG00000108468	0.389701	ENSG00000115762	0.427175	ENSG00000116030	0.404702	ENSG00000116288	0.456472	ENSG00000116675	0.334361	ENSG00000117751	0.381296	ENSG00000119335	0.372902	ENSG00000120265
ENSG00000009950	ENSG00000083838	0.409962	ENSG00000088053	0.319232	ENSG00000088808	0.455613	ENSG00000089094	0.304971	ENSG00000100429	0.368654	ENSG00000101004	0.292462	ENSG00000105552	0.418245	ENSG00000117425	0.378189	ENSG00000120896	0.377491	ENSG00000131459	0.317574	ENSG00000131697	0.287571	ENSG00000133065	0.277212	ENSG00000134594	0.365841	ENSG00000139329	0.290049	ENSG00000140675	0.282997	ENSG00000143375	0.407208	ENSG00000143630	0.351016	ENSG00000143850	0.338478	ENSG00000144671	0.36476	ENSG00000145016	0.418953	ENSG00000149634	0.284907	ENSG00000151967	0.373352	ENSG00000152117	0.340327	ENSG00000154803	0.420784	ENSG00000158815
ENSG00000009954	ENSG00000005100	0.244402	ENSG00000011007	0.386047	ENSG00000025293	0.297294	ENSG00000065883	0.284638	ENSG00000067596	0.209421	ENSG00000083807	0.176544	ENSG00000086102	0.296696	ENSG00000086758	0.288936	ENSG00000087365	0.224085	ENSG00000091009	0.245701	ENSG00000100014	0.290077	ENSG00000100147	0.259822	ENSG00000100227	0.179925	ENSG00000106263	0.247239	ENSG00000108296	0.261384	ENSG00000108433	0.285357	ENSG00000108559	0.297077	ENSG00000113194	0.27257	ENSG00000115053	0.308575	ENSG00000115211	0.250482	ENSG00000116539	0.300568	ENSG00000124789	0.309303	ENSG00000125351	0.302242	ENSG00000130803	0.232308	ENSG00000130818
ENSG00000010017	ENSG00000040341	0.358498	ENSG00000091164	0.293827	ENSG00000101745	0.35707	ENSG00000104290	0.28556	ENSG00000109670	0.335371	ENSG00000114742	0.259679	ENSG00000140600	0.272464	ENSG00000141404	0.230799	ENSG00000151247	0.356994	ENSG00000152413	0.292396	ENSG00000156928	0.275572	ENSG00000169826	0.478395	ENSG00000197579	0.358029	ENSG00000198380	0.287895	ENSG00000198908	0.296073	ENSG00000218283	0.328246	ENSG00000233954	0.349239	ENSG00000234009	0.288192	ENSG00000243759	0.212234
ENSG00000010072	ENSG00000070269	0.240301	ENSG00000100519	0.21786	ENSG00000100601	0.171092	ENSG00000112167	0.219378	ENSG00000120333	0.229001	ENSG00000124370	0.189075	ENSG00000145569	0.216205	ENSG00000147874	0.222428	ENSG00000163946	0.216887	ENSG00000164073	0.219288	ENSG00000183513	0.232958	ENSG00000260871	0.171604
ENSG00000010165	ENSG00000013016	0.299478	ENSG00000015676	0.299998	ENSG00000073464	0.311662	ENSG00000084092	0.309071	ENSG00000100216	0.304601	ENSG00000100483	0.277851	ENSG00000102096	0.217463	ENSG00000103423	0.233619	ENSG00000122687	0.326978	ENSG00000123444	0.300997	ENSG00000124217	0.344873	ENSG00000126214	0.309822	ENSG00000127870	0.310916	ENSG00000130159	0.279223	ENSG00000133059	0.342619	ENSG00000136280	0.281182	ENSG00000138030	0.177689	ENSG00000149792	0.283332	ENSG00000150768	0.326227	ENSG00000165572	0.303587	ENSG00000169738	0.260385	ENSG00000170502	0.205	ENSG00000173141	0.30625	ENSG00000174013	0.318089	ENSG00000181894
ENSG00000010219	ENSG00000060762	0.309871	ENSG00000068885	0.24796	ENSG00000068912	0.286391	ENSG00000101321	0.251537	ENSG00000111639	0.29278	ENSG00000112685	0.282773	ENSG00000114023	0.283626	ENSG00000129028	0.280082	ENSG00000141738	0.272813	ENSG00000162849	0.261696	ENSG00000163235	0.223128	ENSG00000183549	0.237216	ENSG00000213465	0.279011	ENSG00000226239	0.300104	ENSG00000231389	0.227575	ENSG00000232434	0.281238	ENSG00000250902	0.206302
ENSG00000010244	ENSG00000001497	0.426857	ENSG00000030066	0.501497	ENSG00000033030	0.492488	ENSG00000047662	0.322099	ENSG00000048828	0.247258	ENSG00000049618	0.433637	ENSG00000061936	0.37992	ENSG00000061987	0.388968	ENSG00000067900	0.470595	ENSG00000077809	0.444698	ENSG00000090905	0.45175	ENSG00000100567	0.43515	ENSG00000102178	0.34867	ENSG00000104365	0.457342	ENSG00000109920	0.475579	ENSG00000110713	0.451645	ENSG00000111684	0.441555	ENSG00000111837	0.467988	ENSG00000112079	0.442547	ENSG00000114857	0.398137	ENSG00000115825	0.392956	ENSG00000117360	0.508869	ENSG00000117625	0.451255	ENSG00000119509	0.450975	ENSG00000119638
ENSG00000010256	ENSG00000004059	0.397118	ENSG00000004142	0.416907	ENSG00000013275	0.332653	ENSG00000065057	0.328069	ENSG00000067225	0.413899	ENSG00000077080	0.346679	ENSG00000100395	0.287188	ENSG00000101152	0.39573	ENSG00000103266	0.397196	ENSG00000103316	0.419298	ENSG00000103415	0.460003	ENSG00000105393	0.381944	ENSG00000106367	0.376913	ENSG00000106992	0.344754	ENSG00000107874	0.379967	ENSG00000114631	0.42864	ENSG00000115073	0.37533	ENSG00000116288	0.393725	ENSG00000117242	0.387985	ENSG00000124194	0.307295	ENSG00000124702	0.376267	ENSG00000127445	0.42186	ENSG00000129245	0.373562	ENSG00000139579	0.36655	ENSG00000139637
ENSG00000010270	ENSG00000029364	0.412553	ENSG00000057608	0.427569	ENSG00000070831	0.425281	ENSG00000074696	0.441595	ENSG00000086065	0.435259	ENSG00000086598	0.470443	ENSG00000100532	0.31293	ENSG00000101928	0.294152	ENSG00000106588	0.434381	ENSG00000108010	0.353809	ENSG00000109572	0.410164	ENSG00000111371	0.309139	ENSG00000113448	0.224108	ENSG00000117643	0.321304	ENSG00000124172	0.363469	ENSG00000125304	0.439675	ENSG00000129515	0.339641	ENSG00000131871	0.409315	ENSG00000138459	0.445311	ENSG00000139684	0.423794	ENSG00000143653	0.434522	ENSG00000143870	0.349362	ENSG00000143933	0.440764	ENSG00000150540	0.265877	ENSG00000152422
ENSG00000010278	ENSG00000066027	0.229128	ENSG00000102024	0.335852	ENSG00000105355	0.263829	ENSG00000112276	0.234222	ENSG00000113578	0.231435	ENSG00000119655	0.258665	ENSG00000121690	0.219126	ENSG00000122591	0.228577	ENSG00000126803	0.280849	ENSG00000135404	0.319861	ENSG00000135821	0.227841	ENSG00000135929	0.273179	ENSG00000148180	0.25667	ENSG00000159228	0.29386	ENSG00000165175	0.257771	ENSG00000169504	0.305654	ENSG00000174574	0.204064	ENSG00000176485	0.267674	ENSG00000179630	0.282084	ENSG00000223953	0.278445	ENSG00000228203	0.189543	ENSG00000261033	0.178222	ENSG00000264070	0.174905
ENSG00000010282	ENSG00000087842	0.226915	ENSG00000092529	0.257641	ENSG00000101977	0.202051	ENSG00000103184	0.305057	ENSG00000103381	0.238211	ENSG00000114757	0.278943	ENSG00000117115	0.319923	ENSG00000127324	0.225196	ENSG00000136237	0.311772	ENSG00000169247	0.303891	ENSG00000231584	0.185109	ENSG00000234224	0.203444	ENSG00000235597	0.247012	ENSG00000257826	0.249629	ENSG00000271155	0.197358
ENSG00000010292	ENSG00000131401	0.21022	ENSG00000132821	0.19945	ENSG00000168672	0.234711	ENSG00000173926	0.19809	ENSG00000182308	0.183284	ENSG00000185955	0.175071	ENSG00000233393	0.234662	ENSG00000245213	0.172634	ENSG00000256612	0.175689
ENSG00000010295	ENSG00000063660	0.328452	ENSG00000099625	0.251633	ENSG00000105220	0.269446	ENSG00000110011	0.229223	ENSG00000112658	0.286646	ENSG00000135127	0.24955	ENSG00000148331	0.301659	ENSG00000148343	0.24884	ENSG00000149927	0.207333	ENSG00000160075	0.300408	ENSG00000160469	0.245624	ENSG00000165271	0.299959	ENSG00000168993	0.33079	ENSG00000172382	0.238805	ENSG00000204394	0.274198	ENSG00000204590	0.195017	ENSG00000257069	0.245249	ENSG00000261416	0.225948
ENSG00000010318	ENSG00000011007	0.193413	ENSG00000014138	0.222642	ENSG00000109944	0.222791	ENSG00000120699	0.198665	ENSG00000125871	0.178107	ENSG00000126561	0.223238	ENSG00000132286	0.202679	ENSG00000135148	0.187688	ENSG00000155592	0.235288	ENSG00000161217	0.210917	ENSG00000166526	0.201793	ENSG00000172361	0.200467	ENSG00000172888	0.209102	ENSG00000173548	0.198674	ENSG00000175575	0.20443	ENSG00000177663	0.196381	ENSG00000196214	0.244135	ENSG00000213020	0.22235	ENSG00000227376	0.200506	ENSG00000244968	0.220413	ENSG00000245060	0.182098	ENSG00000251201	0.179708	ENSG00000253741	0.198848	ENSG00000257337	0.195308	ENSG00000265692
ENSG00000010319	ENSG00000026950	0.208635	ENSG00000091656	0.195974	ENSG00000114854	0.291721	ENSG00000135299	0.287367	ENSG00000149636	0.183899	ENSG00000168268	0.31742
ENSG00000010322	ENSG00000012822	0.310116	ENSG00000057657	0.243389	ENSG00000065060	0.405077	ENSG00000067365	0.415817	ENSG00000076356	0.380703	ENSG00000082126	0.293759	ENSG00000088808	0.402889	ENSG00000095319	0.436723	ENSG00000100767	0.33586	ENSG00000106070	0.360904	ENSG00000108604	0.303347	ENSG00000108799	0.37643	ENSG00000109111	0.403953	ENSG00000111885	0.33876	ENSG00000112139	0.432357	ENSG00000113916	0.394923	ENSG00000117600	0.309025	ENSG00000124181	0.409275	ENSG00000124222	0.366893	ENSG00000125869	0.276933	ENSG00000130254	0.385131	ENSG00000130939	0.40582	ENSG00000131626	0.444997	ENSG00000134308	0.310289	ENSG00000134324
ENSG00000010327	ENSG00000010610	0.196122	ENSG00000028137	0.198146	ENSG00000073849	0.257768	ENSG00000088827	0.248636	ENSG00000100106	0.180991	ENSG00000104903	0.225999	ENSG00000110719	0.171616	ENSG00000111679	0.216022	ENSG00000130429	0.209142	ENSG00000137474	0.187601	ENSG00000138119	0.266877	ENSG00000138722	0.221432	ENSG00000142173	0.223184	ENSG00000147443	0.181105	ENSG00000161640	0.188114	ENSG00000162383	0.183197	ENSG00000162511	0.235242	ENSG00000167613	0.238362	ENSG00000168961	0.208269	ENSG00000174348	0.210771	ENSG00000184574	0.235339	ENSG00000196154	0.191648	ENSG00000244509	0.172551
ENSG00000010361	ENSG00000131748	0.215006	ENSG00000143409	0.207239	ENSG00000144579	0.228942	ENSG00000149485	0.189091	ENSG00000167925	0.22424	ENSG00000237441	0.214335
ENSG00000010379	ENSG00000026025	0.229689	ENSG00000096696	0.215468	ENSG00000102359	0.188668	ENSG00000117394	0.172513	ENSG00000123243	0.179086	ENSG00000127528	0.201861	ENSG00000130307	0.178951	ENSG00000137868	0.198004	ENSG00000163817	0.23719	ENSG00000168743	0.243685
ENSG00000010404	ENSG00000051382	0.258024	ENSG00000064607	0.267193	ENSG00000087460	0.25587	ENSG00000102226	0.259047	ENSG00000107758	0.400647	ENSG00000108924	0.225869	ENSG00000112365	0.289865	ENSG00000122126	0.233644	ENSG00000124164	0.318951	ENSG00000124209	0.353969	ENSG00000131711	0.267109	ENSG00000145495	0.329116	ENSG00000147650	0.34802	ENSG00000155097	0.412985	ENSG00000157502	0.216086	ENSG00000159082	0.244923	ENSG00000164038	0.33128	ENSG00000169764	0.327575	ENSG00000170113	0.299549	ENSG00000172318	0.308182	ENSG00000179097	0.200848	ENSG00000183624	0.273655	ENSG00000183826	0.175845	ENSG00000185345	0.259501	ENSG00000196600
ENSG00000010438	ENSG00000004059	0.432423	ENSG00000054392	0.246981	ENSG00000086475	0.343101	ENSG00000100154	0.2043	ENSG00000101276	0.217374	ENSG00000101474	0.389957	ENSG00000102924	0.458999	ENSG00000103316	0.406887	ENSG00000109436	0.353278	ENSG00000111252	0.399467	ENSG00000113575	0.395832	ENSG00000114861	0.266441	ENSG00000116183	0.290513	ENSG00000118515	0.248754	ENSG00000124216	0.296019	ENSG00000124444	0.312246	ENSG00000131069	0.314323	ENSG00000133678	0.274783	ENSG00000134245	0.393743	ENSG00000134569	0.284056	ENSG00000134594	0.401778	ENSG00000134602	0.431889	ENSG00000135549	0.437595	ENSG00000135624	0.354857	ENSG00000135750
ENSG00000010539	ENSG00000126773	0.18947	ENSG00000178386	0.188642	ENSG00000198440	0.190002	ENSG00000204186	0.179298	ENSG00000239474	0.173729	ENSG00000240038	0.174333	ENSG00000271730	0.19057
ENSG00000010610	ENSG00000010327	0.196122	ENSG00000012211	0.194847	ENSG00000018236	0.208119	ENSG00000028137	0.21293	ENSG00000081803	0.201141	ENSG00000104435	0.219545	ENSG00000105700	0.192225	ENSG00000107295	0.201889	ENSG00000119787	0.222206	ENSG00000123342	0.216589	ENSG00000126458	0.203919	ENSG00000132570	0.19273	ENSG00000134049	0.210082	ENSG00000140853	0.210948	ENSG00000141526	0.222313	ENSG00000142089	0.199799	ENSG00000142347	0.216479	ENSG00000150625	0.223465	ENSG00000155592	0.177953	ENSG00000157873	0.181186	ENSG00000158195	0.206141	ENSG00000166428	0.179479	ENSG00000166888	0.204435	ENSG00000180353	0.185685	ENSG00000182389
ENSG00000010626	ENSG00000103599	0.17873	ENSG00000130783	0.18748	ENSG00000133104	0.178052	ENSG00000133706	0.176628	ENSG00000167562	0.176819	ENSG00000196357	0.194353	ENSG00000197062	0.170247	ENSG00000197714	0.174436	ENSG00000251364	0.190448
ENSG00000010671	ENSG00000049323	0.195816	ENSG00000095303	0.216422	ENSG00000121210	0.195054	ENSG00000130775	0.212787	ENSG00000134321	0.191139	ENSG00000138639	0.233064	ENSG00000173391	0.212454	ENSG00000180353	0.234252	ENSG00000198826	0.171352	ENSG00000227039	0.18589	ENSG00000233280	0.200022	ENSG00000268894	0.179258
ENSG00000010704	ENSG00000110777	0.189347	ENSG00000188641	0.182712	ENSG00000264272	0.175491
ENSG00000010803	ENSG00000131023	0.301337	ENSG00000143624	0.280871	ENSG00000161103	0.177578	ENSG00000163632	0.274218	ENSG00000182923	0.302142	ENSG00000232043	0.27823	ENSG00000233735	0.236522	ENSG00000259221	0.216771	ENSG00000264044	0.28802	ENSG00000268362	0.277154
ENSG00000010810	ENSG00000060971	0.218978	ENSG00000088833	0.228234	ENSG00000101391	0.197315	ENSG00000105443	0.190861	ENSG00000109079	0.173289	ENSG00000124160	0.184682	ENSG00000135486	0.213466	ENSG00000137822	0.16996	ENSG00000150593	0.212759	ENSG00000163625	0.196907	ENSG00000169398	0.186164	ENSG00000170234	0.191899	ENSG00000175548	0.213774	ENSG00000211456	0.175932	ENSG00000234857	0.281834	ENSG00000235859	0.21293	ENSG00000249936	0.186315	ENSG00000251992	0.171566	ENSG00000252835	0.279579	ENSG00000259612	0.26125	ENSG00000260755	0.248703
ENSG00000010818	ENSG00000095951	0.199828	ENSG00000100084	0.238275	ENSG00000103353	0.19921	ENSG00000130479	0.243462	ENSG00000131711	0.208582	ENSG00000132326	0.205912	ENSG00000136478	0.197529	ENSG00000137094	0.215654	ENSG00000149269	0.235382	ENSG00000155849	0.21421	ENSG00000157087	0.227665	ENSG00000162433	0.234951	ENSG00000165186	0.188557	ENSG00000166974	0.216868	ENSG00000170145	0.202426	ENSG00000171793	0.209382	ENSG00000174238	0.248408	ENSG00000196821	0.20411	ENSG00000197106	0.259341	ENSG00000261452	0.211527
ENSG00000011007	ENSG00000009954	0.386047	ENSG00000010318	0.193413	ENSG00000100014	0.264659	ENSG00000100147	0.286846	ENSG00000101158	0.224668	ENSG00000116580	0.261513	ENSG00000118096	0.212713	ENSG00000130818	0.28242	ENSG00000144580	0.204232	ENSG00000161010	0.275938	ENSG00000162236	0.18499	ENSG00000163961	0.333596	ENSG00000168495	0.231102	ENSG00000175946	0.172463	ENSG00000180098	0.240668	ENSG00000181798	0.202499	ENSG00000186141	0.284258	ENSG00000196081	0.232756	ENSG00000197857	0.250945	ENSG00000223547	0.247689	ENSG00000226742	0.20492	ENSG00000230069	0.235733	ENSG00000233836	0.233803	ENSG00000249311	0.19171	ENSG00000272068
ENSG00000011009	ENSG00000087074	0.199004	ENSG00000105447	0.218244	ENSG00000119383	0.237962	ENSG00000124104	0.208105	ENSG00000127561	0.248111	ENSG00000130204	0.233788	ENSG00000131653	0.222846	ENSG00000158941	0.216968	ENSG00000160888	0.203184	ENSG00000168701	0.201975	ENSG00000176946	0.204353	ENSG00000184967	0.204684	ENSG00000185112	0.218927	ENSG00000188229	0.244523	ENSG00000197063	0.204039	ENSG00000250510	0.261824	ENSG00000255198	0.183499	ENSG00000262049	0.258613
ENSG00000011021	ENSG00000008853	0.234717	ENSG00000049239	0.290892	ENSG00000070770	0.311995	ENSG00000072310	0.315502	ENSG00000081760	0.349188	ENSG00000090863	0.391928	ENSG00000093072	0.245809	ENSG00000100324	0.325893	ENSG00000107929	0.336103	ENSG00000108352	0.38451	ENSG00000108671	0.342237	ENSG00000108958	0.178274	ENSG00000110046	0.337445	ENSG00000110074	0.368641	ENSG00000112759	0.240194	ENSG00000116731	0.401679	ENSG00000117481	0.212937	ENSG00000117713	0.415055	ENSG00000126107	0.363497	ENSG00000128928	0.418892	ENSG00000136436	0.417289	ENSG00000137266	0.447251	ENSG00000137413	0.323103	ENSG00000143641	0.297177	ENSG00000147439
ENSG00000011028	ENSG00000066735	0.255658	ENSG00000116774	0.273041	ENSG00000196154	0.173287
ENSG00000011052	ENSG00000102898	0.192975	ENSG00000115073	0.228815	ENSG00000133935	0.20778	ENSG00000136527	0.176825	ENSG00000137161	0.211258	ENSG00000146072	0.193217	ENSG00000161395	0.206765	ENSG00000162073	0.193767	ENSG00000167775	0.227087	ENSG00000169045	0.223164	ENSG00000171443	0.200281	ENSG00000213443	0.190243	ENSG00000226121	0.225509	ENSG00000234497	0.172167	ENSG00000254452	0.245018	ENSG00000272005	0.232288
ENSG00000011083	ENSG00000063660	0.319401	ENSG00000092051	0.332871	ENSG00000110583	0.317958	ENSG00000133519	0.267241	ENSG00000153714	0.184213	ENSG00000163659	0.2028	ENSG00000167371	0.322199	ENSG00000174672	0.327093	ENSG00000251322	0.344063	ENSG00000267059	0.171769	ENSG00000268049	0.260246
ENSG00000011105	ENSG00000054118	0.212963	ENSG00000055118	0.323053	ENSG00000067842	0.295237	ENSG00000076826	0.327792	ENSG00000105656	0.298433	ENSG00000112763	0.22458	ENSG00000130590	0.325211	ENSG00000140983	0.278837	ENSG00000146221	0.240541	ENSG00000155265	0.19122	ENSG00000170624	0.195837	ENSG00000172346	0.329228	ENSG00000174672	0.347601	ENSG00000174791	0.210298	ENSG00000182319	0.367821	ENSG00000186862	0.195157	ENSG00000254852	0.195132	ENSG00000272223	0.172464
ENSG00000011114	ENSG00000034533	0.223513	ENSG00000064419	0.321363	ENSG00000085274	0.323198	ENSG00000110367	0.305707	ENSG00000110422	0.310124	ENSG00000135775	0.300913	ENSG00000166024	0.32064	ENSG00000169826	0.310181	ENSG00000171466	0.320702	ENSG00000174197	0.3745	ENSG00000183354	0.330202	ENSG00000197934	0.198331	ENSG00000229021	0.205456	ENSG00000258731	0.17013
ENSG00000011132	ENSG00000070010	0.200755	ENSG00000099949	0.230114	ENSG00000100711	0.229913	ENSG00000105289	0.180284	ENSG00000108592	0.184105	ENSG00000121417	0.208955	ENSG00000132016	0.227112	ENSG00000141644	0.236408	ENSG00000143258	0.274333	ENSG00000145743	0.203819	ENSG00000155287	0.248044	ENSG00000156500	0.230451	ENSG00000160087	0.232055	ENSG00000171606	0.195422	ENSG00000172426	0.234695	ENSG00000172432	0.294197	ENSG00000172530	0.243274	ENSG00000172922	0.222604	ENSG00000187531	0.247177	ENSG00000198909	0.228934	ENSG00000204348	0.238892	ENSG00000205867	0.194917	ENSG00000212643	0.197027	ENSG00000225063	0.249709	ENSG00000236545
ENSG00000011143	ENSG00000076555	0.24122	ENSG00000115963	0.246658	ENSG00000119509	0.285975	ENSG00000143374	0.24205	ENSG00000148985	0.242074	ENSG00000165434	0.219995	ENSG00000167306	0.208823	ENSG00000174796	0.273396	ENSG00000176903	0.2226	ENSG00000178922	0.292787	ENSG00000182983	0.276471	ENSG00000186814	0.295448	ENSG00000198185	0.275535	ENSG00000198198	0.269409	ENSG00000223501	0.245716	ENSG00000226015	0.292866	ENSG00000227583	0.285809	ENSG00000232653	0.286246	ENSG00000243101	0.285235	ENSG00000255350	0.263841
ENSG00000011198	ENSG00000012660	0.243476	ENSG00000100532	0.285451	ENSG00000101888	0.263392	ENSG00000106460	0.306618	ENSG00000108239	0.302294	ENSG00000109790	0.173514	ENSG00000114850	0.387851	ENSG00000115446	0.291623	ENSG00000118496	0.329051	ENSG00000125977	0.367369	ENSG00000138413	0.269795	ENSG00000180008	0.295031	ENSG00000180537	0.208016	ENSG00000187735	0.306926	ENSG00000188295	0.230238	ENSG00000198856	0.295012	ENSG00000213281	0.258719	ENSG00000223255	0.235024	ENSG00000254473	0.218755
ENSG00000011201	ENSG00000062096	0.220419	ENSG00000075223	0.193724	ENSG00000103264	0.198604	ENSG00000112309	0.277957	ENSG00000138653	0.18864	ENSG00000170340	0.241959	ENSG00000185942	0.18101	ENSG00000267909	0.206134
ENSG00000011243	ENSG00000004534	0.379411	ENSG00000047849	0.245404	ENSG00000075856	0.326288	ENSG00000092098	0.199504	ENSG00000094631	0.278678	ENSG00000102901	0.30502	ENSG00000105127	0.215788	ENSG00000105397	0.279586	ENSG00000112902	0.23127	ENSG00000114270	0.239058	ENSG00000132824	0.231837	ENSG00000132932	0.271091	ENSG00000142156	0.28182	ENSG00000145191	0.306568	ENSG00000154358	0.254358	ENSG00000161204	0.27667	ENSG00000163516	0.401304	ENSG00000165443	0.230095	ENSG00000167964	0.242576	ENSG00000182944	0.311885	ENSG00000184205	0.267128	ENSG00000185615	0.2177	ENSG00000198590	0.242695	ENSG00000238057	0.243503	ENSG00000258366
ENSG00000011258	ENSG00000005486	0.274768	ENSG00000013375	0.303581	ENSG00000047346	0.416725	ENSG00000068097	0.293415	ENSG00000074935	0.401869	ENSG00000075292	0.395314	ENSG00000079134	0.438808	ENSG00000088970	0.341246	ENSG00000090686	0.403755	ENSG00000100354	0.369055	ENSG00000100784	0.348821	ENSG00000101812	0.284981	ENSG00000103479	0.40976	ENSG00000105856	0.398765	ENSG00000114127	0.425299	ENSG00000115239	0.377678	ENSG00000120685	0.327713	ENSG00000122299	0.371928	ENSG00000122435	0.356553	ENSG00000133858	0.395282	ENSG00000134744	0.391202	ENSG00000136709	0.428909	ENSG00000136891	0.407354	ENSG00000136895	0.37295	ENSG00000136936
ENSG00000011260	ENSG00000108064	0.392296	ENSG00000119844	0.424339	ENSG00000134057	0.288666	ENSG00000137513	0.20238	ENSG00000138381	0.369076	ENSG00000140006	0.377254	ENSG00000147905	0.374727	ENSG00000162378	0.401683	ENSG00000162607	0.414625	ENSG00000167005	0.414368	ENSG00000175087	0.429652	ENSG00000186130	0.379198	ENSG00000198342	0.272781	ENSG00000232040	0.355798	ENSG00000239789	0.324319
ENSG00000011275	ENSG00000030066	0.426777	ENSG00000033030	0.399148	ENSG00000048828	0.251664	ENSG00000092439	0.385137	ENSG00000101158	0.322462	ENSG00000103061	0.348346	ENSG00000104365	0.381775	ENSG00000108559	0.308507	ENSG00000111361	0.236608	ENSG00000111364	0.318068	ENSG00000112079	0.389634	ENSG00000114904	0.29924	ENSG00000117523	0.332422	ENSG00000127804	0.257601	ENSG00000134744	0.386407	ENSG00000164049	0.344538	ENSG00000164074	0.335751	ENSG00000166435	0.2987	ENSG00000168081	0.223347	ENSG00000168872	0.302303	ENSG00000182973	0.30701	ENSG00000204623	0.376548	ENSG00000225282	0.275957	ENSG00000243970	0.252845	ENSG00000250461
ENSG00000011295	ENSG00000052841	0.414302	ENSG00000092439	0.444575	ENSG00000100503	0.341216	ENSG00000106459	0.338949	ENSG00000106603	0.330971	ENSG00000107938	0.38406	ENSG00000115464	0.454456	ENSG00000135749	0.305867	ENSG00000140943	0.334316	ENSG00000147548	0.415843	ENSG00000154265	0.428255	ENSG00000155975	0.240248	ENSG00000163093	0.237617	ENSG00000172766	0.413504	ENSG00000180773	0.334679	ENSG00000186166	0.348953	ENSG00000188206	0.437534	ENSG00000198887	0.424473	ENSG00000212997	0.385581	ENSG00000215126	0.377762	ENSG00000223945	0.389398	ENSG00000228409	0.259782	ENSG00000243601	0.413383	ENSG00000248019	0.418614	ENSG00000251003
ENSG00000011304	ENSG00000004975	0.365076	ENSG00000070087	0.38828	ENSG00000104885	0.375982	ENSG00000105808	0.278845	ENSG00000109065	0.29346	ENSG00000109066	0.320574	ENSG00000111664	0.391477	ENSG00000117122	0.191433	ENSG00000117407	0.272798	ENSG00000128609	0.416521	ENSG00000131400	0.369822	ENSG00000131966	0.387	ENSG00000135070	0.414947	ENSG00000138138	0.381827	ENSG00000138663	0.398436	ENSG00000143537	0.345052	ENSG00000146067	0.348086	ENSG00000147166	0.253887	ENSG00000147416	0.381771	ENSG00000151006	0.420268	ENSG00000156860	0.406279	ENSG00000157637	0.36503	ENSG00000167604	0.372352	ENSG00000170667	0.280389	ENSG00000173039
ENSG00000011332	ENSG00000130758	0.209227
ENSG00000011347	ENSG00000063761	0.202914	ENSG00000075151	0.260693	ENSG00000099822	0.216795	ENSG00000105649	0.293177	ENSG00000106976	0.315344	ENSG00000110756	0.235489	ENSG00000116747	0.290825	ENSG00000120088	0.261739	ENSG00000120645	0.333403	ENSG00000126500	0.30844	ENSG00000130477	0.303677	ENSG00000131398	0.333393	ENSG00000135127	0.233573	ENSG00000135439	0.316769	ENSG00000136295	0.321457	ENSG00000139182	0.285699	ENSG00000146216	0.344824	ENSG00000157064	0.330328	ENSG00000159363	0.34407	ENSG00000159753	0.242671	ENSG00000163013	0.315916	ENSG00000163995	0.268542	ENSG00000164742	0.318167	ENSG00000167972	0.333768	ENSG00000171450
ENSG00000011376	ENSG00000224361	0.173249
ENSG00000011405	ENSG00000075142	0.247724	ENSG00000105376	0.174423	ENSG00000111879	0.25201	ENSG00000118197	0.260304	ENSG00000122970	0.268283	ENSG00000130511	0.176114	ENSG00000135541	0.235015	ENSG00000138696	0.254702	ENSG00000145088	0.213851	ENSG00000145390	0.230013	ENSG00000147654	0.241758	ENSG00000151466	0.250943	ENSG00000152952	0.219942	ENSG00000153822	0.309048	ENSG00000154814	0.248561	ENSG00000155016	0.280766	ENSG00000156162	0.22606	ENSG00000157181	0.215758	ENSG00000162688	0.252313	ENSG00000164398	0.24771	ENSG00000164597	0.236034	ENSG00000164808	0.253875	ENSG00000166912	0.21254	ENSG00000169302	0.214664	ENSG00000169564
ENSG00000011422	ENSG00000004779	0.304293	ENSG00000007866	0.222836	ENSG00000022355	0.293351	ENSG00000076108	0.289069	ENSG00000077150	0.228303	ENSG00000096092	0.289401	ENSG00000099331	0.316945	ENSG00000101213	0.297198	ENSG00000106404	0.286821	ENSG00000119421	0.302579	ENSG00000126218	0.185367	ENSG00000127507	0.202122	ENSG00000129559	0.28755	ENSG00000131779	0.301904	ENSG00000144834	0.306667	ENSG00000146007	0.303208	ENSG00000152234	0.29167	ENSG00000164007	0.235409	ENSG00000166922	0.303431	ENSG00000167483	0.260417	ENSG00000172465	0.312589	ENSG00000174684	0.30684	ENSG00000182545	0.305801	ENSG00000253719	0.292003	ENSG00000257169
ENSG00000011426	ENSG00000064042	0.222815	ENSG00000064787	0.34026	ENSG00000080822	0.413153	ENSG00000081479	0.313898	ENSG00000086205	0.411395	ENSG00000092529	0.344656	ENSG00000108381	0.364618	ENSG00000114757	0.354799	ENSG00000118785	0.297765	ENSG00000123700	0.370806	ENSG00000126803	0.373494	ENSG00000136541	0.519767	ENSG00000139433	0.351246	ENSG00000145708	0.198085	ENSG00000150867	0.396023	ENSG00000158865	0.334905	ENSG00000164124	0.430655	ENSG00000173988	0.302386	ENSG00000174607	0.397316	ENSG00000186417	0.361522	ENSG00000188153	0.403112	ENSG00000213186	0.34038	ENSG00000224189	0.271522	ENSG00000232352	0.178544	ENSG00000241345
ENSG00000011451	ENSG00000007541	0.412352	ENSG00000064601	0.375225	ENSG00000092051	0.473404	ENSG00000101180	0.320409	ENSG00000102302	0.403764	ENSG00000104946	0.428585	ENSG00000105204	0.296691	ENSG00000105576	0.41007	ENSG00000112787	0.430605	ENSG00000125912	0.443213	ENSG00000126461	0.484067	ENSG00000130294	0.446494	ENSG00000133612	0.482793	ENSG00000135144	0.385811	ENSG00000137103	0.463473	ENSG00000142235	0.475458	ENSG00000144560	0.359868	ENSG00000147100	0.326336	ENSG00000147799	0.432793	ENSG00000160094	0.341722	ENSG00000162714	0.3349	ENSG00000164880	0.487202	ENSG00000164916	0.47304	ENSG00000169992	0.430765	ENSG00000171206
ENSG00000011454	ENSG00000072415	0.257865	ENSG00000107960	0.238476	ENSG00000125124	0.241115	ENSG00000145996	0.222187	ENSG00000154957	0.242338	ENSG00000167635	0.285852
ENSG00000011465	ENSG00000000971	0.256918	ENSG00000026025	0.291595	ENSG00000054598	0.253483	ENSG00000070193	0.183775	ENSG00000105974	0.244246	ENSG00000110848	0.239542	ENSG00000111341	0.303662	ENSG00000112175	0.295725	ENSG00000112414	0.219265	ENSG00000112837	0.369972	ENSG00000112936	0.256742	ENSG00000116711	0.268609	ENSG00000116774	0.348805	ENSG00000122420	0.288058	ENSG00000122870	0.234116	ENSG00000124491	0.305985	ENSG00000127920	0.266448	ENSG00000128052	0.268113	ENSG00000129009	0.318211	ENSG00000133800	0.269979	ENSG00000140092	0.212106	ENSG00000153162	0.207038	ENSG00000162692	0.270311	ENSG00000163359	0.287203	ENSG00000163453
ENSG00000011478	ENSG00000068323	0.17463	ENSG00000099814	0.189764	ENSG00000100403	0.187566	ENSG00000100417	0.177405	ENSG00000110046	0.183535	ENSG00000110697	0.181168	ENSG00000117528	0.172625	ENSG00000125503	0.180162	ENSG00000133243	0.191185	ENSG00000142235	0.177741	ENSG00000167971	0.178008	ENSG00000178188	0.191433	ENSG00000198933	0.191328	ENSG00000261093	0.178008	ENSG00000262712	0.176593	ENSG00000269275	0.176504
ENSG00000011485	ENSG00000007923	0.219736	ENSG00000058866	0.212902	ENSG00000063015	0.198864	ENSG00000068400	0.281268	ENSG00000075856	0.194161	ENSG00000082014	0.238494	ENSG00000105705	0.256359	ENSG00000106012	0.209208	ENSG00000108641	0.193723	ENSG00000117640	0.21064	ENSG00000140632	0.263517	ENSG00000141013	0.194201	ENSG00000146556	0.201199	ENSG00000159214	0.181376	ENSG00000198722	0.172477	ENSG00000251497	0.189086	ENSG00000255339	0.187594
ENSG00000011523	ENSG00000009694	0.244558	ENSG00000012174	0.222668	ENSG00000013392	0.238133	ENSG00000023171	0.246241	ENSG00000075035	0.214679	ENSG00000075340	0.239119	ENSG00000091844	0.244325	ENSG00000099204	0.248867	ENSG00000102921	0.239654	ENSG00000106772	0.236038	ENSG00000112624	0.224795	ENSG00000118655	0.291432	ENSG00000121848	0.246443	ENSG00000125686	0.230383	ENSG00000133193	0.198432	ENSG00000139726	0.193965	ENSG00000152061	0.267753	ENSG00000162419	0.353615	ENSG00000163507	0.206427	ENSG00000182134	0.20945	ENSG00000183647	0.19218	ENSG00000185900	0.234446	ENSG00000228794	0.218582	ENSG00000254635	0.234295	ENSG00000269973
ENSG00000011566	ENSG00000066739	0.399906	ENSG00000095787	0.430423	ENSG00000104679	0.27603	ENSG00000111605	0.415104	ENSG00000112062	0.380523	ENSG00000129255	0.305809	ENSG00000138675	0.394166	ENSG00000141279	0.43544	ENSG00000147854	0.413912	ENSG00000149311	0.377062	ENSG00000154265	0.512077	ENSG00000164941	0.316978	ENSG00000181322	0.409357	ENSG00000181619	0.412454	ENSG00000186594	0.277179	ENSG00000189292	0.191753	ENSG00000196268	0.457097	ENSG00000198087	0.368293	ENSG00000212998	0.29923	ENSG00000213950	0.312413	ENSG00000216613	0.340621	ENSG00000219085	0.412054	ENSG00000219384	0.312495	ENSG00000223963	0.378363	ENSG00000226367
ENSG00000011590	ENSG00000065526	0.237628	ENSG00000100078	0.23097	ENSG00000115457	0.185127	ENSG00000125522	0.203257	ENSG00000140521	0.196172	ENSG00000168487	0.24618	ENSG00000174327	0.263517	ENSG00000196204	0.222452	ENSG00000225261	0.203774	ENSG00000233122	0.191909	ENSG00000235560	0.182762	ENSG00000242028	0.260493	ENSG00000246350	0.179066	ENSG00000247735	0.237822	ENSG00000250579	0.235642	ENSG00000258603	0.206493	ENSG00000270866	0.184793	ENSG00000271086	0.180826
ENSG00000011600	ENSG00000125730	0.318085	ENSG00000150681	0.231169	ENSG00000160791	0.24984	ENSG00000162511	0.457783	ENSG00000168899	0.192062	ENSG00000169413	0.32334	ENSG00000182557	0.224236	ENSG00000188050	0.181912	ENSG00000232292	0.201245	ENSG00000236627	0.182699
ENSG00000011638	ENSG00000081138	0.304558	ENSG00000099284	0.277421	ENSG00000099942	0.300695	ENSG00000100154	0.221487	ENSG00000105792	0.178319	ENSG00000106348	0.195787	ENSG00000111674	0.291156	ENSG00000115423	0.183916	ENSG00000121774	0.274001	ENSG00000128045	0.234355	ENSG00000135324	0.258526	ENSG00000135549	0.278428	ENSG00000139899	0.294272	ENSG00000141527	0.195006	ENSG00000145920	0.270877	ENSG00000147642	0.294643	ENSG00000151364	0.171683	ENSG00000157343	0.218256	ENSG00000163864	0.233003	ENSG00000164091	0.289264	ENSG00000168159	0.288615	ENSG00000170153	0.17136	ENSG00000174951	0.266547	ENSG00000176697	0.233324	ENSG00000180068
ENSG00000011677	ENSG00000013016	0.328017	ENSG00000072315	0.316954	ENSG00000091972	0.368309	ENSG00000101911	0.280542	ENSG00000122584	0.323445	ENSG00000128683	0.314071	ENSG00000129682	0.321207	ENSG00000150086	0.342778	ENSG00000169933	0.33855	ENSG00000183023	0.344516	ENSG00000239911	0.304608	ENSG00000256725	0.210662
ENSG00000012048	ENSG00000041880	0.225782	ENSG00000089041	0.230947	ENSG00000091656	0.185736	ENSG00000100014	0.176788	ENSG00000100439	0.226155	ENSG00000101782	0.194635	ENSG00000101849	0.210665	ENSG00000102699	0.289962	ENSG00000111262	0.205356	ENSG00000115756	0.222332	ENSG00000129595	0.212636	ENSG00000138193	0.187845	ENSG00000143514	0.192959	ENSG00000144791	0.223667	ENSG00000147872	0.224183	ENSG00000164086	0.211564	ENSG00000165131	0.184444	ENSG00000170264	0.206295	ENSG00000170412	0.211047	ENSG00000213654	0.175132	ENSG00000219392	0.187414	ENSG00000229456	0.205654	ENSG00000233725	0.22516	ENSG00000243175	0.209459	ENSG00000245498
ENSG00000012061	ENSG00000030110	0.2792	ENSG00000063176	0.269363	ENSG00000070423	0.274933	ENSG00000102870	0.218667	ENSG00000104805	0.256441	ENSG00000108840	0.218818	ENSG00000112658	0.279036	ENSG00000119559	0.239334	ENSG00000130810	0.218934	ENSG00000136279	0.284281	ENSG00000148331	0.254328	ENSG00000148335	0.244819	ENSG00000161202	0.251227	ENSG00000161395	0.205147	ENSG00000165271	0.260007	ENSG00000166166	0.253762	ENSG00000167113	0.219894	ENSG00000167716	0.239787	ENSG00000167747	0.218479	ENSG00000169221	0.252484	ENSG00000176108	0.270519	ENSG00000177225	0.260836	ENSG00000183751	0.234751	ENSG00000184216	0.256488	ENSG00000198858
ENSG00000012124	ENSG00000026652	0.268407	ENSG00000065361	0.357697	ENSG00000119042	0.302451	ENSG00000124920	0.39218	ENSG00000130508	0.178633	ENSG00000133256	0.203492	ENSG00000147459	0.336475	ENSG00000165125	0.197816	ENSG00000165131	0.219473	ENSG00000169247	0.284694	ENSG00000179420	0.277718	ENSG00000180332	0.221451	ENSG00000185823	0.177452	ENSG00000197993	0.258117	ENSG00000204644	0.313138	ENSG00000221937	0.248515	ENSG00000225781	0.250141	ENSG00000227757	0.180517	ENSG00000235180	0.278535	ENSG00000239828	0.237886	ENSG00000240534	0.191593	ENSG00000243175	0.308099	ENSG00000243799	0.257229	ENSG00000251429	0.270116	ENSG00000262188
ENSG00000012171	ENSG00000006534	0.180423	ENSG00000033327	0.343273	ENSG00000065361	0.339689	ENSG00000065534	0.292751	ENSG00000066322	0.294749	ENSG00000071991	0.333301	ENSG00000075618	0.232136	ENSG00000100842	0.242654	ENSG00000104419	0.293092	ENSG00000110921	0.176817	ENSG00000115468	0.298884	ENSG00000115935	0.268999	ENSG00000117115	0.30838	ENSG00000117298	0.252554	ENSG00000120278	0.273874	ENSG00000124920	0.320099	ENSG00000128591	0.23101	ENSG00000133805	0.326945	ENSG00000134222	0.280851	ENSG00000136383	0.227249	ENSG00000138316	0.229066	ENSG00000146122	0.289403	ENSG00000147459	0.334942	ENSG00000148826	0.311574	ENSG00000149798
ENSG00000012174	ENSG00000011523	0.222668	ENSG00000014919	0.227357	ENSG00000053501	0.179506	ENSG00000060491	0.210589	ENSG00000083444	0.182498	ENSG00000122958	0.327409	ENSG00000129654	0.221052	ENSG00000131507	0.401849	ENSG00000132002	0.208734	ENSG00000136381	0.331516	ENSG00000149257	0.209575	ENSG00000151876	0.224306	ENSG00000153982	0.239726	ENSG00000155111	0.195633	ENSG00000155463	0.200797	ENSG00000164897	0.197409	ENSG00000165417	0.323981	ENSG00000168827	0.25347	ENSG00000173457	0.202603	ENSG00000174842	0.23199	ENSG00000177932	0.305831	ENSG00000178966	0.315805	ENSG00000215114	0.397323	ENSG00000235027	0.221261	ENSG00000237697
ENSG00000012211	ENSG00000010610	0.194847	ENSG00000089356	0.174911	ENSG00000100364	0.19331	ENSG00000108846	0.177222	ENSG00000118432	0.208549	ENSG00000130429	0.186509	ENSG00000131037	0.175317	ENSG00000133055	0.197933	ENSG00000135750	0.201075	ENSG00000136383	0.203638	ENSG00000143842	0.195635	ENSG00000143845	0.179319	ENSG00000151062	0.188206	ENSG00000152208	0.190073	ENSG00000153814	0.201529	ENSG00000167065	0.2176	ENSG00000168056	0.217336	ENSG00000171236	0.180511	ENSG00000173442	0.198588	ENSG00000174165	0.196643	ENSG00000178685	0.212767	ENSG00000178972	0.188353	ENSG00000182511	0.182176	ENSG00000184343	0.197392	ENSG00000186350
ENSG00000012223	ENSG00000115339	0.195415	ENSG00000116478	0.203068	ENSG00000162645	0.187344	ENSG00000170776	0.228324	ENSG00000171791	0.209475	ENSG00000182718	0.180553
ENSG00000012232	ENSG00000008853	0.179048	ENSG00000100350	0.220508	ENSG00000100884	0.189784	ENSG00000100889	0.173269	ENSG00000102226	0.227055	ENSG00000105223	0.214064	ENSG00000105409	0.207262	ENSG00000108924	0.193391	ENSG00000109265	0.212545	ENSG00000126091	0.242487	ENSG00000135503	0.196292	ENSG00000144711	0.272165	ENSG00000168090	0.20742	ENSG00000176994	0.210992	ENSG00000183049	0.22248	ENSG00000197322	0.196265	ENSG00000241489	0.245794
ENSG00000012660	ENSG00000011198	0.243476	ENSG00000033178	0.192376	ENSG00000111266	0.172532	ENSG00000112972	0.208338	ENSG00000116679	0.279921	ENSG00000119729	0.238166	ENSG00000121957	0.189112	ENSG00000123213	0.231727	ENSG00000128595	0.235279	ENSG00000132286	0.18027	ENSG00000134352	0.220892	ENSG00000136603	0.240293	ENSG00000138756	0.240518	ENSG00000144566	0.226706	ENSG00000151320	0.212991	ENSG00000160551	0.228773	ENSG00000163393	0.211919	ENSG00000170525	0.18693	ENSG00000179195	0.223159	ENSG00000184014	0.202792	ENSG00000185697	0.222682	ENSG00000196743	0.222031	ENSG00000196850	0.191566	ENSG00000197780	0.216671
ENSG00000012779	ENSG00000016391	0.177079	ENSG00000017621	0.174064	ENSG00000092470	0.244793	ENSG00000134574	0.194952	ENSG00000143365	0.223185	ENSG00000154767	0.190772	ENSG00000165406	0.187195	ENSG00000167434	0.219591	ENSG00000167964	0.207002	ENSG00000178028	0.186574	ENSG00000187867	0.200114	ENSG00000214013	0.188803	ENSG00000248150	0.180447
ENSG00000012817	ENSG00000051825	0.270473	ENSG00000090686	0.273541	ENSG00000099715	0.19123	ENSG00000114374	0.370534	ENSG00000116497	0.276053	ENSG00000119509	0.293606	ENSG00000130177	0.281562	ENSG00000169084	0.199393	ENSG00000183878	0.457789	ENSG00000186814	0.299691	ENSG00000204130	0.281472	ENSG00000215414	0.397588	ENSG00000226555	0.476943	ENSG00000229236	0.419358	ENSG00000232738	0.206712	ENSG00000262820	0.282564	ENSG00000267793	0.341718	ENSG00000272054	0.270558
ENSG00000012822	ENSG00000010322	0.310116	ENSG00000043514	0.286671	ENSG00000049247	0.27504	ENSG00000068745	0.257004	ENSG00000073350	0.231528	ENSG00000100027	0.294556	ENSG00000100099	0.306603	ENSG00000100784	0.295659	ENSG00000104129	0.21651	ENSG00000104267	0.17903	ENSG00000106066	0.201128	ENSG00000106069	0.280576	ENSG00000108306	0.289973	ENSG00000108604	0.309382	ENSG00000108799	0.340077	ENSG00000111445	0.249029	ENSG00000119514	0.288563	ENSG00000124181	0.316581	ENSG00000129007	0.302114	ENSG00000132716	0.237158	ENSG00000135299	0.278014	ENSG00000136040	0.282157	ENSG00000137171	0.282201	ENSG00000139597	0.263924	ENSG00000140398
ENSG00000012963	ENSG00000009844	0.278948	ENSG00000082153	0.298985	ENSG00000085415	0.252713	ENSG00000108010	0.260274	ENSG00000119335	0.273839	ENSG00000125945	0.22797	ENSG00000133872	0.273541	ENSG00000134108	0.288795	ENSG00000135932	0.271317	ENSG00000138069	0.280993	ENSG00000138801	0.281798	ENSG00000151725	0.195082	ENSG00000154813	0.283968	ENSG00000155096	0.293826	ENSG00000158286	0.247894	ENSG00000160796	0.251897	ENSG00000163950	0.272473	ENSG00000164924	0.294102	ENSG00000165732	0.291602	ENSG00000166913	0.302876	ENSG00000167193	0.277522	ENSG00000175348	0.277924	ENSG00000198492	0.298717	ENSG00000198961	0.292536	ENSG00000213423
ENSG00000012983	ENSG00000054267	0.305455	ENSG00000067955	0.198843	ENSG00000075292	0.314858	ENSG00000089041	0.264789	ENSG00000115760	0.307146	ENSG00000119397	0.33373	ENSG00000134851	0.298212	ENSG00000140987	0.272383	ENSG00000144567	0.286701	ENSG00000144674	0.319444	ENSG00000148120	0.292567	ENSG00000148634	0.341245	ENSG00000166619	0.277936	ENSG00000168159	0.284731	ENSG00000169242	0.227028	ENSG00000170681	0.336265	ENSG00000176658	0.312185	ENSG00000180332	0.187614	ENSG00000221962	0.370201	ENSG00000225165	0.216854	ENSG00000232686	0.191722	ENSG00000241211	0.192105	ENSG00000241360	0.307752	ENSG00000259950	0.195377	ENSG00000261868
ENSG00000013016	ENSG00000010165	0.299478	ENSG00000011677	0.328017	ENSG00000019505	0.371534	ENSG00000072315	0.482296	ENSG00000073969	0.43507	ENSG00000097021	0.354644	ENSG00000104635	0.196957	ENSG00000104725	0.391818	ENSG00000113327	0.4738	ENSG00000114544	0.323664	ENSG00000122584	0.442515	ENSG00000124140	0.327779	ENSG00000125166	0.451788	ENSG00000126246	0.192003	ENSG00000128245	0.426063	ENSG00000128683	0.522558	ENSG00000130540	0.457512	ENSG00000142192	0.384257	ENSG00000148798	0.421469	ENSG00000149575	0.373262	ENSG00000149925	0.37538	ENSG00000151948	0.314834	ENSG00000154096	0.366473	ENSG00000155052	0.289638	ENSG00000156687
ENSG00000013275	ENSG00000010256	0.332653	ENSG00000091527	0.300569	ENSG00000104142	0.32709	ENSG00000107175	0.411878	ENSG00000107874	0.343761	ENSG00000108528	0.359798	ENSG00000108829	0.358113	ENSG00000108861	0.364224	ENSG00000112473	0.368729	ENSG00000115241	0.371555	ENSG00000116688	0.342116	ENSG00000117448	0.346695	ENSG00000123136	0.292513	ENSG00000131473	0.353065	ENSG00000138942	0.26481	ENSG00000139579	0.36445	ENSG00000142657	0.382326	ENSG00000147382	0.334261	ENSG00000151725	0.206025	ENSG00000162129	0.278515	ENSG00000162517	0.323194	ENSG00000163931	0.352174	ENSG00000165916	0.396695	ENSG00000168701	0.213054	ENSG00000169217
ENSG00000013288	ENSG00000035862	0.249701	ENSG00000041880	0.245469	ENSG00000073849	0.221179	ENSG00000081913	0.236666	ENSG00000099308	0.229057	ENSG00000100106	0.19628	ENSG00000100605	0.212955	ENSG00000103005	0.278005	ENSG00000107021	0.217161	ENSG00000110080	0.209019	ENSG00000113504	0.201933	ENSG00000114353	0.212879	ENSG00000115041	0.191432	ENSG00000116729	0.236864	ENSG00000128849	0.289945	ENSG00000130402	0.205128	ENSG00000130429	0.21332	ENSG00000134917	0.21836	ENSG00000138642	0.210656	ENSG00000140859	0.21438	ENSG00000142949	0.214843	ENSG00000149328	0.2285	ENSG00000153048	0.219494	ENSG00000158106	0.207929	ENSG00000159842
ENSG00000013293	ENSG00000065833	0.23235	ENSG00000111906	0.278353	ENSG00000125851	0.210099	ENSG00000132305	0.290777	ENSG00000138078	0.322077	ENSG00000138311	0.253847	ENSG00000138641	0.255648	ENSG00000163235	0.254515	ENSG00000166411	0.294747	ENSG00000166454	0.305077	ENSG00000170500	0.223624	ENSG00000175395	0.303368	ENSG00000182836	0.311666	ENSG00000198300	0.30321	ENSG00000224281	0.210907	ENSG00000225746	0.176112
ENSG00000013297	ENSG00000065609	0.221217	ENSG00000088832	0.20613	ENSG00000107338	0.28244	ENSG00000109099	0.360564	ENSG00000115468	0.406653	ENSG00000119280	0.365891	ENSG00000128283	0.308187	ENSG00000141540	0.352444	ENSG00000143418	0.23138	ENSG00000160781	0.356974	ENSG00000164300	0.306	ENSG00000164530	0.197986	ENSG00000171621	0.265758	ENSG00000172548	0.249721	ENSG00000197971	0.417967	ENSG00000198795	0.224866	ENSG00000204655	0.406675	ENSG00000211584	0.32479	ENSG00000215039	0.24539	ENSG00000232389	0.171278	ENSG00000259357	0.287924
ENSG00000013306	ENSG00000038274	0.271555	ENSG00000068137	0.243616	ENSG00000105655	0.176225	ENSG00000109065	0.258765	ENSG00000135924	0.248644	ENSG00000148384	0.306922	ENSG00000160072	0.260413	ENSG00000160888	0.210133	ENSG00000167797	0.179448	ENSG00000185522	0.24419	ENSG00000196666	0.216922	ENSG00000244151	0.203222	ENSG00000260005	0.290149	ENSG00000271855	0.194499
ENSG00000013364	ENSG00000064886	0.192864	ENSG00000066336	0.216048	ENSG00000086730	0.17156	ENSG00000105281	0.172398	ENSG00000124549	0.221391	ENSG00000126561	0.188845	ENSG00000128284	0.209974	ENSG00000129226	0.17345	ENSG00000131669	0.218157	ENSG00000138814	0.200775	ENSG00000140939	0.194949	ENSG00000147065	0.196571	ENSG00000148841	0.234767	ENSG00000157873	0.176322	ENSG00000158710	0.231028	ENSG00000173801	0.17791	ENSG00000174844	0.179851	ENSG00000176601	0.19609	ENSG00000181649	0.181249	ENSG00000182326	0.201876	ENSG00000196136	0.191613	ENSG00000197249	0.175912	ENSG00000198959	0.253996	ENSG00000204054	0.212045
ENSG00000013374	ENSG00000001461	0.223632	ENSG00000096872	0.297076	ENSG00000100100	0.203944	ENSG00000100297	0.184165	ENSG00000100784	0.314802	ENSG00000105819	0.296398	ENSG00000107960	0.277684	ENSG00000110344	0.271533	ENSG00000111144	0.285663	ENSG00000116062	0.261198	ENSG00000117597	0.237475	ENSG00000118482	0.307043	ENSG00000120158	0.262676	ENSG00000126775	0.287488	ENSG00000130703	0.272019	ENSG00000138759	0.182324	ENSG00000139131	0.212017	ENSG00000140043	0.251194	ENSG00000142065	0.285115	ENSG00000143457	0.205244	ENSG00000145041	0.296032	ENSG00000149182	0.238814	ENSG00000150593	0.247145	ENSG00000151461	0.317183	ENSG00000152133
ENSG00000013375	ENSG00000011258	0.303581	ENSG00000052841	0.284305	ENSG00000086200	0.300645	ENSG00000103479	0.307429	ENSG00000111215	0.232975	ENSG00000115464	0.278012	ENSG00000152223	0.292526	ENSG00000154263	0.289641	ENSG00000157538	0.271155	ENSG00000174501	0.306083	ENSG00000184305	0.281136	ENSG00000196912	0.299604	ENSG00000198677	0.284794	ENSG00000234060	0.1831	ENSG00000237074	0.265392	ENSG00000259751	0.220559	ENSG00000262557	0.27903	ENSG00000267302	0.248608	ENSG00000272316	0.281917
ENSG00000013392	ENSG00000011523	0.238133	ENSG00000093000	0.262353	ENSG00000110048	0.243394	ENSG00000112365	0.254356	ENSG00000121903	0.218807	ENSG00000124164	0.257284	ENSG00000124198	0.250319	ENSG00000126581	0.255205	ENSG00000131381	0.280516	ENSG00000133193	0.19964	ENSG00000136492	0.181846	ENSG00000137338	0.228801	ENSG00000137996	0.258309	ENSG00000139697	0.262885	ENSG00000145864	0.271091	ENSG00000147364	0.225556	ENSG00000163328	0.296094	ENSG00000163558	0.291439	ENSG00000163798	0.269882	ENSG00000163961	0.21823	ENSG00000172840	0.214696	ENSG00000176473	0.179895	ENSG00000177692	0.244282	ENSG00000182405	0.279206	ENSG00000183309
ENSG00000013441	ENSG00000001167	0.251039	ENSG00000082068	0.271203	ENSG00000103657	0.264081	ENSG00000110075	0.295569	ENSG00000116044	0.283432	ENSG00000132424	0.308278	ENSG00000135473	0.254361	ENSG00000159086	0.325576	ENSG00000163611	0.288899	ENSG00000185246	0.293954	ENSG00000186625	0.297225	ENSG00000244754	0.300016	ENSG00000257315	0.324725	ENSG00000261302	0.220069	ENSG00000263198	0.248704
ENSG00000013503	ENSG00000009844	0.327076	ENSG00000055130	0.370765	ENSG00000069329	0.297829	ENSG00000069509	0.314336	ENSG00000070718	0.296457	ENSG00000100554	0.31054	ENSG00000106052	0.303344	ENSG00000113312	0.280949	ENSG00000114503	0.303462	ENSG00000114686	0.358829	ENSG00000119965	0.230606	ENSG00000124198	0.312276	ENSG00000130349	0.324307	ENSG00000131263	0.306648	ENSG00000136045	0.334623	ENSG00000138430	0.299676	ENSG00000138757	0.328437	ENSG00000138758	0.247296	ENSG00000139233	0.256342	ENSG00000143164	0.296853	ENSG00000155115	0.307261	ENSG00000164902	0.355336	ENSG00000169139	0.321862	ENSG00000169764	0.302102	ENSG00000173436
ENSG00000013523	ENSG00000070540	0.207651	ENSG00000079308	0.258881	ENSG00000083857	0.227996	ENSG00000093072	0.265234	ENSG00000108439	0.210351	ENSG00000109944	0.223303	ENSG00000121064	0.244741	ENSG00000132142	0.283608	ENSG00000137266	0.273145	ENSG00000138363	0.265638	ENSG00000143126	0.277368	ENSG00000155592	0.216306	ENSG00000155980	0.198971	ENSG00000165102	0.283457	ENSG00000183605	0.252741	ENSG00000186318	0.273025	ENSG00000198477	0.20828	ENSG00000231459	0.188796	ENSG00000231584	0.179639	ENSG00000234996	0.170083	ENSG00000269044	0.2883
ENSG00000013561	ENSG00000009307	0.460632	ENSG00000014824	0.485686	ENSG00000017427	0.259426	ENSG00000018610	0.391603	ENSG00000022277	0.452613	ENSG00000023228	0.443986	ENSG00000041357	0.440047	ENSG00000048392	0.410281	ENSG00000056050	0.372204	ENSG00000057757	0.463171	ENSG00000064726	0.496082	ENSG00000067704	0.401658	ENSG00000068912	0.451316	ENSG00000069509	0.469845	ENSG00000072803	0.435888	ENSG00000074696	0.50488	ENSG00000079246	0.487892	ENSG00000079332	0.433832	ENSG00000087302	0.423872	ENSG00000100220	0.389104	ENSG00000100554	0.452157	ENSG00000100744	0.482191	ENSG00000101132	0.460464	ENSG00000102241	0.398797	ENSG00000102471
ENSG00000013563	ENSG00000100280	0.178814	ENSG00000124201	0.173204	ENSG00000140743	0.177111	ENSG00000146540	0.192825	ENSG00000149761	0.198689	ENSG00000166337	0.183299	ENSG00000172053	0.229478	ENSG00000213626	0.176462	ENSG00000233276	0.197737	ENSG00000258779	0.17228
ENSG00000013573	ENSG00000092929	0.196535	ENSG00000094755	0.192629	ENSG00000134056	0.191025	ENSG00000163545	0.194797	ENSG00000169919	0.191122	ENSG00000182534	0.201261	ENSG00000184515	0.199785	ENSG00000197847	0.195159	ENSG00000205560	0.208943	ENSG00000219355	0.212252	ENSG00000245614	0.197592	ENSG00000267342	0.206	ENSG00000268030	0.18825	ENSG00000268211	0.198115
ENSG00000013583	ENSG00000070756	0.207218	ENSG00000100575	0.227194	ENSG00000111540	0.285583	ENSG00000117305	0.196122	ENSG00000118363	0.204429	ENSG00000155592	0.179275	ENSG00000162736	0.245442	ENSG00000167996	0.221423	ENSG00000180304	0.195311	ENSG00000183621	0.202311	ENSG00000245060	0.186997
ENSG00000013588	ENSG00000124762	0.179128	ENSG00000184557	0.180573
ENSG00000013619	ENSG00000108352	0.333556	ENSG00000116039	0.188653	ENSG00000130158	0.186787	ENSG00000142185	0.225937	ENSG00000156150	0.293627	ENSG00000160172	0.196589	ENSG00000177951	0.298534	ENSG00000183579	0.239587	ENSG00000213699	0.254798	ENSG00000215912	0.316447	ENSG00000260300	0.200595
ENSG00000013810	ENSG00000099949	0.238473	ENSG00000103199	0.260556	ENSG00000110237	0.260722	ENSG00000133030	0.283192	ENSG00000136840	0.238313	ENSG00000139163	0.2607	ENSG00000141644	0.245344	ENSG00000149634	0.22743	ENSG00000161847	0.268325	ENSG00000176715	0.245958	ENSG00000183291	0.282686	ENSG00000189420	0.169998	ENSG00000249471	0.247731
ENSG00000014123	ENSG00000001561	0.485578	ENSG00000009307	0.41309	ENSG00000027697	0.293668	ENSG00000034693	0.25984	ENSG00000048392	0.425958	ENSG00000067704	0.34596	ENSG00000073150	0.362273	ENSG00000084754	0.280282	ENSG00000089876	0.271284	ENSG00000090989	0.330613	ENSG00000092978	0.36155	ENSG00000101558	0.378929	ENSG00000103018	0.395519	ENSG00000104763	0.314364	ENSG00000106028	0.364986	ENSG00000110315	0.349889	ENSG00000111231	0.318206	ENSG00000111711	0.379883	ENSG00000112425	0.330087	ENSG00000112874	0.413638	ENSG00000114554	0.289773	ENSG00000116918	0.37701	ENSG00000117533	0.344473	ENSG00000118600	0.298754	ENSG00000120686
ENSG00000014138	ENSG00000007341	0.265053	ENSG00000010318	0.222642	ENSG00000067365	0.358917	ENSG00000078795	0.330663	ENSG00000100150	0.28344	ENSG00000100578	0.293891	ENSG00000111581	0.305515	ENSG00000113971	0.293299	ENSG00000114982	0.338049	ENSG00000120158	0.246736	ENSG00000121594	0.238917	ENSG00000127804	0.282511	ENSG00000129657	0.331221	ENSG00000130943	0.285889	ENSG00000133812	0.310049	ENSG00000136861	0.287049	ENSG00000147234	0.336336	ENSG00000160695	0.190077	ENSG00000166783	0.302032	ENSG00000166860	0.301859	ENSG00000166979	0.292088	ENSG00000174032	0.269761	ENSG00000180822	0.308533	ENSG00000185044	0.207094	ENSG00000185946
ENSG00000014164	ENSG00000076984	0.411842	ENSG00000085872	0.484529	ENSG00000088247	0.430648	ENSG00000088888	0.433424	ENSG00000099381	0.474337	ENSG00000101150	0.288185	ENSG00000112787	0.420355	ENSG00000126759	0.270111	ENSG00000130723	0.457959	ENSG00000133065	0.275298	ENSG00000136699	0.394812	ENSG00000139725	0.382415	ENSG00000141867	0.453815	ENSG00000142453	0.476247	ENSG00000144848	0.423742	ENSG00000146083	0.496309	ENSG00000149926	0.41225	ENSG00000155034	0.439898	ENSG00000157637	0.388459	ENSG00000157927	0.393137	ENSG00000162298	0.423072	ENSG00000163704	0.395766	ENSG00000164068	0.335556	ENSG00000164880	0.514499	ENSG00000164916
ENSG00000014216	ENSG00000007541	0.36425	ENSG00000029534	0.303839	ENSG00000070047	0.332674	ENSG00000076984	0.364936	ENSG00000083812	0.316588	ENSG00000088256	0.36488	ENSG00000099949	0.313561	ENSG00000103199	0.29685	ENSG00000105538	0.259226	ENSG00000107140	0.2792	ENSG00000110237	0.282117	ENSG00000110697	0.323471	ENSG00000116981	0.176375	ENSG00000122490	0.233164	ENSG00000123143	0.283871	ENSG00000123384	0.329904	ENSG00000124006	0.331712	ENSG00000125912	0.336938	ENSG00000130810	0.218168	ENSG00000133030	0.283203	ENSG00000133619	0.328057	ENSG00000133895	0.24744	ENSG00000136840	0.285155	ENSG00000139182	0.282119	ENSG00000157350
ENSG00000014257	ENSG00000007402	0.17421	ENSG00000070882	0.182391	ENSG00000109861	0.206719	ENSG00000115593	0.170167	ENSG00000128815	0.24049	ENSG00000151882	0.177411	ENSG00000169403	0.227939	ENSG00000181634	0.172229
ENSG00000014641	ENSG00000003096	0.374107	ENSG00000004961	0.423503	ENSG00000022355	0.47091	ENSG00000047249	0.482796	ENSG00000061918	0.525706	ENSG00000069712	0.477279	ENSG00000073969	0.447834	ENSG00000075415	0.482972	ENSG00000075945	0.392662	ENSG00000084444	0.390344	ENSG00000096092	0.495841	ENSG00000100138	0.438437	ENSG00000100554	0.453518	ENSG00000100580	0.417529	ENSG00000102471	0.48978	ENSG00000102931	0.465741	ENSG00000106605	0.374219	ENSG00000110013	0.40413	ENSG00000110955	0.479976	ENSG00000114573	0.55867	ENSG00000115137	0.289678	ENSG00000115520	0.407019	ENSG00000116199	0.417777	ENSG00000118402	0.446649	ENSG00000120053
ENSG00000014824	ENSG00000009307	0.456737	ENSG00000013561	0.485686	ENSG00000018189	0.421869	ENSG00000047932	0.428665	ENSG00000048544	0.379681	ENSG00000061676	0.463254	ENSG00000062725	0.447336	ENSG00000066557	0.483327	ENSG00000068366	0.460106	ENSG00000069509	0.477372	ENSG00000070718	0.409376	ENSG00000085231	0.489212	ENSG00000085365	0.512571	ENSG00000087302	0.435694	ENSG00000091140	0.38178	ENSG00000092978	0.440943	ENSG00000099246	0.473885	ENSG00000099377	0.453018	ENSG00000101266	0.421644	ENSG00000101558	0.446532	ENSG00000103160	0.482233	ENSG00000103512	0.372717	ENSG00000104381	0.477793	ENSG00000104388	0.51975	ENSG00000104442
ENSG00000014914	ENSG00000114279	0.19485	ENSG00000114491	0.187444	ENSG00000130638	0.203594	ENSG00000142178	0.23088	ENSG00000143740	0.185358	ENSG00000154822	0.196564	ENSG00000173918	0.177621	ENSG00000227617	0.214328	ENSG00000272418	0.17865
ENSG00000014919	ENSG00000012174	0.227357	ENSG00000089057	0.226309	ENSG00000113048	0.232133	ENSG00000119760	0.24832	ENSG00000124783	0.231828	ENSG00000126775	0.246593	ENSG00000130021	0.270926	ENSG00000137992	0.258319	ENSG00000153982	0.232462	ENSG00000178694	0.231204	ENSG00000180787	0.255309	ENSG00000198000	0.227328	ENSG00000203705	0.228555	ENSG00000218739	0.283547	ENSG00000255455	0.225101	ENSG00000260805	0.214063	ENSG00000271895	0.206548
ENSG00000015133	ENSG00000040531	0.171809	ENSG00000069188	0.186637	ENSG00000129595	0.169694	ENSG00000130402	0.185475	ENSG00000142347	0.201678	ENSG00000153048	0.200567	ENSG00000164741	0.178035	ENSG00000171621	0.182193	ENSG00000173698	0.180928	ENSG00000196923	0.210079	ENSG00000198719	0.185376	ENSG00000204644	0.177794	ENSG00000226067	0.187148	ENSG00000227304	0.182698	ENSG00000240907	0.191863	ENSG00000248878	0.18595	ENSG00000254561	0.209733	ENSG00000259544	0.182855	ENSG00000268257	0.188568	ENSG00000269054	0.172441	ENSG00000270504	0.200087
ENSG00000015153	ENSG00000096717	0.328109	ENSG00000102081	0.323036	ENSG00000114062	0.284838	ENSG00000138032	0.3235	ENSG00000138041	0.330275	ENSG00000138767	0.347103	ENSG00000152409	0.328326	ENSG00000159256	0.290373	ENSG00000163281	0.360427	ENSG00000164985	0.316242	ENSG00000165338	0.314933	ENSG00000174485	0.33987	ENSG00000196867	0.223337	ENSG00000197121	0.256056	ENSG00000204178	0.266936	ENSG00000267459	0.21982	ENSG00000271730	0.246784
ENSG00000015171	ENSG00000048649	0.315987	ENSG00000069329	0.317443	ENSG00000077097	0.36835	ENSG00000079246	0.425229	ENSG00000083544	0.260355	ENSG00000084754	0.261503	ENSG00000085449	0.30698	ENSG00000085788	0.29742	ENSG00000088930	0.400671	ENSG00000100353	0.369158	ENSG00000100603	0.315452	ENSG00000101266	0.479982	ENSG00000101966	0.337065	ENSG00000102038	0.361051	ENSG00000102241	0.438687	ENSG00000105176	0.378203	ENSG00000110422	0.351229	ENSG00000111786	0.342526	ENSG00000111802	0.360361	ENSG00000111912	0.314646	ENSG00000114520	0.331277	ENSG00000114686	0.39436	ENSG00000115159	0.356393	ENSG00000115252	0.311773	ENSG00000115561
ENSG00000015285	ENSG00000107816	0.172784	ENSG00000179583	0.169885	ENSG00000182511	0.179091	ENSG00000182541	0.187032	ENSG00000198366	0.17409	ENSG00000198952	0.172015
ENSG00000015475	ENSG00000079739	0.218993	ENSG00000099968	0.307257	ENSG00000115840	0.225996	ENSG00000124217	0.179334	ENSG00000128250	0.203191	ENSG00000137364	0.222326	ENSG00000153132	0.204063	ENSG00000167705	0.183764	ENSG00000170270	0.189937	ENSG00000170786	0.206774	ENSG00000180044	0.20306	ENSG00000196409	0.207185
ENSG00000015479	ENSG00000009844	0.379007	ENSG00000055130	0.316234	ENSG00000069345	0.363297	ENSG00000113312	0.327496	ENSG00000115998	0.277799	ENSG00000116288	0.368655	ENSG00000117751	0.365275	ENSG00000126698	0.348051	ENSG00000134001	0.32865	ENSG00000135829	0.327195	ENSG00000136875	0.264319	ENSG00000137834	0.178483	ENSG00000145425	0.350918	ENSG00000151247	0.299192	ENSG00000163866	0.337265	ENSG00000173545	0.363586	ENSG00000181852	0.398645	ENSG00000184517	0.320694	ENSG00000196419	0.363666	ENSG00000196655	0.290052	ENSG00000234009	0.267897
ENSG00000015532	ENSG00000020181	0.225755	ENSG00000027847	0.226308	ENSG00000065029	0.298465	ENSG00000087076	0.232083	ENSG00000100239	0.347692	ENSG00000100445	0.170754	ENSG00000103510	0.198324	ENSG00000104957	0.254179	ENSG00000126602	0.241391	ENSG00000127586	0.220445	ENSG00000129347	0.228666	ENSG00000135124	0.19418	ENSG00000135835	0.280182	ENSG00000138028	0.271271	ENSG00000140548	0.208704	ENSG00000141505	0.189266	ENSG00000143554	0.226307	ENSG00000146556	0.250474	ENSG00000156990	0.206594	ENSG00000160058	0.200366	ENSG00000167765	0.175048	ENSG00000171045	0.230702	ENSG00000185379	0.212165	ENSG00000196642	0.347792	ENSG00000204859
ENSG00000015568	ENSG00000117625	0.392486	ENSG00000146197	0.402121	ENSG00000156218	0.433658	ENSG00000177688	0.33942	ENSG00000198106	0.397448	ENSG00000204669	0.190648	ENSG00000213090	0.407682	ENSG00000216906	0.253171	ENSG00000223724	0.386034	ENSG00000224671	0.272651	ENSG00000226380	0.376142	ENSG00000226647	0.311448	ENSG00000228663	0.390042	ENSG00000229052	0.424734	ENSG00000229593	0.40727	ENSG00000229816	0.405412	ENSG00000230116	0.268469	ENSG00000231290	0.197601	ENSG00000231519	0.257753	ENSG00000231865	0.423528	ENSG00000232928	0.394603	ENSG00000233559	0.395954	ENSG00000237074	0.34643	ENSG00000240132	0.375752	ENSG00000243675
ENSG00000015592	ENSG00000133142	0.223301	ENSG00000140350	0.209933	ENSG00000142192	0.226492	ENSG00000164402	0.240753	ENSG00000234964	0.180502
ENSG00000015676	ENSG00000005448	0.256638	ENSG00000010165	0.299998	ENSG00000017797	0.296471	ENSG00000054793	0.281473	ENSG00000055130	0.343099	ENSG00000073969	0.382404	ENSG00000100138	0.396515	ENSG00000100395	0.307845	ENSG00000105223	0.267616	ENSG00000106609	0.240235	ENSG00000116688	0.401267	ENSG00000123178	0.313666	ENSG00000125166	0.377639	ENSG00000126214	0.378972	ENSG00000128266	0.257472	ENSG00000130540	0.364119	ENSG00000132423	0.319044	ENSG00000136280	0.36451	ENSG00000138175	0.306327	ENSG00000141385	0.298022	ENSG00000143740	0.323435	ENSG00000149136	0.312025	ENSG00000149474	0.272361	ENSG00000157895	0.243259	ENSG00000158109
ENSG00000016391	ENSG00000012779	0.177079	ENSG00000017621	0.177142	ENSG00000101004	0.199902	ENSG00000164776	0.173805	ENSG00000167964	0.187146	ENSG00000175691	0.199173	ENSG00000185436	0.182574	ENSG00000243130	0.179865	ENSG00000243137	0.178079
ENSG00000016402	ENSG00000049130	0.398169	ENSG00000081320	0.517962	ENSG00000099290	0.271191	ENSG00000104327	0.559969	ENSG00000106341	0.56449	ENSG00000112419	0.266148	ENSG00000113083	0.219504	ENSG00000114248	0.196266	ENSG00000116237	0.453687	ENSG00000119411	0.487199	ENSG00000150361	0.56014	ENSG00000150995	0.502346	ENSG00000159055	0.346732	ENSG00000173482	0.435203	ENSG00000174695	0.394387	ENSG00000175445	0.511813	ENSG00000178538	0.55651	ENSG00000185306	0.186362
ENSG00000016602	ENSG00000065361	0.258596	ENSG00000084453	0.239047	ENSG00000116574	0.234015	ENSG00000154493	0.271157	ENSG00000164124	0.25489	ENSG00000164161	0.247216	ENSG00000197430	0.224857	ENSG00000227115	0.307987	ENSG00000237505	0.171606
ENSG00000016864	ENSG00000018189	0.344122	ENSG00000090989	0.319563	ENSG00000100938	0.205492	ENSG00000107581	0.291496	ENSG00000113272	0.214088	ENSG00000115525	0.183782	ENSG00000119616	0.243588	ENSG00000128699	0.356422	ENSG00000138185	0.260327	ENSG00000144306	0.290217	ENSG00000152133	0.333727	ENSG00000155729	0.227254	ENSG00000156172	0.269024	ENSG00000158985	0.278126	ENSG00000163607	0.284574	ENSG00000163888	0.234503	ENSG00000166971	0.323629	ENSG00000177640	0.195536	ENSG00000178385	0.251436	ENSG00000186132	0.259857	ENSG00000188906	0.253195	ENSG00000247796	0.195762	ENSG00000260465	0.305243	ENSG00000260916	0.268396
ENSG00000017260	ENSG00000073169	0.217737	ENSG00000084733	0.271043	ENSG00000115364	0.213148	ENSG00000134717	0.253141	ENSG00000144136	0.244574	ENSG00000153487	0.204622	ENSG00000155096	0.24927	ENSG00000155099	0.220478	ENSG00000156052	0.229435	ENSG00000272345	0.220936
ENSG00000017373	ENSG00000008441	0.386788	ENSG00000019144	0.416854	ENSG00000072071	0.395986	ENSG00000072518	0.3686	ENSG00000088247	0.377797	ENSG00000089159	0.400131	ENSG00000103647	0.345785	ENSG00000104408	0.377431	ENSG00000107731	0.386701	ENSG00000107882	0.371702	ENSG00000110076	0.366445	ENSG00000116525	0.316721	ENSG00000117479	0.316457	ENSG00000118181	0.366208	ENSG00000120833	0.202721	ENSG00000126243	0.381515	ENSG00000126464	0.40024	ENSG00000126705	0.365331	ENSG00000128011	0.365805	ENSG00000129159	0.377256	ENSG00000133612	0.358005	ENSG00000136295	0.366331	ENSG00000136457	0.330257	ENSG00000147799	0.361758	ENSG00000149639
ENSG00000017427	ENSG00000013561	0.259426	ENSG00000100580	0.275069	ENSG00000110675	0.271344	ENSG00000113387	0.276952	ENSG00000122390	0.256145	ENSG00000122644	0.256836	ENSG00000123684	0.275062	ENSG00000139915	0.312163	ENSG00000151835	0.286303	ENSG00000156687	0.293093	ENSG00000163577	0.250321	ENSG00000169282	0.265846	ENSG00000173376	0.229244	ENSG00000174327	0.272608	ENSG00000174695	0.25533	ENSG00000175497	0.30274	ENSG00000182508	0.177097	ENSG00000183775	0.292588	ENSG00000184845	0.284486	ENSG00000204305	0.280989	ENSG00000231416	0.203002	ENSG00000255867	0.2167	ENSG00000264187	0.208801
ENSG00000017483	ENSG00000078596	0.286666	ENSG00000105974	0.241732	ENSG00000121858	0.249876	ENSG00000122952	0.184663	ENSG00000123243	0.311275	ENSG00000124205	0.321608	ENSG00000132622	0.291076	ENSG00000161265	0.207186	ENSG00000163815	0.324722	ENSG00000245008	0.187537
ENSG00000017621	ENSG00000012779	0.174064	ENSG00000016391	0.177142	ENSG00000102984	0.180976	ENSG00000111057	0.204172	ENSG00000126456	0.186102	ENSG00000130584	0.256351	ENSG00000131845	0.18015	ENSG00000138030	0.287195	ENSG00000139289	0.194262	ENSG00000161992	0.217238	ENSG00000162585	0.231572	ENSG00000165215	0.274006	ENSG00000165912	0.171625	ENSG00000167107	0.212392	ENSG00000169683	0.221565	ENSG00000172456	0.187383	ENSG00000176753	0.17888	ENSG00000179044	0.18832	ENSG00000185624	0.224734	ENSG00000204241	0.19179	ENSG00000238279	0.186382	ENSG00000257108	0.172158	ENSG00000261360	0.190418	ENSG00000267796	0.1808	ENSG00000270195
ENSG00000017797	ENSG00000015676	0.296471	ENSG00000088325	0.184054	ENSG00000101132	0.28088	ENSG00000102038	0.341433	ENSG00000108176	0.306908	ENSG00000113312	0.29153	ENSG00000115561	0.273485	ENSG00000122026	0.284611	ENSG00000123240	0.241757	ENSG00000124795	0.299249	ENSG00000130638	0.264704	ENSG00000132405	0.229029	ENSG00000148925	0.277788	ENSG00000168036	0.238028	ENSG00000170558	0.221686	ENSG00000174136	0.175108	ENSG00000182108	0.270657	ENSG00000224738	0.214636	ENSG00000229644	0.208068
ENSG00000018189	ENSG00000001561	0.402869	ENSG00000005302	0.220527	ENSG00000006715	0.287051	ENSG00000008952	0.433043	ENSG00000009307	0.452455	ENSG00000014824	0.421869	ENSG00000016864	0.344122	ENSG00000029725	0.274541	ENSG00000035687	0.410873	ENSG00000043093	0.350716	ENSG00000048544	0.3482	ENSG00000049167	0.313031	ENSG00000053770	0.426905	ENSG00000057663	0.348416	ENSG00000059691	0.316987	ENSG00000061676	0.384682	ENSG00000064652	0.316359	ENSG00000065548	0.397008	ENSG00000070367	0.326496	ENSG00000073584	0.320238	ENSG00000074603	0.342267	ENSG00000076554	0.4519	ENSG00000077147	0.416779	ENSG00000081154	0.472769	ENSG00000083635
ENSG00000018236	ENSG00000010610	0.208119	ENSG00000050030	0.367008	ENSG00000070831	0.424367	ENSG00000081803	0.415561	ENSG00000083720	0.464275	ENSG00000088930	0.315833	ENSG00000089060	0.362127	ENSG00000100030	0.361783	ENSG00000104435	0.436066	ENSG00000126458	0.289452	ENSG00000132872	0.409237	ENSG00000135108	0.417497	ENSG00000135549	0.454714	ENSG00000136193	0.421438	ENSG00000138814	0.304453	ENSG00000141526	0.330633	ENSG00000147676	0.253757	ENSG00000150625	0.471056	ENSG00000155961	0.40834	ENSG00000156273	0.316834	ENSG00000156976	0.397034	ENSG00000158023	0.282463	ENSG00000162636	0.356296	ENSG00000164604	0.335295	ENSG00000166340
ENSG00000018280	ENSG00000026950	0.199856	ENSG00000096060	0.264125	ENSG00000101350	0.241009	ENSG00000102924	0.243176	ENSG00000104081	0.272761	ENSG00000107105	0.204693	ENSG00000114854	0.180142	ENSG00000114948	0.220771	ENSG00000118985	0.265339	ENSG00000123374	0.178583	ENSG00000124549	0.207709	ENSG00000127507	0.213854	ENSG00000129450	0.231462	ENSG00000129667	0.2256	ENSG00000131401	0.176797	ENSG00000132470	0.268636	ENSG00000139626	0.201651	ENSG00000140853	0.204335	ENSG00000145623	0.242475	ENSG00000150347	0.253792	ENSG00000159216	0.222123	ENSG00000169242	0.227617	ENSG00000171051	0.248972	ENSG00000171208	0.21336	ENSG00000172578
ENSG00000018408	ENSG00000002586	0.218403	ENSG00000003436	0.189835	ENSG00000005059	0.1848	ENSG00000077080	0.25432	ENSG00000101605	0.169871	ENSG00000105939	0.348563	ENSG00000111783	0.292895	ENSG00000113140	0.287197	ENSG00000113657	0.2944	ENSG00000118515	0.18746	ENSG00000134531	0.209549	ENSG00000135547	0.271687	ENSG00000135899	0.222719	ENSG00000140262	0.221423	ENSG00000147065	0.333632	ENSG00000150907	0.244258	ENSG00000152558	0.248982	ENSG00000154721	0.273154	ENSG00000163110	0.389714	ENSG00000169604	0.258125	ENSG00000173281	0.295944	ENSG00000174516	0.240012	ENSG00000182253	0.305066	ENSG00000184371	0.19905	ENSG00000184524
ENSG00000018510	ENSG00000021574	0.413975	ENSG00000086189	0.347276	ENSG00000104320	0.334566	ENSG00000114744	0.355932	ENSG00000132485	0.306697	ENSG00000146802	0.314368	ENSG00000153989	0.305483	ENSG00000165646	0.370255	ENSG00000254685	0.208386	ENSG00000263424	0.201439
ENSG00000018607	ENSG00000205611	0.186308	ENSG00000225490	0.204041
ENSG00000018610	ENSG00000013561	0.391603	ENSG00000031698	0.353365	ENSG00000041357	0.367054	ENSG00000079246	0.373836	ENSG00000082213	0.265369	ENSG00000101266	0.388002	ENSG00000102241	0.361133	ENSG00000111906	0.353094	ENSG00000114686	0.354933	ENSG00000122873	0.357299	ENSG00000123178	0.326426	ENSG00000129636	0.393848	ENSG00000134440	0.361236	ENSG00000138757	0.369764	ENSG00000143155	0.358305	ENSG00000145740	0.310368	ENSG00000156253	0.323114	ENSG00000163634	0.318996	ENSG00000166454	0.384284	ENSG00000188690	0.335064	ENSG00000241506	0.338528	ENSG00000260776	0.17191	ENSG00000265618	0.276049
ENSG00000018625	ENSG00000008394	0.277041	ENSG00000078549	0.215454	ENSG00000110887	0.26291	ENSG00000111961	0.267308	ENSG00000137693	0.28721	ENSG00000138685	0.267358	ENSG00000143603	0.242254	ENSG00000146648	0.307638	ENSG00000147027	0.255713	ENSG00000152661	0.270461	ENSG00000163285	0.281696	ENSG00000164976	0.307622	ENSG00000165478	0.259861	ENSG00000176244	0.320551	ENSG00000177807	0.280967	ENSG00000198963	0.25478	ENSG00000260878	0.230573	ENSG00000272294	0.237669
ENSG00000018699	ENSG00000086827	0.292102	ENSG00000099219	0.288253	ENSG00000116668	0.313048	ENSG00000152601	0.27217	ENSG00000163755	0.243905	ENSG00000166164	0.200714	ENSG00000188868	0.211939
ENSG00000018869	ENSG00000058056	0.203697	ENSG00000101442	0.179753	ENSG00000120784	0.21354	ENSG00000135747	0.177513	ENSG00000137275	0.175505	ENSG00000147124	0.210004	ENSG00000167981	0.174646	ENSG00000198440	0.203775
ENSG00000019144	ENSG00000017373	0.416854	ENSG00000079805	0.342261	ENSG00000088888	0.368887	ENSG00000089351	0.396414	ENSG00000089818	0.360817	ENSG00000100146	0.330518	ENSG00000103647	0.328559	ENSG00000104408	0.37358	ENSG00000104936	0.391297	ENSG00000105707	0.232933	ENSG00000109270	0.354449	ENSG00000109738	0.349472	ENSG00000118094	0.476499	ENSG00000121775	0.356122	ENSG00000124574	0.35898	ENSG00000127946	0.322216	ENSG00000133056	0.32574	ENSG00000135070	0.376684	ENSG00000136003	0.359937	ENSG00000137414	0.354804	ENSG00000145022	0.30213	ENSG00000146535	0.355672	ENSG00000149571	0.2118	ENSG00000149577	0.38591	ENSG00000156735
ENSG00000019169	ENSG00000051128	0.18273	ENSG00000091482	0.1817	ENSG00000112175	0.244294	ENSG00000118680	0.200294	ENSG00000118705	0.198531	ENSG00000133800	0.264549	ENSG00000150361	0.183745	ENSG00000180251	0.18041	ENSG00000224668	0.184476	ENSG00000231490	0.183847	ENSG00000234324	0.184802	ENSG00000242100	0.182222	ENSG00000261647	0.182275	ENSG00000269600	0.17167	ENSG00000270994	0.184417
ENSG00000019186	ENSG00000049768	0.184021	ENSG00000103415	0.178721	ENSG00000107223	0.172505	ENSG00000114948	0.173679	ENSG00000115762	0.179875	ENSG00000116675	0.174594	ENSG00000129055	0.175932	ENSG00000130540	0.17895	ENSG00000132744	0.192831	ENSG00000137288	0.180957	ENSG00000162377	0.174123	ENSG00000163528	0.190258	ENSG00000163875	0.172656	ENSG00000166411	0.180218	ENSG00000174145	0.215878	ENSG00000176723	0.18186	ENSG00000177432	0.188984	ENSG00000180329	0.18518	ENSG00000196507	0.174698	ENSG00000215946	0.199503	ENSG00000224073	0.181487	ENSG00000231741	0.182437	ENSG00000240288	0.181705	ENSG00000271580	0.182051
ENSG00000019485	ENSG00000108262	0.269333	ENSG00000128594	0.243122	ENSG00000139182	0.261636	ENSG00000160214	0.185476	ENSG00000173011	0.198446	ENSG00000175931	0.27141	ENSG00000176095	0.238051	ENSG00000176248	0.233749	ENSG00000177614	0.193529	ENSG00000234042	0.176985	ENSG00000242125	0.173454
ENSG00000019505	ENSG00000008118	0.219185	ENSG00000013016	0.371534	ENSG00000073969	0.353861	ENSG00000087460	0.305972	ENSG00000108924	0.235831	ENSG00000110955	0.36758	ENSG00000120053	0.33988	ENSG00000125166	0.361751	ENSG00000130540	0.346834	ENSG00000131089	0.362626	ENSG00000134333	0.355444	ENSG00000148798	0.365742	ENSG00000176396	0.33164	ENSG00000188042	0.291529	ENSG00000198420	0.24951	ENSG00000198825	0.385854
ENSG00000019549	ENSG00000075711	0.193024	ENSG00000119714	0.187272	ENSG00000127325	0.275991	ENSG00000132975	0.184999	ENSG00000135333	0.196328	ENSG00000145536	0.185477	ENSG00000165359	0.183944	ENSG00000170542	0.181534	ENSG00000174171	0.233173	ENSG00000174429	0.2082	ENSG00000185567	0.208765	ENSG00000185933	0.208813	ENSG00000223893	0.217253	ENSG00000248150	0.179046	ENSG00000248727	0.179678	ENSG00000259319	0.216062	ENSG00000272003	0.214377
ENSG00000019582	ENSG00000075884	0.174826	ENSG00000095970	0.374174	ENSG00000100055	0.30817	ENSG00000104894	0.19823	ENSG00000107099	0.30694	ENSG00000114013	0.319635	ENSG00000142512	0.281795	ENSG00000146192	0.231034	ENSG00000159189	0.411831	ENSG00000160791	0.248999	ENSG00000162511	0.388153	ENSG00000163131	0.3555	ENSG00000173369	0.388159	ENSG00000173372	0.474955	ENSG00000182578	0.382752	ENSG00000183784	0.194056	ENSG00000204257	0.262121	ENSG00000204287	0.510291	ENSG00000225286	0.185232	ENSG00000242574	0.473263	ENSG00000247774	0.226212
ENSG00000019991	ENSG00000009709	0.269827	ENSG00000023445	0.200243	ENSG00000066279	0.213573	ENSG00000070882	0.184052	ENSG00000081985	0.207004	ENSG00000105976	0.199566	ENSG00000106852	0.23026	ENSG00000109861	0.232532	ENSG00000110002	0.273625	ENSG00000112303	0.212827	ENSG00000113389	0.210468	ENSG00000117650	0.215803	ENSG00000118257	0.231628	ENSG00000118523	0.177485	ENSG00000122862	0.221457	ENSG00000125089	0.225627	ENSG00000125618	0.171926	ENSG00000128510	0.215552	ENSG00000138639	0.208239	ENSG00000144824	0.193197	ENSG00000156140	0.247158	ENSG00000157557	0.246084	ENSG00000157766	0.195536	ENSG00000160712	0.191759	ENSG00000161835
ENSG00000019995	ENSG00000036257	0.318091	ENSG00000048405	0.247765	ENSG00000048649	0.393861	ENSG00000077097	0.306135	ENSG00000078140	0.380049	ENSG00000081019	0.373467	ENSG00000081386	0.324449	ENSG00000092148	0.324047	ENSG00000102081	0.413763	ENSG00000102390	0.241683	ENSG00000102466	0.342369	ENSG00000102921	0.35478	ENSG00000105176	0.385189	ENSG00000111880	0.351732	ENSG00000115252	0.301841	ENSG00000117020	0.357892	ENSG00000120802	0.35375	ENSG00000121067	0.334264	ENSG00000121864	0.346866	ENSG00000122550	0.325448	ENSG00000135316	0.401456	ENSG00000135823	0.365914	ENSG00000138041	0.332644	ENSG00000138381	0.367403	ENSG00000139826
ENSG00000020129	ENSG00000059915	0.24449	ENSG00000084731	0.343041	ENSG00000106976	0.373993	ENSG00000108852	0.251313	ENSG00000124507	0.442854	ENSG00000135472	0.403294	ENSG00000138756	0.17994	ENSG00000155093	0.289082	ENSG00000158856	0.27668	ENSG00000166448	0.412169	ENSG00000171603	0.274436	ENSG00000171992	0.233379	ENSG00000174938	0.273289	ENSG00000201998	0.190071	ENSG00000205213	0.212381
ENSG00000020181	ENSG00000015532	0.225755	ENSG00000063176	0.302641	ENSG00000074181	0.242771	ENSG00000077463	0.251519	ENSG00000088256	0.267887	ENSG00000100299	0.226747	ENSG00000100403	0.331498	ENSG00000102996	0.196439	ENSG00000116981	0.17831	ENSG00000140548	0.210523	ENSG00000142279	0.179131	ENSG00000149564	0.236806	ENSG00000157873	0.177993	ENSG00000160325	0.26704	ENSG00000167113	0.20264	ENSG00000167972	0.291789	ENSG00000168936	0.261021	ENSG00000174059	0.218558	ENSG00000196961	0.268907	ENSG00000205593	0.279757	ENSG00000214717	0.21538	ENSG00000259716	0.210315	ENSG00000272410	0.17439
ENSG00000020256	ENSG00000065989	0.270487	ENSG00000072958	0.258154	ENSG00000084693	0.258568	ENSG00000088367	0.246587	ENSG00000100350	0.232371	ENSG00000106290	0.258329	ENSG00000125895	0.205577	ENSG00000132694	0.288578	ENSG00000137101	0.248692	ENSG00000137486	0.26575	ENSG00000139645	0.27406	ENSG00000144460	0.236714	ENSG00000144711	0.289869	ENSG00000152092	0.203871	ENSG00000157985	0.298168	ENSG00000158062	0.256634	ENSG00000160007	0.321903	ENSG00000187144	0.280741	ENSG00000232354	0.276574	ENSG00000233706	0.296314	ENSG00000243335	0.199888	ENSG00000244026	0.21764	ENSG00000269975	0.202747	ENSG00000272379	0.227239
ENSG00000020426	ENSG00000064933	0.267889	ENSG00000073921	0.279419	ENSG00000082515	0.277554	ENSG00000100442	0.314524	ENSG00000101639	0.395917	ENSG00000107829	0.268284	ENSG00000115109	0.334897	ENSG00000115841	0.236769	ENSG00000121879	0.323565	ENSG00000126858	0.293142	ENSG00000130224	0.282244	ENSG00000131051	0.411854	ENSG00000134014	0.299114	ENSG00000134313	0.350687	ENSG00000136643	0.269481	ENSG00000138134	0.285647	ENSG00000151779	0.281727	ENSG00000155085	0.356665	ENSG00000155313	0.405907	ENSG00000159882	0.311336	ENSG00000162384	0.251327	ENSG00000165516	0.316276	ENSG00000168661	0.24277	ENSG00000175110	0.285609	ENSG00000176049
ENSG00000020577	ENSG00000060971	0.183967	ENSG00000122218	0.174528	ENSG00000185624	0.177468	ENSG00000208772	0.189654
ENSG00000020633	ENSG00000144635	0.192934	ENSG00000260401	0.170749
ENSG00000020922	ENSG00000065243	0.333786	ENSG00000092036	0.195183	ENSG00000096872	0.293953	ENSG00000100629	0.292125	ENSG00000105856	0.350152	ENSG00000109323	0.37599	ENSG00000118482	0.376964	ENSG00000129317	0.36342	ENSG00000142634	0.275876	ENSG00000146414	0.342393	ENSG00000160336	0.310872	ENSG00000165115	0.292081	ENSG00000166263	0.255317	ENSG00000166845	0.276953	ENSG00000172728	0.254505	ENSG00000176490	0.286859	ENSG00000178075	0.243627	ENSG00000186019	0.37905	ENSG00000196417	0.281809	ENSG00000197020	0.28524	ENSG00000197826	0.28101	ENSG00000198589	0.359114	ENSG00000244754	0.341521
ENSG00000021300	ENSG00000009694	0.218984	ENSG00000078295	0.227398	ENSG00000087086	0.24641	ENSG00000101144	0.251997	ENSG00000104419	0.304079	ENSG00000105855	0.251168	ENSG00000108179	0.24464	ENSG00000109099	0.376121	ENSG00000111961	0.276662	ENSG00000115935	0.268726	ENSG00000117115	0.298077	ENSG00000124225	0.290305	ENSG00000131094	0.221747	ENSG00000143772	0.295375	ENSG00000144847	0.27842	ENSG00000146122	0.307722	ENSG00000148180	0.362982	ENSG00000148411	0.214315	ENSG00000150760	0.285243	ENSG00000160678	0.294617	ENSG00000160781	0.375432	ENSG00000165175	0.325547	ENSG00000165478	0.273689	ENSG00000166925	0.302875	ENSG00000196517
ENSG00000021355	ENSG00000057252	0.19284	ENSG00000092871	0.208122	ENSG00000112759	0.180775	ENSG00000137462	0.216696	ENSG00000155754	0.208157	ENSG00000164930	0.219109	ENSG00000171877	0.21602	ENSG00000196214	0.187939	ENSG00000196352	0.224953	ENSG00000226625	0.182919	ENSG00000228784	0.188184	ENSG00000231690	0.181881
ENSG00000021488	ENSG00000103326	0.18867	ENSG00000104812	0.188472	ENSG00000157992	0.206637	ENSG00000162341	0.188694	ENSG00000171790	0.2041	ENSG00000227388	0.19707	ENSG00000261663	0.181682
ENSG00000021574	ENSG00000018510	0.413975	ENSG00000049167	0.287135	ENSG00000056097	0.355299	ENSG00000066557	0.420375	ENSG00000068784	0.273572	ENSG00000069275	0.39843	ENSG00000075089	0.444093	ENSG00000077147	0.391593	ENSG00000078140	0.374187	ENSG00000081154	0.39728	ENSG00000087502	0.417355	ENSG00000102805	0.208029	ENSG00000104320	0.364882	ENSG00000106460	0.494918	ENSG00000111875	0.472421	ENSG00000111911	0.417963	ENSG00000114744	0.371311	ENSG00000115145	0.432508	ENSG00000117528	0.392432	ENSG00000120686	0.430767	ENSG00000120696	0.422032	ENSG00000124207	0.46078	ENSG00000129128	0.38344	ENSG00000132646	0.401458	ENSG00000135049
ENSG00000021645	ENSG00000023171	0.314008	ENSG00000049618	0.345363	ENSG00000053254	0.378079	ENSG00000058335	0.339798	ENSG00000071127	0.227333	ENSG00000075891	0.184402	ENSG00000088538	0.302195	ENSG00000095203	0.203857	ENSG00000099204	0.391888	ENSG00000121690	0.193899	ENSG00000139767	0.373126	ENSG00000141622	0.369582	ENSG00000146021	0.343729	ENSG00000147862	0.287557	ENSG00000149187	0.38558	ENSG00000151150	0.363878	ENSG00000153707	0.246933	ENSG00000155366	0.26598	ENSG00000158122	0.246301	ENSG00000162599	0.352338	ENSG00000164418	0.330774	ENSG00000164684	0.235819	ENSG00000166862	0.310804	ENSG00000168939	0.311083	ENSG00000214753
ENSG00000021762	ENSG00000079308	0.31993	ENSG00000104375	0.213039	ENSG00000108641	0.239445	ENSG00000113073	0.17554	ENSG00000127666	0.190326	ENSG00000132846	0.197457	ENSG00000162391	0.276421	ENSG00000167676	0.225731	ENSG00000176261	0.215887	ENSG00000178597	0.200905	ENSG00000183401	0.220671	ENSG00000184313	0.258472	ENSG00000186918	0.230668	ENSG00000188549	0.195572	ENSG00000224727	0.247306	ENSG00000240265	0.216691
ENSG00000021776	ENSG00000036257	0.328051	ENSG00000077254	0.326044	ENSG00000082258	0.313331	ENSG00000083097	0.34747	ENSG00000097033	0.285437	ENSG00000100644	0.314891	ENSG00000100796	0.335855	ENSG00000102893	0.29764	ENSG00000102910	0.361831	ENSG00000108021	0.290015	ENSG00000110075	0.337792	ENSG00000112249	0.281121	ENSG00000114331	0.335581	ENSG00000115020	0.333933	ENSG00000115425	0.273546	ENSG00000117174	0.211351	ENSG00000117262	0.288751	ENSG00000118873	0.309808	ENSG00000119285	0.289942	ENSG00000120784	0.270263	ENSG00000125848	0.286606	ENSG00000126773	0.308717	ENSG00000131732	0.305148	ENSG00000132623	0.262482	ENSG00000134318
ENSG00000021826	ENSG00000084674	0.203572	ENSG00000117298	0.223362	ENSG00000139192	0.176439	ENSG00000157554	0.182076	ENSG00000166348	0.223865	ENSG00000169676	0.195786	ENSG00000171408	0.282061	ENSG00000180071	0.238256	ENSG00000183580	0.177979	ENSG00000198838	0.237829	ENSG00000231672	0.175547	ENSG00000241532	0.181512	ENSG00000255471	0.191973	ENSG00000272030	0.210053
ENSG00000022267	ENSG00000067225	0.323152	ENSG00000075415	0.330346	ENSG00000102241	0.3148	ENSG00000106524	0.328307	ENSG00000110955	0.311592	ENSG00000115561	0.342976	ENSG00000125827	0.299372	ENSG00000137364	0.308573	ENSG00000152102	0.339378	ENSG00000160844	0.189902	ENSG00000173726	0.311841	ENSG00000181894	0.307316	ENSG00000183624	0.30723	ENSG00000189241	0.311318	ENSG00000198689	0.327745	ENSG00000223459	0.241169	ENSG00000225272	0.220793	ENSG00000255255	0.211199
ENSG00000022277	ENSG00000001630	0.424521	ENSG00000006007	0.363181	ENSG00000009844	0.402266	ENSG00000013561	0.452613	ENSG00000029364	0.428493	ENSG00000064726	0.445555	ENSG00000065154	0.459443	ENSG00000067704	0.426287	ENSG00000079246	0.43529	ENSG00000084090	0.330367	ENSG00000086598	0.48728	ENSG00000100220	0.405128	ENSG00000100380	0.379886	ENSG00000100568	0.366836	ENSG00000100823	0.333287	ENSG00000100983	0.371367	ENSG00000101310	0.365327	ENSG00000101843	0.485014	ENSG00000102054	0.240173	ENSG00000104671	0.414494	ENSG00000104765	0.461434	ENSG00000105171	0.441661	ENSG00000108294	0.437573	ENSG00000108298	0.462395	ENSG00000108468
ENSG00000022355	ENSG00000004779	0.472631	ENSG00000011422	0.293351	ENSG00000014641	0.47091	ENSG00000064932	0.289654	ENSG00000069345	0.469375	ENSG00000070718	0.409169	ENSG00000083720	0.495161	ENSG00000086289	0.453686	ENSG00000086300	0.455386	ENSG00000089818	0.479796	ENSG00000091482	0.418147	ENSG00000102780	0.43099	ENSG00000103335	0.34054	ENSG00000104435	0.487626	ENSG00000106537	0.440189	ENSG00000108395	0.484804	ENSG00000109107	0.487759	ENSG00000109738	0.470445	ENSG00000111850	0.408891	ENSG00000112561	0.307315	ENSG00000112599	0.222899	ENSG00000113327	0.532282	ENSG00000114805	0.377763	ENSG00000115944	0.469387	ENSG00000116983
ENSG00000022567	ENSG00000037042	0.365044	ENSG00000101752	0.341756	ENSG00000117713	0.380884	ENSG00000126947	0.392195	ENSG00000129933	0.364754	ENSG00000136274	0.382058	ENSG00000137343	0.365076	ENSG00000138386	0.311973	ENSG00000141503	0.366338	ENSG00000151292	0.396821	ENSG00000153046	0.313584	ENSG00000163531	0.371651	ENSG00000166716	0.384128	ENSG00000167978	0.402277	ENSG00000168488	0.375276	ENSG00000173065	0.369408	ENSG00000179134	0.375013	ENSG00000183495	0.367024	ENSG00000183576	0.323829	ENSG00000187601	0.371056	ENSG00000188596	0.375166	ENSG00000221995	0.396195	ENSG00000234252	0.379747	ENSG00000234719	0.374482	ENSG00000256443
ENSG00000022840	ENSG00000087274	0.372312	ENSG00000100393	0.425294	ENSG00000105472	0.237881	ENSG00000117713	0.411687	ENSG00000120733	0.342488	ENSG00000142784	0.333201	ENSG00000167182	0.440921	ENSG00000175826	0.416319	ENSG00000198750	0.220105	ENSG00000198752	0.438125	ENSG00000198824	0.301995	ENSG00000204138	0.399957	ENSG00000221817	0.374996	ENSG00000236035	0.227607	ENSG00000251143	0.362859	ENSG00000264829	0.343883	ENSG00000266538	0.363082	ENSG00000269693	0.340552
ENSG00000022976	ENSG00000005100	0.216286	ENSG00000042286	0.25741	ENSG00000086102	0.273623	ENSG00000100350	0.209514	ENSG00000100865	0.19857	ENSG00000100889	0.219252	ENSG00000102575	0.198445	ENSG00000103042	0.24173	ENSG00000108264	0.223897	ENSG00000113194	0.222909	ENSG00000116981	0.18085	ENSG00000126602	0.26239	ENSG00000135632	0.206517	ENSG00000137337	0.235887	ENSG00000145882	0.179397	ENSG00000145916	0.249304	ENSG00000148814	0.180628	ENSG00000148843	0.238387	ENSG00000149646	0.181558	ENSG00000155592	0.209872	ENSG00000156697	0.281982	ENSG00000162997	0.181407	ENSG00000171861	0.192269	ENSG00000173011	0.227436	ENSG00000174100
ENSG00000023041	ENSG00000000457	0.253204	ENSG00000006837	0.22366	ENSG00000128699	0.279043	ENSG00000136197	0.251578	ENSG00000138185	0.30288	ENSG00000144909	0.2806	ENSG00000148187	0.335245	ENSG00000156239	0.253007	ENSG00000165630	0.300431	ENSG00000173145	0.245836	ENSG00000183513	0.303385	ENSG00000196981	0.281217	ENSG00000198919	0.280611	ENSG00000246695	0.270288	ENSG00000257267	0.237913
ENSG00000023171	ENSG00000011523	0.246241	ENSG00000021645	0.314008	ENSG00000040933	0.345922	ENSG00000054793	0.229258	ENSG00000055163	0.320114	ENSG00000063015	0.304799	ENSG00000075035	0.234679	ENSG00000089775	0.255908	ENSG00000091490	0.27532	ENSG00000099204	0.334088	ENSG00000101546	0.306134	ENSG00000108264	0.234477	ENSG00000112624	0.349298	ENSG00000130226	0.291072	ENSG00000131797	0.278982	ENSG00000136925	0.32932	ENSG00000137822	0.258779	ENSG00000139266	0.199941	ENSG00000139998	0.28715	ENSG00000143858	0.283692	ENSG00000145990	0.27354	ENSG00000154640	0.214883	ENSG00000160179	0.218583	ENSG00000161647	0.287541	ENSG00000167291
ENSG00000023191	ENSG00000102030	0.194097	ENSG00000105669	0.326633	ENSG00000106638	0.233523	ENSG00000110801	0.254208	ENSG00000117448	0.318671	ENSG00000121653	0.328953	ENSG00000123136	0.277455	ENSG00000125817	0.330797	ENSG00000126254	0.300989	ENSG00000133069	0.199285	ENSG00000138073	0.321388	ENSG00000141959	0.290368	ENSG00000143811	0.27817	ENSG00000166166	0.227996	ENSG00000172725	0.256862	ENSG00000178057	0.294844	ENSG00000184009	0.330944	ENSG00000184164	0.251388	ENSG00000184281	0.30882	ENSG00000185896	0.303308	ENSG00000186501	0.277485	ENSG00000196943	0.265191
ENSG00000023228	ENSG00000013561	0.443986	ENSG00000074696	0.444236	ENSG00000078668	0.465234	ENSG00000085433	0.470223	ENSG00000092929	0.312778	ENSG00000100216	0.455758	ENSG00000100554	0.432457	ENSG00000100934	0.392851	ENSG00000101132	0.449571	ENSG00000106524	0.469061	ENSG00000108468	0.401884	ENSG00000109189	0.368355	ENSG00000109472	0.320776	ENSG00000111832	0.390098	ENSG00000115944	0.463075	ENSG00000116030	0.452452	ENSG00000125814	0.469676	ENSG00000125868	0.471157	ENSG00000128609	0.461119	ENSG00000129226	0.21481	ENSG00000131238	0.444425	ENSG00000131966	0.44467	ENSG00000132313	0.452825	ENSG00000135070	0.455388	ENSG00000136143
ENSG00000023287	ENSG00000062194	0.43658	ENSG00000071073	0.330627	ENSG00000101654	0.286021	ENSG00000102081	0.350196	ENSG00000104290	0.342248	ENSG00000107560	0.398743	ENSG00000107771	0.292352	ENSG00000108061	0.323812	ENSG00000113048	0.295742	ENSG00000118246	0.392507	ENSG00000122482	0.381346	ENSG00000123472	0.360037	ENSG00000125629	0.38718	ENSG00000126814	0.313872	ENSG00000138385	0.330109	ENSG00000139826	0.369929	ENSG00000143164	0.384339	ENSG00000145864	0.369686	ENSG00000148688	0.29485	ENSG00000153253	0.245595	ENSG00000155868	0.35311	ENSG00000157077	0.384486	ENSG00000158290	0.333931	ENSG00000162409	0.368217	ENSG00000164466
ENSG00000023318	ENSG00000058673	0.291121	ENSG00000062194	0.370343	ENSG00000081386	0.344951	ENSG00000100442	0.35434	ENSG00000100697	0.290873	ENSG00000105497	0.420841	ENSG00000105819	0.428134	ENSG00000106733	0.201173	ENSG00000107371	0.320959	ENSG00000108256	0.296569	ENSG00000110066	0.353937	ENSG00000110367	0.36474	ENSG00000114374	0.296124	ENSG00000115421	0.41946	ENSG00000116191	0.277803	ENSG00000118482	0.428453	ENSG00000118873	0.306454	ENSG00000119760	0.368197	ENSG00000121989	0.37159	ENSG00000125629	0.380041	ENSG00000125885	0.325253	ENSG00000130227	0.301385	ENSG00000133704	0.308599	ENSG00000135999	0.354868	ENSG00000136874
ENSG00000023330	ENSG00000006194	0.286487	ENSG00000023902	0.285336	ENSG00000073111	0.268678	ENSG00000084092	0.260131	ENSG00000100234	0.220613	ENSG00000100316	0.357696	ENSG00000101161	0.312855	ENSG00000109436	0.324715	ENSG00000109685	0.271995	ENSG00000116514	0.323026	ENSG00000116670	0.26593	ENSG00000117461	0.28907	ENSG00000118046	0.307872	ENSG00000124535	0.312874	ENSG00000124541	0.235693	ENSG00000127554	0.25409	ENSG00000130706	0.334239	ENSG00000130717	0.219328	ENSG00000131016	0.262949	ENSG00000131370	0.214653	ENSG00000136114	0.233216	ENSG00000136875	0.248337	ENSG00000141098	0.294404	ENSG00000144847	0.22625	ENSG00000153902
ENSG00000023445	ENSG00000007908	0.169949	ENSG00000019991	0.200243	ENSG00000026103	0.212705	ENSG00000078098	0.197642	ENSG00000105643	0.197707	ENSG00000107968	0.188912	ENSG00000118985	0.202154	ENSG00000122862	0.20923	ENSG00000134986	0.204077	ENSG00000137331	0.192217	ENSG00000138604	0.173419	ENSG00000143546	0.218476	ENSG00000150347	0.215802	ENSG00000152495	0.189479	ENSG00000161835	0.195025	ENSG00000162645	0.194352	ENSG00000162728	0.191457	ENSG00000166741	0.225686	ENSG00000172216	0.270558	ENSG00000176907	0.22368	ENSG00000182718	0.212771	ENSG00000183508	0.204753	ENSG00000188313	0.204208	ENSG00000188641	0.207502	ENSG00000221869
ENSG00000023516	ENSG00000006125	0.300778	ENSG00000094916	0.386745	ENSG00000101557	0.350814	ENSG00000104915	0.182733	ENSG00000106299	0.271317	ENSG00000109180	0.325621	ENSG00000113048	0.27589	ENSG00000115808	0.292066	ENSG00000119396	0.353485	ENSG00000119414	0.400484	ENSG00000123200	0.33416	ENSG00000124209	0.48081	ENSG00000128872	0.33809	ENSG00000131507	0.370138	ENSG00000133703	0.367482	ENSG00000138071	0.372109	ENSG00000141994	0.175915	ENSG00000142409	0.246159	ENSG00000144815	0.275568	ENSG00000147650	0.363933	ENSG00000154001	0.366641	ENSG00000156504	0.279411	ENSG00000158290	0.384812	ENSG00000163795	0.217742	ENSG00000164961
ENSG00000023572	ENSG00000064726	0.382428	ENSG00000065154	0.372947	ENSG00000087903	0.232981	ENSG00000100162	0.209685	ENSG00000101843	0.364519	ENSG00000102401	0.364103	ENSG00000102471	0.401219	ENSG00000111639	0.367958	ENSG00000115310	0.38299	ENSG00000117758	0.374837	ENSG00000120265	0.370366	ENSG00000131100	0.37818	ENSG00000133627	0.188504	ENSG00000134809	0.362687	ENSG00000135932	0.366452	ENSG00000142168	0.382234	ENSG00000143612	0.361964	ENSG00000143933	0.393212	ENSG00000144746	0.396245	ENSG00000147144	0.368584	ENSG00000147669	0.384726	ENSG00000147684	0.373486	ENSG00000165672	0.369913	ENSG00000166681	0.370131	ENSG00000168291
ENSG00000023608	ENSG00000003056	0.273498	ENSG00000048544	0.273642	ENSG00000072415	0.344138	ENSG00000083312	0.282726	ENSG00000086827	0.343205	ENSG00000089048	0.304047	ENSG00000100644	0.267626	ENSG00000116668	0.320521	ENSG00000121486	0.301861	ENSG00000122970	0.330879	ENSG00000124532	0.276697	ENSG00000127688	0.284521	ENSG00000133104	0.331823	ENSG00000133773	0.294053	ENSG00000138769	0.263874	ENSG00000139508	0.313355	ENSG00000142065	0.297126	ENSG00000143498	0.226397	ENSG00000145907	0.295034	ENSG00000147874	0.292239	ENSG00000151304	0.283451	ENSG00000174606	0.324245	ENSG00000185056	0.172409	ENSG00000196437	0.263972	ENSG00000197498
ENSG00000023697	ENSG00000101166	0.245969	ENSG00000101265	0.237517	ENSG00000108387	0.251525	ENSG00000114200	0.257225	ENSG00000118418	0.250652	ENSG00000129562	0.266269	ENSG00000131871	0.268038	ENSG00000133983	0.260412	ENSG00000135404	0.240879	ENSG00000138293	0.253951	ENSG00000138459	0.243606	ENSG00000139737	0.264821	ENSG00000143149	0.240243	ENSG00000160307	0.248596	ENSG00000165092	0.265684	ENSG00000166562	0.267037	ENSG00000170315	0.246327	ENSG00000180730	0.183538	ENSG00000250722	0.251108
ENSG00000023734	ENSG00000008710	0.338189	ENSG00000079246	0.387761	ENSG00000101266	0.376702	ENSG00000108561	0.408945	ENSG00000109917	0.342814	ENSG00000117153	0.429125	ENSG00000124217	0.360515	ENSG00000127870	0.381313	ENSG00000134001	0.420758	ENSG00000135932	0.419332	ENSG00000136888	0.435844	ENSG00000137168	0.392463	ENSG00000138757	0.385559	ENSG00000141367	0.345922	ENSG00000147416	0.380496	ENSG00000149100	0.38684	ENSG00000150459	0.385539	ENSG00000151458	0.437759	ENSG00000155304	0.417397	ENSG00000164951	0.360719	ENSG00000165283	0.393136	ENSG00000165678	0.398766	ENSG00000167186	0.299056	ENSG00000167193	0.368815	ENSG00000169764
ENSG00000023839	ENSG00000090061	0.304748	ENSG00000095110	0.208138	ENSG00000101213	0.320993	ENSG00000108799	0.300853	ENSG00000109111	0.301524	ENSG00000125901	0.304418	ENSG00000133265	0.252862	ENSG00000134245	0.301099	ENSG00000160953	0.303477	ENSG00000164548	0.295415	ENSG00000167258	0.326624	ENSG00000173928	0.242651	ENSG00000176340	0.300402	ENSG00000188971	0.296949	ENSG00000196199	0.294735	ENSG00000230325	0.229898	ENSG00000231741	0.297138	ENSG00000233056	0.313507	ENSG00000257315	0.277584	ENSG00000257792	0.23504	ENSG00000260070	0.172621	ENSG00000261136	0.278941	ENSG00000261455	0.280967	ENSG00000262700	0.30989	ENSG00000270067
ENSG00000023892	ENSG00000104903	0.209434	ENSG00000139192	0.178564	ENSG00000152315	0.274108	ENSG00000155629	0.253529	ENSG00000160255	0.247905	ENSG00000166123	0.182101	ENSG00000264198	0.192048
ENSG00000023902	ENSG00000023330	0.285336	ENSG00000069966	0.175331	ENSG00000103066	0.247055	ENSG00000103353	0.17391	ENSG00000105327	0.175725	ENSG00000108312	0.263656	ENSG00000108840	0.207564	ENSG00000118004	0.195413	ENSG00000118046	0.301509	ENSG00000124444	0.326222	ENSG00000130479	0.20616	ENSG00000131370	0.21759	ENSG00000136816	0.180886	ENSG00000137094	0.219543	ENSG00000139625	0.282014	ENSG00000141469	0.263113	ENSG00000141873	0.237628	ENSG00000148541	0.216113	ENSG00000154975	0.247427	ENSG00000156983	0.25841	ENSG00000160050	0.270039	ENSG00000160539	0.246983	ENSG00000162302	0.295576	ENSG00000169715	0.247557	ENSG00000171303
ENSG00000023909	ENSG00000072415	0.223828	ENSG00000074603	0.250369	ENSG00000081154	0.261074	ENSG00000122696	0.22379	ENSG00000123472	0.236226	ENSG00000134352	0.265305	ENSG00000167721	0.200017	ENSG00000186063	0.277723	ENSG00000223546	0.222858	ENSG00000272091	0.236712
ENSG00000024048	ENSG00000008869	0.326553	ENSG00000029639	0.321868	ENSG00000031003	0.280048	ENSG00000047410	0.322822	ENSG00000054267	0.333831	ENSG00000066135	0.254852	ENSG00000072756	0.431747	ENSG00000074266	0.312404	ENSG00000079134	0.354087	ENSG00000080608	0.290303	ENSG00000081014	0.219101	ENSG00000086712	0.396017	ENSG00000086827	0.314185	ENSG00000097033	0.31716	ENSG00000101158	0.272646	ENSG00000103479	0.328122	ENSG00000104517	0.350645	ENSG00000105186	0.303266	ENSG00000105821	0.392401	ENSG00000107290	0.327718	ENSG00000108559	0.351029	ENSG00000114331	0.332348	ENSG00000115239	0.42771	ENSG00000115421	0.352717	ENSG00000115942
ENSG00000024422	ENSG00000038295	0.180742	ENSG00000054179	0.205784	ENSG00000103005	0.204251	ENSG00000119408	0.188676	ENSG00000121644	0.221912	ENSG00000125505	0.231346	ENSG00000138172	0.216022	ENSG00000139146	0.208603	ENSG00000141522	0.217138	ENSG00000160209	0.231731	ENSG00000161642	0.251057	ENSG00000162522	0.223743	ENSG00000162613	0.243422	ENSG00000165507	0.188518	ENSG00000167491	0.21466	ENSG00000169871	0.183498	ENSG00000181856	0.186214	ENSG00000186350	0.221247	ENSG00000198959	0.224413	ENSG00000234996	0.179715	ENSG00000240764	0.209668
ENSG00000024526	ENSG00000065665	0.186288	ENSG00000102710	0.366385	ENSG00000130202	0.194345	ENSG00000130332	0.323215	ENSG00000132855	0.300298	ENSG00000145879	0.228306	ENSG00000164329	0.338984	ENSG00000166788	0.28374	ENSG00000213828	0.181418	ENSG00000213859	0.258577	ENSG00000226647	0.350918	ENSG00000227805	0.229632	ENSG00000256243	0.191927	ENSG00000259358	0.402404	ENSG00000259865	0.287248	ENSG00000267006	0.344351	ENSG00000271888	0.175022
ENSG00000024862	ENSG00000003137	0.25402	ENSG00000042781	0.256943	ENSG00000077092	0.217343	ENSG00000101443	0.18791	ENSG00000105792	0.186922	ENSG00000111666	0.25809	ENSG00000119636	0.246104	ENSG00000120756	0.265028	ENSG00000121989	0.312403	ENSG00000122477	0.194232	ENSG00000134255	0.284418	ENSG00000134376	0.306015	ENSG00000136319	0.225453	ENSG00000138134	0.309895	ENSG00000138944	0.262075	ENSG00000141198	0.259884	ENSG00000144034	0.310136	ENSG00000146247	0.301747	ENSG00000153666	0.218727	ENSG00000157445	0.271203	ENSG00000162409	0.28539	ENSG00000162999	0.216149	ENSG00000163818	0.270243	ENSG00000164463	0.326348	ENSG00000168438
ENSG00000025039	ENSG00000047597	0.247763	ENSG00000091844	0.350177	ENSG00000102921	0.324561	ENSG00000117602	0.251616	ENSG00000121067	0.291391	ENSG00000131791	0.356495	ENSG00000133639	0.211487	ENSG00000135916	0.170728	ENSG00000138764	0.286061	ENSG00000146676	0.340877	ENSG00000148943	0.357924	ENSG00000154736	0.256279	ENSG00000165617	0.310619	ENSG00000173868	0.205174	ENSG00000177125	0.221255	ENSG00000179456	0.369727	ENSG00000196591	0.2027	ENSG00000198795	0.256969	ENSG00000204178	0.297364	ENSG00000205269	0.278146	ENSG00000205808	0.216176	ENSG00000239305	0.270326	ENSG00000254635	0.298567	ENSG00000259519	0.222984	ENSG00000267459
ENSG00000025156	ENSG00000004897	0.350719	ENSG00000047315	0.362216	ENSG00000047932	0.410682	ENSG00000058063	0.353742	ENSG00000065548	0.354828	ENSG00000078140	0.413664	ENSG00000111802	0.407325	ENSG00000113638	0.420888	ENSG00000117533	0.388236	ENSG00000118564	0.4349	ENSG00000120526	0.325419	ENSG00000121058	0.349277	ENSG00000123570	0.399409	ENSG00000126858	0.388665	ENSG00000136108	0.240514	ENSG00000136897	0.416612	ENSG00000139826	0.385951	ENSG00000143164	0.38384	ENSG00000145864	0.375711	ENSG00000146463	0.333934	ENSG00000146757	0.345956	ENSG00000150776	0.358516	ENSG00000151779	0.32272	ENSG00000154608	0.231134	ENSG00000160844
ENSG00000025293	ENSG00000009954	0.297294	ENSG00000101019	0.215264	ENSG00000108264	0.269907	ENSG00000116221	0.187136	ENSG00000120158	0.237674	ENSG00000137513	0.174119	ENSG00000145734	0.386819	ENSG00000147117	0.316623	ENSG00000152404	0.305273	ENSG00000213683	0.171497	ENSG00000214435	0.22544
ENSG00000025423	ENSG00000079215	0.290798	ENSG00000128311	0.280152	ENSG00000137509	0.280251	ENSG00000138696	0.279465	ENSG00000157150	0.312244	ENSG00000165092	0.297494	ENSG00000165643	0.185354	ENSG00000165795	0.26784	ENSG00000170989	0.294566	ENSG00000267014	0.327993
ENSG00000025434	ENSG00000233684	0.17366
ENSG00000025708	ENSG00000062822	0.210587	ENSG00000105327	0.171941	ENSG00000105698	0.206658	ENSG00000105699	0.221144	ENSG00000112992	0.219783	ENSG00000119559	0.201098	ENSG00000122386	0.212488	ENSG00000130511	0.184953	ENSG00000141570	0.194261	ENSG00000143224	0.201049	ENSG00000148384	0.20031	ENSG00000149527	0.211634	ENSG00000160360	0.215366	ENSG00000175920	0.178213	ENSG00000177685	0.19434	ENSG00000177989	0.404295	ENSG00000179526	0.205449	ENSG00000185633	0.201313	ENSG00000228300	0.196354	ENSG00000235027	0.233951	ENSG00000244151	0.189567	ENSG00000254648	0.189884	ENSG00000265254	0.175243
ENSG00000025770	ENSG00000034053	0.312971	ENSG00000074416	0.235324	ENSG00000105255	0.196666	ENSG00000110047	0.235275	ENSG00000130479	0.20867	ENSG00000139182	0.192699	ENSG00000139625	0.258053	ENSG00000141965	0.201588	ENSG00000160214	0.241591	ENSG00000162585	0.188461	ENSG00000171462	0.174126	ENSG00000175711	0.198042	ENSG00000198055	0.235701
ENSG00000025772	ENSG00000058799	0.324362	ENSG00000095627	0.210492	ENSG00000100097	0.229388	ENSG00000102804	0.226445	ENSG00000112110	0.294503	ENSG00000121361	0.173838	ENSG00000133687	0.244556	ENSG00000143575	0.298616	ENSG00000147383	0.218965	ENSG00000201140	0.214151	ENSG00000238259	0.1892
ENSG00000025796	ENSG00000055208	0.374519	ENSG00000100567	0.360161	ENSG00000103671	0.284647	ENSG00000106344	0.352122	ENSG00000115548	0.354303	ENSG00000116731	0.398012	ENSG00000121749	0.348048	ENSG00000126653	0.406128	ENSG00000133997	0.357937	ENSG00000135968	0.371267	ENSG00000137764	0.338089	ENSG00000140382	0.304054	ENSG00000145833	0.390011	ENSG00000155640	0.358499	ENSG00000158019	0.255705	ENSG00000160113	0.366973	ENSG00000160201	0.380634	ENSG00000162601	0.324712	ENSG00000163214	0.27869	ENSG00000163867	0.36374	ENSG00000164134	0.351274	ENSG00000165805	0.390334	ENSG00000166135	0.40123	ENSG00000172660	0.41666	ENSG00000176563
ENSG00000025800	ENSG00000054965	0.193345	ENSG00000062485	0.25018	ENSG00000072062	0.251363	ENSG00000106609	0.240656	ENSG00000107341	0.237382	ENSG00000116138	0.207194	ENSG00000135956	0.255306	ENSG00000142655	0.205799	ENSG00000165650	0.30143	ENSG00000166963	0.181391	ENSG00000225339	0.270388
ENSG00000026025	ENSG00000010379	0.229689	ENSG00000011465	0.291595	ENSG00000054598	0.245583	ENSG00000087245	0.199188	ENSG00000096696	0.274985	ENSG00000112837	0.312865	ENSG00000117318	0.227389	ENSG00000120708	0.248154	ENSG00000122691	0.179477	ENSG00000124212	0.27045	ENSG00000129009	0.294428	ENSG00000133124	0.238636	ENSG00000136732	0.203761	ENSG00000159212	0.207493	ENSG00000159403	0.2038	ENSG00000163513	0.22452	ENSG00000168743	0.214763	ENSG00000176692	0.200322	ENSG00000180340	0.248579	ENSG00000184232	0.225561	ENSG00000185585	0.242483	ENSG00000234961	0.319828	ENSG00000261409	0.204496
ENSG00000026036	ENSG00000008710	0.398555	ENSG00000039650	0.325456	ENSG00000065717	0.361855	ENSG00000099769	0.255523	ENSG00000100416	0.259915	ENSG00000103197	0.363351	ENSG00000103245	0.383472	ENSG00000106333	0.341877	ENSG00000113108	0.31698	ENSG00000114270	0.286452	ENSG00000121104	0.278939	ENSG00000127054	0.37664	ENSG00000128159	0.300545	ENSG00000128917	0.201838	ENSG00000130299	0.218997	ENSG00000130702	0.390742	ENSG00000135740	0.352117	ENSG00000139725	0.366488	ENSG00000142156	0.295975	ENSG00000146830	0.390941	ENSG00000148343	0.313388	ENSG00000151006	0.389132	ENSG00000157927	0.393483	ENSG00000160471	0.203181	ENSG00000161996
ENSG00000026103	ENSG00000005059	0.265397	ENSG00000007402	0.196914	ENSG00000023445	0.212705	ENSG00000069966	0.18851	ENSG00000078401	0.218846	ENSG00000099284	0.284814	ENSG00000100362	0.223011	ENSG00000104728	0.250037	ENSG00000106236	0.220613	ENSG00000110002	0.276541	ENSG00000115353	0.1701	ENSG00000120889	0.234039	ENSG00000125148	0.276055	ENSG00000126259	0.172922	ENSG00000130147	0.259451	ENSG00000130829	0.188463	ENSG00000132031	0.201753	ENSG00000135245	0.255153	ENSG00000137558	0.21968	ENSG00000137767	0.194898	ENSG00000138604	0.179634	ENSG00000139899	0.305518	ENSG00000147872	0.245406	ENSG00000150347	0.323827	ENSG00000151062
ENSG00000026297	ENSG00000059377	0.279423	ENSG00000079819	0.223094	ENSG00000095585	0.197107	ENSG00000100027	0.183624	ENSG00000101096	0.221688	ENSG00000104894	0.18753	ENSG00000105339	0.229859	ENSG00000105366	0.249928	ENSG00000117114	0.177347	ENSG00000117597	0.179626	ENSG00000118308	0.231388	ENSG00000118965	0.212812	ENSG00000125730	0.270258	ENSG00000129295	0.218155	ENSG00000135077	0.239046	ENSG00000138160	0.204591	ENSG00000140749	0.221213	ENSG00000144191	0.171626	ENSG00000145685	0.239615	ENSG00000148082	0.190117	ENSG00000150347	0.22066	ENSG00000152954	0.180506	ENSG00000156050	0.181745	ENSG00000157617	0.329054	ENSG00000160049
ENSG00000026508	ENSG00000064886	0.270338	ENSG00000067182	0.252275	ENSG00000103710	0.378977	ENSG00000104728	0.246356	ENSG00000104881	0.208929	ENSG00000123374	0.170978	ENSG00000127533	0.180109	ENSG00000131095	0.329857	ENSG00000131435	0.286677	ENSG00000134668	0.217559	ENSG00000134817	0.337261	ENSG00000138131	0.21386	ENSG00000139405	0.225828	ENSG00000139970	0.208946	ENSG00000144802	0.191357	ENSG00000146859	0.237776	ENSG00000156535	0.269983	ENSG00000161714	0.206855	ENSG00000163251	0.275675	ENSG00000163638	0.231304	ENSG00000164318	0.189394	ENSG00000167772	0.309332	ENSG00000169504	0.29014	ENSG00000173281	0.312834	ENSG00000182463
ENSG00000026559	ENSG00000248832	0.171965
ENSG00000026652	ENSG00000012124	0.268407	ENSG00000060237	0.319454	ENSG00000071054	0.303766	ENSG00000103496	0.250201	ENSG00000117266	0.289099	ENSG00000140575	0.338512	ENSG00000177103	0.186903	ENSG00000188580	0.209538	ENSG00000203325	0.267578	ENSG00000233756	0.180845
ENSG00000026950	ENSG00000010319	0.208635	ENSG00000018280	0.199856	ENSG00000100784	0.24224	ENSG00000112186	0.199086	ENSG00000124508	0.243202	ENSG00000147050	0.203765	ENSG00000154767	0.262019	ENSG00000166979	0.237393	ENSG00000168268	0.219122	ENSG00000170807	0.178104	ENSG00000175182	0.209793	ENSG00000176788	0.236762	ENSG00000244968	0.248144	ENSG00000246792	0.188201	ENSG00000249624	0.187001	ENSG00000259005	0.221494
ENSG00000027001	ENSG00000006715	0.173229	ENSG00000118965	0.210553	ENSG00000127249	0.217754	ENSG00000138400	0.186085	ENSG00000139428	0.193364	ENSG00000154889	0.245167	ENSG00000163138	0.232873	ENSG00000170854	0.208563	ENSG00000181991	0.183722	ENSG00000185238	0.222959	ENSG00000219545	0.208478	ENSG00000247796	0.185001
ENSG00000027075	ENSG00000007933	0.181056	ENSG00000037280	0.196402	ENSG00000053747	0.23962	ENSG00000066056	0.201007	ENSG00000067066	0.215568	ENSG00000071242	0.172216	ENSG00000082175	0.220038	ENSG00000085276	0.283197	ENSG00000110719	0.171745	ENSG00000115414	0.234457	ENSG00000118257	0.205929	ENSG00000128567	0.318568	ENSG00000137413	0.185204	ENSG00000137491	0.231714	ENSG00000140836	0.243247	ENSG00000142102	0.204489	ENSG00000143842	0.197083	ENSG00000154133	0.188489	ENSG00000163072	0.194162	ENSG00000168405	0.215736	ENSG00000169291	0.263476	ENSG00000169994	0.199683	ENSG00000172215	0.202657	ENSG00000173535	0.175751	ENSG00000175899
ENSG00000027644	ENSG00000008838	0.25164	ENSG00000142303	0.171537	ENSG00000143387	0.192394	ENSG00000184347	0.274563	ENSG00000186583	0.255337	ENSG00000197859	0.171765	ENSG00000204791	0.240734	ENSG00000232623	0.201489	ENSG00000246082	0.173266	ENSG00000257279	0.202687	ENSG00000260266	0.193845	ENSG00000260810	0.215668
ENSG00000027697	ENSG00000002549	0.288369	ENSG00000014123	0.293668	ENSG00000067113	0.219696	ENSG00000067167	0.335167	ENSG00000080200	0.25539	ENSG00000083312	0.31683	ENSG00000100890	0.205734	ENSG00000101608	0.2665	ENSG00000107984	0.181635	ENSG00000108406	0.263984	ENSG00000113732	0.321845	ENSG00000114209	0.274396	ENSG00000129562	0.314487	ENSG00000130066	0.272245	ENSG00000131724	0.359031	ENSG00000134352	0.35686	ENSG00000135047	0.304415	ENSG00000135535	0.307208	ENSG00000143183	0.315306	ENSG00000143344	0.225363	ENSG00000162735	0.265297	ENSG00000166710	0.371624	ENSG00000168894	0.307328	ENSG00000180776	0.278277	ENSG00000184005
ENSG00000027847	ENSG00000005007	0.257001	ENSG00000015532	0.226308	ENSG00000083807	0.182354	ENSG00000090316	0.198484	ENSG00000099949	0.256557	ENSG00000100350	0.194227	ENSG00000102935	0.214939	ENSG00000114378	0.24103	ENSG00000125505	0.235787	ENSG00000125520	0.201592	ENSG00000126215	0.244677	ENSG00000129347	0.242191	ENSG00000133030	0.272384	ENSG00000136877	0.23102	ENSG00000136878	0.282386	ENSG00000137101	0.209523	ENSG00000139163	0.233435	ENSG00000141505	0.176431	ENSG00000154252	0.180496	ENSG00000161558	0.223875	ENSG00000176020	0.271374	ENSG00000176909	0.246298	ENSG00000178209	0.238181	ENSG00000181135	0.248545	ENSG00000183260
ENSG00000027869	ENSG00000113263	0.203026	ENSG00000154025	0.175578	ENSG00000175518	0.184313
ENSG00000028116	ENSG00000008311	0.252413	ENSG00000059377	0.189163	ENSG00000060718	0.213215	ENSG00000065534	0.25738	ENSG00000070214	0.250121	ENSG00000092820	0.241284	ENSG00000102699	0.243011	ENSG00000104205	0.258843	ENSG00000112893	0.265601	ENSG00000120278	0.237666	ENSG00000139083	0.196917	ENSG00000141540	0.246104	ENSG00000145416	0.225981	ENSG00000145431	0.238567	ENSG00000146122	0.243254	ENSG00000150760	0.246223	ENSG00000152558	0.253062	ENSG00000153721	0.197285	ENSG00000169621	0.231517	ENSG00000170624	0.212433	ENSG00000171246	0.209933	ENSG00000174791	0.187453	ENSG00000179455	0.212932	ENSG00000186522	0.253663	ENSG00000198142
ENSG00000028137	ENSG00000002933	0.173416	ENSG00000010327	0.198146	ENSG00000010610	0.21293	ENSG00000067066	0.201228	ENSG00000073849	0.203026	ENSG00000081041	0.181247	ENSG00000100106	0.2075	ENSG00000105939	0.223468	ENSG00000110446	0.206055	ENSG00000142089	0.205908	ENSG00000142798	0.196796	ENSG00000147113	0.181847	ENSG00000198959	0.195739	ENSG00000251441	0.173885
ENSG00000028203	ENSG00000005483	0.316138	ENSG00000009413	0.2435	ENSG00000035681	0.353577	ENSG00000051825	0.38985	ENSG00000065883	0.416476	ENSG00000072756	0.383625	ENSG00000075292	0.405217	ENSG00000083097	0.36974	ENSG00000100478	0.244928	ENSG00000100722	0.358829	ENSG00000100731	0.237477	ENSG00000101596	0.37755	ENSG00000102786	0.286088	ENSG00000106462	0.196338	ENSG00000114098	0.386492	ENSG00000114127	0.37041	ENSG00000115020	0.337796	ENSG00000115760	0.425687	ENSG00000119707	0.353532	ENSG00000119720	0.298595	ENSG00000120910	0.262172	ENSG00000125676	0.372453	ENSG00000127914	0.374527	ENSG00000128944	0.187549	ENSG00000131373
ENSG00000028277	ENSG00000008710	0.442783	ENSG00000065717	0.440141	ENSG00000079432	0.414607	ENSG00000104885	0.442491	ENSG00000108292	0.419985	ENSG00000108557	0.404184	ENSG00000111665	0.410629	ENSG00000112655	0.335514	ENSG00000112697	0.400505	ENSG00000112787	0.445218	ENSG00000124574	0.410536	ENSG00000127054	0.477053	ENSG00000127415	0.425472	ENSG00000127663	0.420948	ENSG00000127955	0.300612	ENSG00000139718	0.426882	ENSG00000139725	0.42385	ENSG00000143434	0.405019	ENSG00000146830	0.456084	ENSG00000147144	0.435492	ENSG00000148337	0.42494	ENSG00000150967	0.443634	ENSG00000153066	0.283971	ENSG00000157927	0.446735	ENSG00000158863
ENSG00000028310	ENSG00000080603	0.401732	ENSG00000100078	0.263986	ENSG00000111644	0.240133	ENSG00000127481	0.362485	ENSG00000129993	0.365324	ENSG00000158483	0.308017	ENSG00000172432	0.305066	ENSG00000176915	0.332705	ENSG00000188818	0.323417	ENSG00000206077	0.356203	ENSG00000213513	0.212592	ENSG00000228315	0.324246	ENSG00000230523	0.241282	ENSG00000242507	0.326865	ENSG00000254325	0.267535	ENSG00000254855	0.200753	ENSG00000263089	0.363068	ENSG00000270689	0.267871
ENSG00000028528	ENSG00000048471	0.246238	ENSG00000054690	0.317304	ENSG00000060237	0.339113	ENSG00000064393	0.324212	ENSG00000067141	0.254657	ENSG00000071054	0.319901	ENSG00000090863	0.316897	ENSG00000092871	0.392549	ENSG00000101346	0.229912	ENSG00000106948	0.29334	ENSG00000109787	0.289593	ENSG00000136436	0.32726	ENSG00000140575	0.323931	ENSG00000143418	0.226296	ENSG00000153048	0.265576	ENSG00000158195	0.357388	ENSG00000163113	0.298409	ENSG00000163378	0.242833	ENSG00000166224	0.269532	ENSG00000166272	0.289635	ENSG00000173198	0.344984	ENSG00000177025	0.189099	ENSG00000183111	0.175958	ENSG00000185753	0.249367	ENSG00000186318
ENSG00000028839	ENSG00000108590	0.231816	ENSG00000113583	0.270711	ENSG00000123444	0.26251	ENSG00000132432	0.28964	ENSG00000137038	0.284128	ENSG00000148229	0.267438	ENSG00000155329	0.234148	ENSG00000164032	0.289054	ENSG00000171033	0.262849	ENSG00000171867	0.269755	ENSG00000229047	0.262324	ENSG00000232112	0.276987	ENSG00000260682	0.24313	ENSG00000272343	0.213708
ENSG00000029153	ENSG00000107105	0.248672	ENSG00000130540	0.234377	ENSG00000137547	0.221728	ENSG00000151458	0.24921	ENSG00000164885	0.260088	ENSG00000182287	0.266226	ENSG00000239264	0.212551
ENSG00000029363	ENSG00000036054	0.446218	ENSG00000043514	0.3248	ENSG00000055044	0.291581	ENSG00000062194	0.37288	ENSG00000062370	0.373741	ENSG00000066651	0.39308	ENSG00000077254	0.37652	ENSG00000077458	0.304405	ENSG00000081386	0.373088	ENSG00000083799	0.293761	ENSG00000085721	0.338372	ENSG00000087470	0.344084	ENSG00000095002	0.342407	ENSG00000102786	0.298434	ENSG00000105708	0.311522	ENSG00000105819	0.368789	ENSG00000111011	0.381707	ENSG00000111615	0.437601	ENSG00000111731	0.389751	ENSG00000112739	0.417245	ENSG00000113851	0.367153	ENSG00000114098	0.419835	ENSG00000115368	0.35627	ENSG00000115966	0.319781	ENSG00000118454
ENSG00000029364	ENSG00000004700	0.378377	ENSG00000006007	0.367206	ENSG00000010270	0.412553	ENSG00000022277	0.428493	ENSG00000057608	0.425107	ENSG00000074696	0.454347	ENSG00000084090	0.348636	ENSG00000100372	0.250044	ENSG00000102580	0.330772	ENSG00000110321	0.326887	ENSG00000110871	0.331039	ENSG00000111845	0.420229	ENSG00000113282	0.34842	ENSG00000114503	0.304319	ENSG00000115520	0.421424	ENSG00000116171	0.416326	ENSG00000117153	0.347977	ENSG00000117758	0.402672	ENSG00000119335	0.423522	ENSG00000119661	0.310278	ENSG00000123353	0.191557	ENSG00000124172	0.363822	ENSG00000125870	0.385162	ENSG00000125977	0.437138	ENSG00000129083
ENSG00000029534	ENSG00000014216	0.303839	ENSG00000067842	0.281527	ENSG00000070182	0.378029	ENSG00000100084	0.232185	ENSG00000108312	0.240745	ENSG00000108797	0.271216	ENSG00000110076	0.359944	ENSG00000110237	0.286801	ENSG00000112309	0.230954	ENSG00000116151	0.304194	ENSG00000128594	0.259807	ENSG00000128917	0.1864	ENSG00000131242	0.182549	ENSG00000132153	0.235398	ENSG00000139182	0.274722	ENSG00000141568	0.260369	ENSG00000156299	0.276706	ENSG00000157087	0.230796	ENSG00000157933	0.36293	ENSG00000163462	0.3331	ENSG00000165661	0.246527	ENSG00000165966	0.178462	ENSG00000169427	0.295794	ENSG00000169991	0.245083	ENSG00000171246
ENSG00000029639	ENSG00000008869	0.320622	ENSG00000024048	0.321868	ENSG00000083097	0.320384	ENSG00000107614	0.288243	ENSG00000114331	0.317524	ENSG00000119906	0.288074	ENSG00000122008	0.320105	ENSG00000135951	0.222121	ENSG00000135999	0.352719	ENSG00000136152	0.290282	ENSG00000138468	0.319318	ENSG00000139131	0.266179	ENSG00000146243	0.31101	ENSG00000150756	0.303289	ENSG00000156876	0.306417	ENSG00000156931	0.307176	ENSG00000163104	0.34642	ENSG00000163596	0.302983	ENSG00000164597	0.298008	ENSG00000164975	0.334662	ENSG00000167380	0.301661	ENSG00000171448	0.312611	ENSG00000172869	0.314188	ENSG00000173588	0.23875	ENSG00000175611
ENSG00000029725	ENSG00000018189	0.274541	ENSG00000065809	0.20268	ENSG00000070367	0.265807	ENSG00000093144	0.275646	ENSG00000104131	0.234252	ENSG00000106554	0.21763	ENSG00000107290	0.235575	ENSG00000111790	0.272052	ENSG00000122335	0.212011	ENSG00000123200	0.240581	ENSG00000135521	0.240966	ENSG00000139233	0.242157	ENSG00000151748	0.280668	ENSG00000152700	0.236312	ENSG00000155100	0.259839	ENSG00000168724	0.26617	ENSG00000197498	0.253011	ENSG00000197771	0.236394	ENSG00000198862	0.254006	ENSG00000257267	0.255616
ENSG00000029993	ENSG00000067221	0.193388	ENSG00000088812	0.211773	ENSG00000117632	0.208038	ENSG00000130340	0.218798	ENSG00000138279	0.196143	ENSG00000140367	0.174656	ENSG00000142192	0.193552	ENSG00000163449	0.209234	ENSG00000175175	0.190762	ENSG00000188365	0.170922	ENSG00000196083	0.192789	ENSG00000221988	0.177593	ENSG00000272277	0.171679
ENSG00000030066	ENSG00000006114	0.389862	ENSG00000009335	0.363021	ENSG00000010244	0.501497	ENSG00000011275	0.426777	ENSG00000033030	0.556096	ENSG00000046651	0.380756	ENSG00000050344	0.489474	ENSG00000055609	0.417865	ENSG00000065060	0.517721	ENSG00000065526	0.398282	ENSG00000067900	0.503516	ENSG00000074755	0.430579	ENSG00000078403	0.398156	ENSG00000080802	0.397219	ENSG00000081665	0.498232	ENSG00000086619	0.381655	ENSG00000090686	0.455665	ENSG00000090905	0.463463	ENSG00000092439	0.493742	ENSG00000100354	0.431248	ENSG00000100567	0.477928	ENSG00000100578	0.373085	ENSG00000100722	0.449671	ENSG00000102908	0.45632	ENSG00000105821
ENSG00000030110	ENSG00000005206	0.329827	ENSG00000012061	0.2792	ENSG00000070423	0.33144	ENSG00000104805	0.354001	ENSG00000110011	0.279608	ENSG00000125741	0.282467	ENSG00000130382	0.412847	ENSG00000144036	0.251771	ENSG00000148331	0.358752	ENSG00000158717	0.281907	ENSG00000165915	0.331775	ENSG00000172346	0.38574	ENSG00000175898	0.197345	ENSG00000177225	0.348856	ENSG00000185504	0.32496	ENSG00000198176	0.251291	ENSG00000198853	0.350703	ENSG00000198858	0.383566	ENSG00000205903	0.336968	ENSG00000213995	0.243295	ENSG00000232907	0.215705
ENSG00000030304	ENSG00000118492	0.19929
ENSG00000030419	ENSG00000070950	0.229617	ENSG00000089006	0.287394	ENSG00000096093	0.229724	ENSG00000100629	0.314184	ENSG00000101210	0.327201	ENSG00000101751	0.26862	ENSG00000118482	0.407015	ENSG00000122786	0.2678	ENSG00000128585	0.367365	ENSG00000136051	0.363943	ENSG00000144034	0.339239	ENSG00000145390	0.347111	ENSG00000148516	0.276628	ENSG00000157107	0.38928	ENSG00000163428	0.302381	ENSG00000167380	0.324053	ENSG00000172728	0.245013	ENSG00000176490	0.31903	ENSG00000178075	0.267731	ENSG00000178573	0.221662	ENSG00000189195	0.23271	ENSG00000196417	0.280972	ENSG00000244754	0.395428	ENSG00000250189	0.192775
ENSG00000030582	ENSG00000005238	0.183469	ENSG00000087365	0.193872	ENSG00000100243	0.208231	ENSG00000108784	0.171167	ENSG00000110104	0.20503	ENSG00000111335	0.186286	ENSG00000114353	0.197525	ENSG00000115677	0.181932	ENSG00000125843	0.197945	ENSG00000130429	0.22619	ENSG00000130717	0.172606	ENSG00000137841	0.17707	ENSG00000169223	0.181988	ENSG00000171940	0.176191	ENSG00000180104	0.200494	ENSG00000182446	0.222151	ENSG00000198952	0.187304	ENSG00000204054	0.18089	ENSG00000212464	0.193657
ENSG00000031003	ENSG00000024048	0.280048	ENSG00000036257	0.275727	ENSG00000047410	0.286414	ENSG00000055332	0.265049	ENSG00000085224	0.298904	ENSG00000126773	0.262319	ENSG00000131725	0.209716	ENSG00000134313	0.267946	ENSG00000138041	0.298776	ENSG00000138081	0.284073	ENSG00000139687	0.237054	ENSG00000141376	0.233403	ENSG00000143702	0.241209	ENSG00000151304	0.257976	ENSG00000153201	0.293533	ENSG00000158290	0.251855	ENSG00000159140	0.283561	ENSG00000165521	0.270532	ENSG00000168724	0.256971	ENSG00000168813	0.25525	ENSG00000170456	0.274808	ENSG00000177692	0.231083	ENSG00000188529	0.275827	ENSG00000196504	0.258497	ENSG00000210082
ENSG00000031081	ENSG00000110651	0.264915	ENSG00000119917	0.326501	ENSG00000120693	0.233249	ENSG00000125820	0.175556	ENSG00000129353	0.263218	ENSG00000134508	0.237944	ENSG00000136802	0.281793	ENSG00000137936	0.177483	ENSG00000143545	0.214662	ENSG00000144908	0.22897	ENSG00000146648	0.272665	ENSG00000153902	0.274661	ENSG00000153944	0.225147	ENSG00000163884	0.24822	ENSG00000164904	0.271377	ENSG00000164976	0.306542	ENSG00000166341	0.257128	ENSG00000168309	0.323824	ENSG00000169604	0.215738	ENSG00000174306	0.22988	ENSG00000176244	0.265731	ENSG00000196935	0.265131	ENSG00000205930	0.192891	ENSG00000226230	0.211541	ENSG00000243244
ENSG00000031691	ENSG00000106460	0.304018	ENSG00000109536	0.177088	ENSG00000109680	0.216768	ENSG00000118418	0.28618	ENSG00000138459	0.279182	ENSG00000139737	0.245389	ENSG00000177576	0.2791	ENSG00000213002	0.293033
ENSG00000031698	ENSG00000018610	0.353365	ENSG00000047315	0.384537	ENSG00000065183	0.336104	ENSG00000065427	0.436932	ENSG00000069345	0.455849	ENSG00000079246	0.420209	ENSG00000084072	0.247013	ENSG00000089737	0.391551	ENSG00000090861	0.298956	ENSG00000100902	0.40738	ENSG00000102978	0.266669	ENSG00000115944	0.435553	ENSG00000116459	0.418989	ENSG00000116752	0.444883	ENSG00000117153	0.41313	ENSG00000117395	0.459625	ENSG00000122406	0.415102	ENSG00000122873	0.437228	ENSG00000123349	0.407121	ENSG00000127870	0.386633	ENSG00000130956	0.378944	ENSG00000131263	0.463694	ENSG00000132341	0.43992	ENSG00000134996	0.340999	ENSG00000135018
ENSG00000031823	ENSG00000039523	0.387915	ENSG00000065000	0.324745	ENSG00000068323	0.322072	ENSG00000070182	0.367836	ENSG00000072071	0.413777	ENSG00000079432	0.387305	ENSG00000088247	0.439607	ENSG00000099381	0.382998	ENSG00000099917	0.381277	ENSG00000100417	0.293525	ENSG00000104967	0.379883	ENSG00000105737	0.381429	ENSG00000116017	0.299269	ENSG00000123384	0.392507	ENSG00000127511	0.388654	ENSG00000131174	0.36466	ENSG00000139718	0.408906	ENSG00000142233	0.262305	ENSG00000142235	0.401887	ENSG00000142453	0.407498	ENSG00000148337	0.406291	ENSG00000151239	0.38041	ENSG00000160460	0.362113	ENSG00000165684	0.395132	ENSG00000167548
ENSG00000032219	ENSG00000058272	0.359516	ENSG00000065883	0.368283	ENSG00000072756	0.350444	ENSG00000076650	0.250217	ENSG00000085224	0.406207	ENSG00000100478	0.257226	ENSG00000100644	0.316541	ENSG00000104218	0.353958	ENSG00000111011	0.35381	ENSG00000115421	0.328406	ENSG00000118412	0.362408	ENSG00000119899	0.270222	ENSG00000125351	0.307979	ENSG00000127314	0.217782	ENSG00000127914	0.442687	ENSG00000140386	0.266265	ENSG00000144747	0.326664	ENSG00000145734	0.330545	ENSG00000151838	0.374454	ENSG00000152443	0.333409	ENSG00000153187	0.306594	ENSG00000164190	0.369631	ENSG00000164944	0.342969	ENSG00000165288	0.343812	ENSG00000165392
ENSG00000032389	ENSG00000095906	0.262904	ENSG00000103351	0.190741	ENSG00000106992	0.223962	ENSG00000126457	0.279564	ENSG00000127445	0.221183	ENSG00000135506	0.269392	ENSG00000137100	0.211533	ENSG00000142186	0.233233	ENSG00000144834	0.209247	ENSG00000149925	0.221945	ENSG00000163481	0.211535	ENSG00000164062	0.180393	ENSG00000167671	0.211534	ENSG00000174684	0.229959	ENSG00000176946	0.199114	ENSG00000178802	0.208105	ENSG00000178982	0.219757	ENSG00000183044	0.193765	ENSG00000183087	0.192992	ENSG00000184117	0.216814	ENSG00000198917	0.249912	ENSG00000214253	0.207839	ENSG00000217930	0.258149	ENSG00000258947	0.218958	ENSG00000268758
ENSG00000032444	ENSG00000005238	0.227565	ENSG00000066336	0.206416	ENSG00000068323	0.270888	ENSG00000072958	0.264318	ENSG00000090661	0.268597	ENSG00000106665	0.287826	ENSG00000107789	0.222771	ENSG00000116871	0.304968	ENSG00000130402	0.218039	ENSG00000131446	0.261032	ENSG00000136279	0.262253	ENSG00000146112	0.210055	ENSG00000152944	0.311035	ENSG00000161202	0.253052	ENSG00000167566	0.337564	ENSG00000172534	0.283408	ENSG00000172613	0.244605	ENSG00000173674	0.294889	ENSG00000179941	0.28575	ENSG00000204371	0.260264	ENSG00000205356	0.209017	ENSG00000260005	0.323992	ENSG00000270155	0.256254
ENSG00000032742	ENSG00000039319	0.2894	ENSG00000078070	0.24106	ENSG00000115295	0.274125	ENSG00000115355	0.275244	ENSG00000119574	0.229443	ENSG00000153666	0.314337	ENSG00000156313	0.248215	ENSG00000161682	0.246072	ENSG00000164930	0.26071	ENSG00000169507	0.209921	ENSG00000169508	0.22401	ENSG00000169989	0.21814	ENSG00000172869	0.27655	ENSG00000175054	0.255152	ENSG00000178694	0.257065	ENSG00000180628	0.259878	ENSG00000185238	0.285647	ENSG00000186792	0.179715	ENSG00000187486	0.229158	ENSG00000188811	0.277251	ENSG00000198586	0.267104	ENSG00000230333	0.169745	ENSG00000232656	0.17	ENSG00000236474	0.249639	ENSG00000253167
ENSG00000033011	ENSG00000089876	0.204042	ENSG00000116455	0.191269	ENSG00000149743	0.189773	ENSG00000164022	0.212187	ENSG00000171865	0.20129	ENSG00000188186	0.209638	ENSG00000198663	0.223036
ENSG00000033030	ENSG00000006114	0.413495	ENSG00000010244	0.492488	ENSG00000011275	0.399148	ENSG00000030066	0.556096	ENSG00000055609	0.407525	ENSG00000065060	0.485892	ENSG00000074356	0.310479	ENSG00000078403	0.416543	ENSG00000080802	0.382835	ENSG00000090905	0.448901	ENSG00000091879	0.303111	ENSG00000100354	0.413876	ENSG00000100567	0.482106	ENSG00000105821	0.446769	ENSG00000108587	0.401334	ENSG00000109920	0.48144	ENSG00000112079	0.469205	ENSG00000114904	0.31244	ENSG00000115464	0.457411	ENSG00000119638	0.46492	ENSG00000119689	0.421594	ENSG00000120029	0.329782	ENSG00000121892	0.425395	ENSG00000124788	0.466121	ENSG00000131023
ENSG00000033050	ENSG00000090861	0.292962	ENSG00000100029	0.237742	ENSG00000103274	0.177465	ENSG00000103994	0.220125	ENSG00000107937	0.235855	ENSG00000112110	0.222369	ENSG00000116161	0.204278	ENSG00000130560	0.201622	ENSG00000163382	0.254369	ENSG00000168495	0.287131	ENSG00000175166	0.313465	ENSG00000178035	0.224448	ENSG00000179562	0.2171	ENSG00000183199	0.224285	ENSG00000184178	0.225324	ENSG00000267673	0.228964
ENSG00000033100	ENSG00000005812	0.246145	ENSG00000007541	0.246983	ENSG00000052749	0.220366	ENSG00000101199	0.196845	ENSG00000103257	0.301356	ENSG00000104980	0.248485	ENSG00000104983	0.256795	ENSG00000124104	0.196946	ENSG00000127452	0.244986	ENSG00000160716	0.220456	ENSG00000160972	0.213297	ENSG00000165271	0.293919	ENSG00000167716	0.254571	ENSG00000168924	0.245871	ENSG00000172375	0.249545	ENSG00000196924	0.214029	ENSG00000204394	0.337679	ENSG00000261139	0.238306
ENSG00000033122	ENSG00000039319	0.218154	ENSG00000100276	0.184509	ENSG00000101327	0.23399	ENSG00000102924	0.221301	ENSG00000111670	0.231338	ENSG00000113319	0.201601	ENSG00000118407	0.17885	ENSG00000119125	0.206794	ENSG00000123119	0.199271	ENSG00000124772	0.219558	ENSG00000125144	0.199965	ENSG00000132912	0.208189	ENSG00000133019	0.305488	ENSG00000139351	0.223667	ENSG00000139974	0.22287	ENSG00000144119	0.191395	ENSG00000145675	0.173494	ENSG00000148541	0.212075	ENSG00000149923	0.202639	ENSG00000152954	0.183539	ENSG00000153666	0.209861	ENSG00000164708	0.243299	ENSG00000166323	0.212832	ENSG00000166342	0.171211	ENSG00000166432
ENSG00000033170	ENSG00000074201	0.258832	ENSG00000075426	0.210338	ENSG00000099625	0.214889	ENSG00000107829	0.253075	ENSG00000117697	0.198399	ENSG00000120526	0.215827	ENSG00000150433	0.200669	ENSG00000160310	0.230651	ENSG00000168283	0.245825	ENSG00000178163	0.228259	ENSG00000186047	0.209366	ENSG00000197106	0.194395
ENSG00000033178	ENSG00000008294	0.264172	ENSG00000012660	0.192376	ENSG00000091157	0.238716	ENSG00000100697	0.262072	ENSG00000109046	0.211277	ENSG00000117475	0.250631	ENSG00000122008	0.27071	ENSG00000126777	0.281866	ENSG00000128694	0.268726	ENSG00000129003	0.288788	ENSG00000135317	0.282976	ENSG00000135341	0.267219	ENSG00000136152	0.260588	ENSG00000138468	0.284821	ENSG00000139116	0.243751	ENSG00000144744	0.264344	ENSG00000151422	0.228436	ENSG00000153914	0.274761	ENSG00000155903	0.285221	ENSG00000164597	0.28815	ENSG00000166532	0.239464	ENSG00000169372	0.230335	ENSG00000177694	0.17887	ENSG00000197601	0.28551	ENSG00000240303
ENSG00000033327	ENSG00000006831	0.323802	ENSG00000012171	0.343273	ENSG00000068383	0.260457	ENSG00000081377	0.266156	ENSG00000081913	0.274614	ENSG00000088826	0.21653	ENSG00000092871	0.375788	ENSG00000100364	0.338614	ENSG00000101849	0.210728	ENSG00000102384	0.254037	ENSG00000104728	0.313791	ENSG00000105339	0.289163	ENSG00000114993	0.29229	ENSG00000124557	0.203373	ENSG00000124920	0.354161	ENSG00000127412	0.286674	ENSG00000127507	0.210838	ENSG00000130147	0.3061	ENSG00000134851	0.315471	ENSG00000135926	0.285397	ENSG00000140961	0.224686	ENSG00000141458	0.342716	ENSG00000147459	0.4165	ENSG00000153048	0.289135	ENSG00000153317
ENSG00000033627	ENSG00000036672	0.306409	ENSG00000054523	0.339741	ENSG00000062485	0.364529	ENSG00000090621	0.24118	ENSG00000092847	0.366194	ENSG00000116731	0.33747	ENSG00000124120	0.341032	ENSG00000136854	0.342755	ENSG00000143614	0.353228	ENSG00000144711	0.297655	ENSG00000148396	0.33876	ENSG00000149532	0.371767	ENSG00000160710	0.357386	ENSG00000169057	0.346943	ENSG00000175485	0.266167	ENSG00000177981	0.320849	ENSG00000183307	0.259761	ENSG00000185129	0.190843	ENSG00000197024	0.341315	ENSG00000197106	0.197963	ENSG00000198477	0.247596	ENSG00000214753	0.335602	ENSG00000233487	0.239537	ENSG00000244687	0.348878	ENSG00000258768
ENSG00000033800	ENSG00000003756	0.370659	ENSG00000035681	0.359831	ENSG00000047346	0.383016	ENSG00000073614	0.343423	ENSG00000085511	0.313006	ENSG00000086712	0.333479	ENSG00000112297	0.309903	ENSG00000114127	0.463785	ENSG00000120533	0.343712	ENSG00000122707	0.344457	ENSG00000123607	0.377248	ENSG00000125869	0.251212	ENSG00000130396	0.336492	ENSG00000131115	0.314463	ENSG00000133858	0.408688	ENSG00000136709	0.413205	ENSG00000136936	0.452433	ENSG00000139218	0.377018	ENSG00000139746	0.372101	ENSG00000144048	0.377769	ENSG00000145241	0.422482	ENSG00000151657	0.365566	ENSG00000161551	0.269387	ENSG00000161904	0.234434	ENSG00000174718
ENSG00000033867	ENSG00000113638	0.333008	ENSG00000119844	0.314776	ENSG00000138078	0.345919	ENSG00000155330	0.300628	ENSG00000156735	0.349175	ENSG00000175395	0.377662	ENSG00000196176	0.188283	ENSG00000249709	0.296388
ENSG00000034053	ENSG00000004660	0.219223	ENSG00000006194	0.269277	ENSG00000025770	0.312971	ENSG00000076864	0.21144	ENSG00000101161	0.292258	ENSG00000101193	0.205324	ENSG00000101216	0.240078	ENSG00000110047	0.253458	ENSG00000124302	0.190849	ENSG00000132153	0.269862	ENSG00000135709	0.209381	ENSG00000136807	0.305207	ENSG00000139625	0.25821	ENSG00000140521	0.188227	ENSG00000141965	0.206236	ENSG00000156453	0.195954	ENSG00000165724	0.233649	ENSG00000165782	0.184975	ENSG00000169718	0.281941	ENSG00000173011	0.317596	ENSG00000173020	0.225209	ENSG00000177885	0.249695	ENSG00000178467	0.196815	ENSG00000197694	0.191244	ENSG00000198483
ENSG00000034063	ENSG00000004779	0.340614	ENSG00000089818	0.340195	ENSG00000115944	0.346795	ENSG00000122873	0.361723	ENSG00000125868	0.328666	ENSG00000147416	0.327542	ENSG00000160606	0.188941	ENSG00000165678	0.346131	ENSG00000165832	0.331733	ENSG00000165943	0.338376	ENSG00000166922	0.334292	ENSG00000169021	0.348533	ENSG00000169567	0.327132	ENSG00000197847	0.315999	ENSG00000198944	0.194099	ENSG00000203647	0.315574	ENSG00000213891	0.314905	ENSG00000226849	0.325367	ENSG00000231346	0.328793	ENSG00000232489	0.316143	ENSG00000251455	0.264598	ENSG00000256663	0.271008	ENSG00000258857	0.197168	ENSG00000272448	0.256473
ENSG00000034152	ENSG00000052344	0.310639	ENSG00000084112	0.38926	ENSG00000105663	0.294736	ENSG00000120314	0.32108	ENSG00000130921	0.332397	ENSG00000132510	0.390674	ENSG00000145016	0.393716	ENSG00000150967	0.406442	ENSG00000156030	0.414681	ENSG00000169057	0.378346	ENSG00000172831	0.26644	ENSG00000184922	0.371911	ENSG00000185344	0.296213	ENSG00000205482	0.199821	ENSG00000226763	0.373801	ENSG00000230841	0.241995	ENSG00000248585	0.204779	ENSG00000270802	0.188631
ENSG00000034239	ENSG00000103528	0.17423	ENSG00000106018	0.187005	ENSG00000123836	0.213098	ENSG00000147246	0.230332	ENSG00000169064	0.206024	ENSG00000171126	0.178133	ENSG00000186369	0.177798	ENSG00000188641	0.182288	ENSG00000205838	0.174697	ENSG00000270032	0.171212
ENSG00000034510	ENSG00000115457	0.185951	ENSG00000122679	0.222136	ENSG00000133561	0.237065	ENSG00000137409	0.278502	ENSG00000147202	0.172497	ENSG00000163453	0.23188	ENSG00000172889	0.272984	ENSG00000176956	0.185579	ENSG00000183828	0.21951	ENSG00000249318	0.295675
ENSG00000034533	ENSG00000011114	0.223513	ENSG00000075336	0.231231	ENSG00000096717	0.243623	ENSG00000108733	0.219113	ENSG00000110367	0.236229	ENSG00000114416	0.209884	ENSG00000122482	0.226304	ENSG00000138041	0.230909	ENSG00000138385	0.246024	ENSG00000139842	0.252447	ENSG00000143771	0.196388	ENSG00000151304	0.235474	ENSG00000156239	0.217116	ENSG00000175105	0.227331	ENSG00000179454	0.222555	ENSG00000182150	0.233023	ENSG00000205423	0.22404	ENSG00000213341	0.213607	ENSG00000213463	0.226579	ENSG00000215251	0.245081
ENSG00000034677	ENSG00000047315	0.341232	ENSG00000064419	0.355063	ENSG00000083520	0.334836	ENSG00000092148	0.339096	ENSG00000096401	0.419543	ENSG00000101138	0.361992	ENSG00000105605	0.282071	ENSG00000107779	0.353797	ENSG00000111144	0.328157	ENSG00000111785	0.332399	ENSG00000112130	0.331829	ENSG00000112312	0.26735	ENSG00000113369	0.264098	ENSG00000113643	0.368774	ENSG00000120802	0.422344	ENSG00000121864	0.361974	ENSG00000124915	0.309643	ENSG00000127688	0.263638	ENSG00000131051	0.375705	ENSG00000133316	0.236055	ENSG00000136897	0.414238	ENSG00000139324	0.39945	ENSG00000145919	0.321611	ENSG00000148835	0.32937	ENSG00000151500
ENSG00000034693	ENSG00000001561	0.253518	ENSG00000003056	0.272759	ENSG00000014123	0.25984	ENSG00000086827	0.287855	ENSG00000101321	0.25565	ENSG00000106028	0.254579	ENSG00000112167	0.259633	ENSG00000119616	0.224917	ENSG00000130347	0.226513	ENSG00000138380	0.241487	ENSG00000146757	0.30803	ENSG00000146802	0.247357	ENSG00000166734	0.263434	ENSG00000173275	0.286944	ENSG00000174749	0.202273	ENSG00000183513	0.279764	ENSG00000186376	0.241648	ENSG00000219545	0.237494	ENSG00000236914	0.185616
ENSG00000034713	ENSG00000002822	0.205292	ENSG00000080854	0.425816	ENSG00000104897	0.404641	ENSG00000106399	0.355365	ENSG00000116209	0.490697	ENSG00000123384	0.389774	ENSG00000127184	0.490514	ENSG00000130702	0.445555	ENSG00000134153	0.407926	ENSG00000134248	0.419733	ENSG00000136783	0.348364	ENSG00000139684	0.490996	ENSG00000140391	0.448553	ENSG00000143653	0.425432	ENSG00000143933	0.48759	ENSG00000143977	0.389304	ENSG00000145391	0.315878	ENSG00000148337	0.429552	ENSG00000148408	0.385164	ENSG00000151067	0.349646	ENSG00000153130	0.512617	ENSG00000155959	0.535221	ENSG00000164258	0.465615	ENSG00000164405	0.448752	ENSG00000164919
ENSG00000035115	ENSG00000079134	0.332466	ENSG00000101574	0.250826	ENSG00000105856	0.321407	ENSG00000116678	0.180416	ENSG00000120458	0.291275	ENSG00000122507	0.35182	ENSG00000130695	0.253928	ENSG00000138035	0.263516	ENSG00000149311	0.35082	ENSG00000156931	0.324285	ENSG00000159592	0.284648	ENSG00000161048	0.312726	ENSG00000164953	0.177077	ENSG00000166432	0.24893	ENSG00000170248	0.257665	ENSG00000183562	0.312231	ENSG00000186409	0.259564	ENSG00000186767	0.233978	ENSG00000188002	0.192554	ENSG00000189195	0.22572	ENSG00000198130	0.299424	ENSG00000198707	0.315835	ENSG00000212125	0.282608	ENSG00000213123	0.186239	ENSG00000214575
ENSG00000035141	ENSG00000084092	0.329449	ENSG00000103710	0.221108	ENSG00000124535	0.331139	ENSG00000135063	0.217696	ENSG00000135624	0.362066	ENSG00000156976	0.365483	ENSG00000162378	0.331266	ENSG00000162607	0.320793	ENSG00000163444	0.339094	ENSG00000164002	0.269888	ENSG00000165572	0.353192	ENSG00000171604	0.291152	ENSG00000172007	0.264412	ENSG00000176209	0.279438	ENSG00000177971	0.33656	ENSG00000178502	0.36692	ENSG00000232342	0.170196	ENSG00000233728	0.256786	ENSG00000266904	0.206632	ENSG00000267546	0.222878
ENSG00000035403	ENSG00000055950	0.295004	ENSG00000102908	0.321138	ENSG00000108950	0.260435	ENSG00000109927	0.214634	ENSG00000111834	0.173765	ENSG00000124831	0.256007	ENSG00000162267	0.221143	ENSG00000186638	0.273446	ENSG00000188386	0.172385	ENSG00000227490	0.264523	ENSG00000233343	0.258562	ENSG00000253837	0.277402	ENSG00000254590	0.197355	ENSG00000260977	0.278201
ENSG00000035664	ENSG00000065534	0.246289	ENSG00000069188	0.195289	ENSG00000072864	0.240282	ENSG00000072952	0.239911	ENSG00000102699	0.237643	ENSG00000104728	0.220626	ENSG00000120278	0.241105	ENSG00000132199	0.235911	ENSG00000136147	0.238293	ENSG00000140463	0.196169	ENSG00000146859	0.224585	ENSG00000149633	0.207225	ENSG00000157540	0.211088	ENSG00000167995	0.244991	ENSG00000172548	0.20924	ENSG00000177238	0.206119	ENSG00000196586	0.226442	ENSG00000224986	0.184577	ENSG00000225092	0.176844	ENSG00000231401	0.176071	ENSG00000249307	0.239868	ENSG00000259351	0.214402	ENSG00000265750	0.177972	ENSG00000269279	0.271445
ENSG00000035681	ENSG00000028203	0.353577	ENSG00000033800	0.359831	ENSG00000052841	0.40517	ENSG00000053524	0.374823	ENSG00000058866	0.313826	ENSG00000059588	0.29141	ENSG00000070669	0.280897	ENSG00000074935	0.375941	ENSG00000080608	0.280761	ENSG00000090686	0.408208	ENSG00000090905	0.407069	ENSG00000100503	0.403813	ENSG00000101596	0.380508	ENSG00000102053	0.333178	ENSG00000108651	0.349024	ENSG00000115183	0.249706	ENSG00000119397	0.379967	ENSG00000122548	0.326269	ENSG00000125633	0.290654	ENSG00000127325	0.280655	ENSG00000130396	0.344559	ENSG00000133997	0.402908	ENSG00000134480	0.358547	ENSG00000139218	0.383575	ENSG00000139974
ENSG00000035687	ENSG00000009307	0.370178	ENSG00000018189	0.410873	ENSG00000041357	0.381389	ENSG00000048392	0.380995	ENSG00000050426	0.236816	ENSG00000054983	0.258983	ENSG00000056050	0.349284	ENSG00000074603	0.308751	ENSG00000076554	0.405811	ENSG00000077232	0.368938	ENSG00000093183	0.348224	ENSG00000104765	0.390657	ENSG00000110013	0.428863	ENSG00000111897	0.426943	ENSG00000116918	0.399717	ENSG00000118600	0.304714	ENSG00000120860	0.353882	ENSG00000122565	0.34815	ENSG00000132963	0.379141	ENSG00000134265	0.375415	ENSG00000136144	0.241257	ENSG00000138078	0.358298	ENSG00000138095	0.349259	ENSG00000138777	0.294186	ENSG00000142892
ENSG00000035862	ENSG00000013288	0.249701	ENSG00000064393	0.296871	ENSG00000075618	0.221889	ENSG00000077522	0.232906	ENSG00000078804	0.277857	ENSG00000079819	0.221205	ENSG00000099308	0.256812	ENSG00000108219	0.213087	ENSG00000112977	0.270531	ENSG00000114353	0.2171	ENSG00000121210	0.20933	ENSG00000128591	0.200832	ENSG00000133216	0.179111	ENSG00000134369	0.273489	ENSG00000140022	0.264531	ENSG00000140836	0.207919	ENSG00000154229	0.240165	ENSG00000162512	0.254316	ENSG00000164300	0.255952	ENSG00000167996	0.357954	ENSG00000169554	0.314955	ENSG00000175567	0.235709	ENSG00000177105	0.248027	ENSG00000180304	0.184077	ENSG00000183723
ENSG00000035928	ENSG00000073921	0.33018	ENSG00000102054	0.248217	ENSG00000103018	0.286485	ENSG00000104763	0.270508	ENSG00000121864	0.315599	ENSG00000121964	0.301449	ENSG00000126524	0.314807	ENSG00000128699	0.334953	ENSG00000144320	0.298073	ENSG00000156531	0.33608	ENSG00000162735	0.28309	ENSG00000172466	0.320497	ENSG00000177683	0.339612	ENSG00000179397	0.197869	ENSG00000186063	0.309952	ENSG00000269378	0.205586
ENSG00000036054	ENSG00000004897	0.368507	ENSG00000029363	0.446218	ENSG00000039123	0.353886	ENSG00000071189	0.382437	ENSG00000073921	0.319006	ENSG00000074695	0.351946	ENSG00000080345	0.392503	ENSG00000082269	0.361808	ENSG00000083097	0.364823	ENSG00000099246	0.379724	ENSG00000100442	0.394556	ENSG00000107779	0.361157	ENSG00000108406	0.298259	ENSG00000109606	0.365977	ENSG00000111731	0.362045	ENSG00000113391	0.335411	ENSG00000113851	0.379589	ENSG00000115524	0.327966	ENSG00000116668	0.389167	ENSG00000118454	0.340778	ENSG00000118482	0.430463	ENSG00000120251	0.342222	ENSG00000122482	0.41806	ENSG00000128268	0.288722	ENSG00000128534
ENSG00000036257	ENSG00000005955	0.349717	ENSG00000019995	0.318091	ENSG00000021776	0.328051	ENSG00000031003	0.275727	ENSG00000048649	0.330876	ENSG00000055332	0.254725	ENSG00000067334	0.30556	ENSG00000072210	0.233315	ENSG00000087053	0.281029	ENSG00000095002	0.366049	ENSG00000102081	0.31837	ENSG00000102189	0.280148	ENSG00000102910	0.324389	ENSG00000107581	0.326906	ENSG00000108055	0.335077	ENSG00000108061	0.331515	ENSG00000108094	0.307502	ENSG00000110367	0.346566	ENSG00000111647	0.269458	ENSG00000118454	0.308047	ENSG00000122482	0.370252	ENSG00000124151	0.221574	ENSG00000124380	0.281286	ENSG00000127993	0.256046	ENSG00000132952
ENSG00000036448	ENSG00000187695	0.171779
ENSG00000036530	ENSG00000069424	0.317898	ENSG00000110436	0.184624	ENSG00000111696	0.254278	ENSG00000116138	0.19366	ENSG00000144711	0.304173	ENSG00000152092	0.184834	ENSG00000157693	0.244966	ENSG00000158008	0.201462	ENSG00000158445	0.242874	ENSG00000167654	0.296468	ENSG00000183723	0.204018	ENSG00000185737	0.19229	ENSG00000228903	0.248097	ENSG00000259726	0.249465
ENSG00000036549	ENSG00000005700	0.32843	ENSG00000073921	0.328355	ENSG00000099625	0.2303	ENSG00000100225	0.299092	ENSG00000102879	0.294572	ENSG00000107672	0.312418	ENSG00000109184	0.331028	ENSG00000128268	0.309414	ENSG00000132842	0.255812	ENSG00000136870	0.359569	ENSG00000139826	0.36466	ENSG00000144909	0.352419	ENSG00000144935	0.330637	ENSG00000154727	0.413369	ENSG00000162604	0.308584	ENSG00000164327	0.36702	ENSG00000165804	0.295584	ENSG00000168214	0.335679	ENSG00000171766	0.265827	ENSG00000172466	0.385498	ENSG00000177683	0.39435	ENSG00000177853	0.334941	ENSG00000179387	0.353039	ENSG00000183741	0.289023	ENSG00000185658
ENSG00000036672	ENSG00000033627	0.306409	ENSG00000063587	0.358334	ENSG00000065970	0.325982	ENSG00000100393	0.346026	ENSG00000112033	0.35235	ENSG00000115568	0.375097	ENSG00000116731	0.366174	ENSG00000117713	0.366907	ENSG00000126368	0.354983	ENSG00000127616	0.343521	ENSG00000129244	0.351217	ENSG00000132326	0.319758	ENSG00000139718	0.348489	ENSG00000141905	0.352039	ENSG00000143393	0.293009	ENSG00000145016	0.37928	ENSG00000148396	0.35545	ENSG00000149679	0.362269	ENSG00000155506	0.359456	ENSG00000156030	0.375565	ENSG00000160710	0.295621	ENSG00000164715	0.262694	ENSG00000167548	0.351831	ENSG00000170145	0.255308	ENSG00000171552
ENSG00000037042	ENSG00000022567	0.365044	ENSG00000049239	0.316213	ENSG00000072609	0.449026	ENSG00000090565	0.426714	ENSG00000105357	0.321423	ENSG00000119242	0.37334	ENSG00000122515	0.471119	ENSG00000127511	0.432926	ENSG00000163468	0.389797	ENSG00000167615	0.432877	ENSG00000167978	0.436579	ENSG00000168488	0.452837	ENSG00000169246	0.421762	ENSG00000176155	0.435098	ENSG00000188424	0.196674	ENSG00000196547	0.372689	ENSG00000197226	0.399246	ENSG00000198837	0.411178	ENSG00000200488	0.367903	ENSG00000204469	0.446396	ENSG00000213199	0.416785	ENSG00000228434	0.431051	ENSG00000244480	0.384015	ENSG00000244560	0.248372	ENSG00000250404
ENSG00000037241	ENSG00000111229	0.319091	ENSG00000111775	0.348317	ENSG00000115233	0.354863	ENSG00000119013	0.373711	ENSG00000129559	0.349282	ENSG00000143106	0.333718	ENSG00000145293	0.338101	ENSG00000169627	0.175573	ENSG00000184752	0.35428	ENSG00000204220	0.333832	ENSG00000260879	0.236869	ENSG00000267730	0.240732	ENSG00000272264	0.272975
ENSG00000037280	ENSG00000027075	0.196402	ENSG00000111335	0.215569	ENSG00000119630	0.172993
ENSG00000037474	ENSG00000074755	0.315024	ENSG00000089022	0.311025	ENSG00000119720	0.260503	ENSG00000130803	0.21936	ENSG00000140829	0.227479	ENSG00000147133	0.328732	ENSG00000155640	0.301903	ENSG00000163933	0.226054	ENSG00000166860	0.267697	ENSG00000186275	0.224215	ENSG00000198231	0.296283	ENSG00000228352	0.225795	ENSG00000234176	0.231877	ENSG00000236136	0.270184	ENSG00000237945	0.303797	ENSG00000272068	0.208115
ENSG00000037637	ENSG00000005339	0.44108	ENSG00000008300	0.386004	ENSG00000049618	0.453556	ENSG00000051009	0.360204	ENSG00000062038	0.225289	ENSG00000072786	0.476584	ENSG00000077782	0.415497	ENSG00000100426	0.447109	ENSG00000100647	0.401615	ENSG00000102349	0.271231	ENSG00000103194	0.335962	ENSG00000105613	0.412707	ENSG00000117643	0.408935	ENSG00000122257	0.357629	ENSG00000127527	0.453838	ENSG00000130816	0.429288	ENSG00000133961	0.442087	ENSG00000135083	0.411896	ENSG00000135870	0.420725	ENSG00000136367	0.424296	ENSG00000139767	0.435127	ENSG00000141027	0.430265	ENSG00000141084	0.471331	ENSG00000141837	0.430696	ENSG00000146021
ENSG00000037749	ENSG00000009307	0.35736	ENSG00000064419	0.363111	ENSG00000107625	0.378459	ENSG00000108064	0.359765	ENSG00000131263	0.352818	ENSG00000136758	0.327023	ENSG00000141642	0.190257	ENSG00000144827	0.377689	ENSG00000152193	0.393119	ENSG00000152778	0.372958	ENSG00000156735	0.352429	ENSG00000165660	0.333071	ENSG00000169018	0.36505	ENSG00000174173	0.35348	ENSG00000184203	0.345675	ENSG00000184432	0.339204	ENSG00000188295	0.253829	ENSG00000197044	0.277399	ENSG00000203326	0.350157	ENSG00000257591	0.256161
ENSG00000037757	ENSG00000136807	0.171017
ENSG00000037897	ENSG00000115520	0.188745	ENSG00000167034	0.182245	ENSG00000259969	0.193827
ENSG00000038002	ENSG00000038427	0.192755	ENSG00000089063	0.251846	ENSG00000099875	0.250679	ENSG00000101190	0.230874	ENSG00000117450	0.25328	ENSG00000117691	0.23816	ENSG00000129538	0.228517	ENSG00000138738	0.206269	ENSG00000196104	0.26366	ENSG00000227110	0.21388	ENSG00000229117	0.231714	ENSG00000249835	0.193858	ENSG00000258839	0.255526
ENSG00000038210	ENSG00000067900	0.270703	ENSG00000130204	0.233843	ENSG00000137500	0.215193	ENSG00000148019	0.248275	ENSG00000149311	0.248243	ENSG00000163389	0.216487	ENSG00000165527	0.237977	ENSG00000186814	0.250256	ENSG00000188580	0.223483	ENSG00000216613	0.253611	ENSG00000228939	0.256803	ENSG00000234281	0.236006	ENSG00000237321	0.251494	ENSG00000237971	0.246402	ENSG00000254469	0.249054	ENSG00000258274	0.247908	ENSG00000258766	0.182634	ENSG00000262820	0.254644	ENSG00000266805	0.246076	ENSG00000272072	0.250965
ENSG00000038219	ENSG00000088876	0.273896	ENSG00000112739	0.3176	ENSG00000127914	0.321371	ENSG00000132466	0.299829	ENSG00000135457	0.244043	ENSG00000145734	0.31516	ENSG00000150401	0.23731	ENSG00000153187	0.283787	ENSG00000164944	0.3245	ENSG00000165259	0.236089	ENSG00000166405	0.336675	ENSG00000166477	0.339029	ENSG00000171291	0.334651	ENSG00000174652	0.259569	ENSG00000180626	0.261939	ENSG00000182150	0.292207	ENSG00000189180	0.340309	ENSG00000198626	0.250151	ENSG00000198793	0.244052	ENSG00000204713	0.221725	ENSG00000228794	0.214183	ENSG00000230565	0.185136	ENSG00000236850	0.229296	ENSG00000270181	0.305592
ENSG00000038274	ENSG00000013306	0.271555	ENSG00000064687	0.263003	ENSG00000066557	0.465672	ENSG00000078140	0.425911	ENSG00000081154	0.422631	ENSG00000085365	0.456021	ENSG00000091140	0.36321	ENSG00000099246	0.412614	ENSG00000100614	0.425336	ENSG00000101203	0.22489	ENSG00000102038	0.34582	ENSG00000104343	0.441271	ENSG00000106049	0.371017	ENSG00000109270	0.456509	ENSG00000112697	0.454118	ENSG00000113595	0.41048	ENSG00000113638	0.423363	ENSG00000117614	0.383921	ENSG00000119801	0.450849	ENSG00000119844	0.443307	ENSG00000120727	0.467983	ENSG00000129518	0.383978	ENSG00000135070	0.450818	ENSG00000135316	0.41145	ENSG00000135924
ENSG00000038295	ENSG00000024422	0.180742	ENSG00000079841	0.277689	ENSG00000111860	0.208684	ENSG00000117298	0.19775	ENSG00000147180	0.247732	ENSG00000152208	0.236128	ENSG00000152270	0.184154	ENSG00000168843	0.28744	ENSG00000189056	0.205571
ENSG00000038358	ENSG00000070182	0.364425	ENSG00000100393	0.354336	ENSG00000105705	0.278184	ENSG00000112309	0.270861	ENSG00000136783	0.29163	ENSG00000140553	0.310963	ENSG00000140948	0.338533	ENSG00000156453	0.244642	ENSG00000164068	0.310249	ENSG00000174231	0.322151	ENSG00000205147	0.319512	ENSG00000247679	0.334642
ENSG00000038382	ENSG00000001497	0.398323	ENSG00000003756	0.401984	ENSG00000004534	0.38274	ENSG00000009335	0.347457	ENSG00000072121	0.415892	ENSG00000076356	0.438387	ENSG00000085733	0.359143	ENSG00000089022	0.402091	ENSG00000090905	0.468011	ENSG00000091879	0.315638	ENSG00000103061	0.384104	ENSG00000107959	0.308207	ENSG00000108950	0.387732	ENSG00000110888	0.362953	ENSG00000112941	0.426135	ENSG00000115760	0.336152	ENSG00000121406	0.387332	ENSG00000123191	0.322044	ENSG00000127481	0.38561	ENSG00000131503	0.442239	ENSG00000132155	0.413866	ENSG00000133958	0.38616	ENSG00000134452	0.39384	ENSG00000134962	0.286643	ENSG00000135048
ENSG00000038427	ENSG00000038002	0.192755	ENSG00000044524	0.179956	ENSG00000071282	0.174977	ENSG00000134853	0.238755	ENSG00000148429	0.207144	ENSG00000154118	0.192236	ENSG00000155189	0.200654	ENSG00000163273	0.181768	ENSG00000164823	0.207462	ENSG00000172315	0.193529	ENSG00000187416	0.30315	ENSG00000188916	0.216368	ENSG00000227110	0.203313	ENSG00000233073	0.17695	ENSG00000249835	0.404993
ENSG00000038532	ENSG00000039523	0.422852	ENSG00000042062	0.275426	ENSG00000042286	0.350783	ENSG00000070778	0.309235	ENSG00000072858	0.246067	ENSG00000078687	0.426793	ENSG00000080603	0.456676	ENSG00000090975	0.371376	ENSG00000100393	0.434253	ENSG00000105875	0.315787	ENSG00000125447	0.329101	ENSG00000139908	0.418102	ENSG00000140832	0.309513	ENSG00000141027	0.404302	ENSG00000141564	0.428359	ENSG00000141639	0.262668	ENSG00000152217	0.340769	ENSG00000157211	0.204361	ENSG00000160396	0.408721	ENSG00000160818	0.41439	ENSG00000163993	0.232772	ENSG00000165238	0.442001	ENSG00000165495	0.307694	ENSG00000166444	0.380243	ENSG00000167548
ENSG00000038945	ENSG00000075407	0.228119	ENSG00000100629	0.251401	ENSG00000114127	0.227852	ENSG00000116198	0.228021	ENSG00000171931	0.177258	ENSG00000182021	0.188753	ENSG00000235613	0.212781
ENSG00000039068	ENSG00000109610	0.171617
ENSG00000039123	ENSG00000036054	0.353886	ENSG00000075131	0.236073	ENSG00000087206	0.278418	ENSG00000100796	0.35073	ENSG00000110367	0.344322	ENSG00000115816	0.315361	ENSG00000116668	0.362886	ENSG00000118096	0.337971	ENSG00000118482	0.378277	ENSG00000122482	0.351777	ENSG00000127922	0.244548	ENSG00000131732	0.28998	ENSG00000132436	0.312	ENSG00000132623	0.272506	ENSG00000136536	0.347016	ENSG00000137574	0.390309	ENSG00000138385	0.358388	ENSG00000151422	0.362678	ENSG00000163848	0.337021	ENSG00000164466	0.307973	ENSG00000167904	0.282382	ENSG00000174606	0.353347	ENSG00000179152	0.270312	ENSG00000196455	0.314443
ENSG00000039319	ENSG00000032742	0.2894	ENSG00000033122	0.218154	ENSG00000061987	0.367921	ENSG00000075539	0.281615	ENSG00000075711	0.323818	ENSG00000079134	0.397939	ENSG00000088035	0.380016	ENSG00000100485	0.330255	ENSG00000103540	0.311808	ENSG00000104325	0.255798	ENSG00000110911	0.364895	ENSG00000113971	0.310095	ENSG00000115295	0.317938	ENSG00000115355	0.364587	ENSG00000116266	0.429462	ENSG00000117151	0.281729	ENSG00000119397	0.366367	ENSG00000125676	0.374226	ENSG00000127980	0.380045	ENSG00000128915	0.415333	ENSG00000132912	0.330579	ENSG00000134371	0.359417	ENSG00000136891	0.376811	ENSG00000137601	0.372109	ENSG00000137871
ENSG00000039523	ENSG00000004139	0.38755	ENSG00000005339	0.521102	ENSG00000031823	0.387915	ENSG00000038532	0.422852	ENSG00000042286	0.345806	ENSG00000051009	0.365749	ENSG00000077984	0.268111	ENSG00000078699	0.31659	ENSG00000079313	0.438702	ENSG00000080603	0.499286	ENSG00000084112	0.462748	ENSG00000086015	0.434604	ENSG00000088808	0.470937	ENSG00000096070	0.362638	ENSG00000099381	0.515259	ENSG00000099917	0.498404	ENSG00000100393	0.475967	ENSG00000100417	0.28292	ENSG00000100429	0.350328	ENSG00000102409	0.414734	ENSG00000102858	0.476997	ENSG00000104967	0.502859	ENSG00000104973	0.386005	ENSG00000105261	0.348026	ENSG00000105556
ENSG00000039560	ENSG00000111877	0.189895	ENSG00000161682	0.208254	ENSG00000184743	0.244523	ENSG00000262160	0.173848	ENSG00000271009	0.180959
ENSG00000039650	ENSG00000026036	0.325456	ENSG00000090975	0.342018	ENSG00000095066	0.328158	ENSG00000100078	0.239171	ENSG00000103064	0.358192	ENSG00000106133	0.298305	ENSG00000111271	0.424738	ENSG00000124571	0.307352	ENSG00000132376	0.335404	ENSG00000132600	0.301051	ENSG00000148840	0.339064	ENSG00000153066	0.294009	ENSG00000156500	0.264294	ENSG00000165282	0.312782	ENSG00000168096	0.325545	ENSG00000168872	0.315653	ENSG00000169231	0.248842	ENSG00000172613	0.269418	ENSG00000177191	0.28572	ENSG00000177192	0.293586	ENSG00000178623	0.290894	ENSG00000182473	0.320776	ENSG00000184441	0.312131	ENSG00000185163	0.335087	ENSG00000186765
ENSG00000040199	ENSG00000048740	0.210256	ENSG00000062485	0.278294	ENSG00000063587	0.264461	ENSG00000086758	0.280957	ENSG00000095203	0.184157	ENSG00000101126	0.278174	ENSG00000112624	0.275407	ENSG00000124789	0.280793	ENSG00000125484	0.260598	ENSG00000135763	0.18973	ENSG00000135966	0.200106	ENSG00000136827	0.304528	ENSG00000136925	0.270822	ENSG00000143322	0.253166	ENSG00000162419	0.225991	ENSG00000170144	0.28806	ENSG00000176148	0.255528	ENSG00000183309	0.252072	ENSG00000197111	0.264587	ENSG00000198046	0.225518	ENSG00000198824	0.268591	ENSG00000267459	0.215979
ENSG00000040275	ENSG00000100150	0.224891	ENSG00000105497	0.26177	ENSG00000119707	0.252944	ENSG00000120158	0.239403	ENSG00000122882	0.298186	ENSG00000125351	0.25401	ENSG00000127989	0.249335	ENSG00000130803	0.202136	ENSG00000138182	0.253931	ENSG00000141446	0.256427	ENSG00000143466	0.188259	ENSG00000145734	0.269679	ENSG00000152404	0.245613	ENSG00000154781	0.253124	ENSG00000164506	0.253014	ENSG00000173230	0.248723	ENSG00000185798	0.176879	ENSG00000198056	0.228778	ENSG00000215421	0.272715	ENSG00000270181	0.265054
ENSG00000040341	ENSG00000003147	0.257402	ENSG00000010017	0.358498	ENSG00000061676	0.433727	ENSG00000069329	0.327664	ENSG00000071994	0.320954	ENSG00000101752	0.327601	ENSG00000102543	0.316821	ENSG00000103160	0.394032	ENSG00000104290	0.314728	ENSG00000104643	0.436159	ENSG00000106524	0.371304	ENSG00000108395	0.388127	ENSG00000109670	0.414411	ENSG00000112146	0.246739	ENSG00000115159	0.340973	ENSG00000122025	0.368202	ENSG00000125814	0.398748	ENSG00000135018	0.366267	ENSG00000135829	0.340319	ENSG00000135932	0.365272	ENSG00000151247	0.363667	ENSG00000164252	0.39167	ENSG00000164604	0.340396	ENSG00000165209	0.352651	ENSG00000166503
ENSG00000040487	ENSG00000106003	0.173971	ENSG00000122591	0.185916	ENSG00000125449	0.255798	ENSG00000128482	0.215595	ENSG00000130810	0.19787	ENSG00000132677	0.271869	ENSG00000133460	0.279698	ENSG00000165915	0.262727	ENSG00000168924	0.286735	ENSG00000174791	0.205678	ENSG00000177236	0.228004	ENSG00000182319	0.340706	ENSG00000185504	0.358279	ENSG00000196642	0.269175	ENSG00000218018	0.219496
ENSG00000040531	ENSG00000015133	0.171809	ENSG00000078804	0.259174	ENSG00000093072	0.219827	ENSG00000121380	0.185141	ENSG00000129250	0.249281	ENSG00000140807	0.176988	ENSG00000142207	0.211913	ENSG00000143126	0.217161	ENSG00000146535	0.246731	ENSG00000158023	0.227079	ENSG00000175309	0.266732	ENSG00000204351	0.201016	ENSG00000227500	0.241206	ENSG00000262903	0.243025
ENSG00000040608	ENSG00000003137	0.289377	ENSG00000058404	0.340679	ENSG00000065268	0.264363	ENSG00000072832	0.314838	ENSG00000101210	0.303474	ENSG00000108819	0.317617	ENSG00000128268	0.41121	ENSG00000137558	0.23816	ENSG00000139263	0.186807	ENSG00000143815	0.284583	ENSG00000145246	0.238434	ENSG00000147642	0.295144	ENSG00000150093	0.24045	ENSG00000162706	0.327487	ENSG00000164181	0.245202	ENSG00000164292	0.308463	ENSG00000166262	0.232189	ENSG00000167700	0.276773	ENSG00000169258	0.260696	ENSG00000171303	0.302678	ENSG00000175455	0.257588	ENSG00000176720	0.216207	ENSG00000177238	0.235004	ENSG00000178171	0.304763	ENSG00000179051
ENSG00000040633	ENSG00000086504	0.316897	ENSG00000100316	0.333543	ENSG00000104904	0.337172	ENSG00000106615	0.328879	ENSG00000113575	0.326085	ENSG00000114383	0.340151	ENSG00000115241	0.396895	ENSG00000123395	0.322875	ENSG00000127824	0.316222	ENSG00000128626	0.344923	ENSG00000130520	0.350121	ENSG00000130706	0.33211	ENSG00000136950	0.314012	ENSG00000137100	0.314099	ENSG00000139579	0.34607	ENSG00000140990	0.332314	ENSG00000151729	0.321845	ENSG00000161016	0.31648	ENSG00000167658	0.342522	ENSG00000172115	0.31526	ENSG00000175166	0.291752	ENSG00000181817	0.30777	ENSG00000182768	0.317704	ENSG00000184900	0.319521	ENSG00000196449
ENSG00000040731	ENSG00000055917	0.222601	ENSG00000088992	0.189088	ENSG00000102921	0.293122	ENSG00000108061	0.296822	ENSG00000111880	0.313926	ENSG00000132964	0.235002	ENSG00000135823	0.307298	ENSG00000135999	0.298605	ENSG00000136997	0.240762	ENSG00000183114	0.268386	ENSG00000237187	0.226857	ENSG00000272070	0.183782
ENSG00000040933	ENSG00000006432	0.281996	ENSG00000023171	0.345922	ENSG00000051108	0.176145	ENSG00000075914	0.178084	ENSG00000101546	0.33302	ENSG00000104369	0.307545	ENSG00000128191	0.273651	ENSG00000130226	0.27349	ENSG00000133958	0.324688	ENSG00000136738	0.212055	ENSG00000140396	0.297903	ENSG00000143093	0.295215	ENSG00000146021	0.333983	ENSG00000149294	0.171113	ENSG00000151502	0.314074	ENSG00000160179	0.217651	ENSG00000163161	0.289727	ENSG00000196876	0.214175	ENSG00000197013	0.185745	ENSG00000205726	0.310088	ENSG00000212719	0.221693	ENSG00000241529	0.240015	ENSG00000254509	0.18479	ENSG00000260808	0.189158	ENSG00000269928
ENSG00000041353	ENSG00000077152	0.290869	ENSG00000077264	0.306134	ENSG00000091664	0.219573	ENSG00000104725	0.384298	ENSG00000107518	0.343069	ENSG00000124610	0.177211	ENSG00000128683	0.359312	ENSG00000129682	0.379322	ENSG00000141668	0.310225	ENSG00000144227	0.358796	ENSG00000145242	0.38907	ENSG00000148082	0.301267	ENSG00000148680	0.283719	ENSG00000155974	0.170959	ENSG00000158258	0.35467	ENSG00000165973	0.269884	ENSG00000166006	0.331461	ENSG00000171617	0.338852	ENSG00000173267	0.369312	ENSG00000182255	0.210588	ENSG00000182674	0.222578	ENSG00000183023	0.392052	ENSG00000183775	0.341714	ENSG00000184156	0.329789	ENSG00000196277
ENSG00000041357	ENSG00000005302	0.20207	ENSG00000008952	0.381053	ENSG00000009307	0.408099	ENSG00000013561	0.440047	ENSG00000018610	0.367054	ENSG00000035687	0.381389	ENSG00000068912	0.408292	ENSG00000072803	0.396967	ENSG00000074696	0.452403	ENSG00000079246	0.426745	ENSG00000084090	0.376392	ENSG00000085832	0.380474	ENSG00000093183	0.335214	ENSG00000100554	0.44418	ENSG00000101132	0.435351	ENSG00000101266	0.425042	ENSG00000102241	0.456823	ENSG00000104442	0.417288	ENSG00000104765	0.415079	ENSG00000106723	0.40404	ENSG00000111726	0.395174	ENSG00000111832	0.401028	ENSG00000122026	0.447362	ENSG00000122033	0.376711	ENSG00000123178
ENSG00000041515	ENSG00000144057	0.218428	ENSG00000151136	0.239352	ENSG00000163873	0.249646	ENSG00000165659	0.315201	ENSG00000176105	0.174098	ENSG00000270907	0.272442
ENSG00000041802	ENSG00000047579	0.169933	ENSG00000101109	0.16996	ENSG00000114302	0.195574	ENSG00000117593	0.184548	ENSG00000124201	0.191345	ENSG00000160695	0.201848	ENSG00000197498	0.21937	ENSG00000238003	0.173046	ENSG00000265257	0.184671
ENSG00000041880	ENSG00000002549	0.251448	ENSG00000012048	0.225782	ENSG00000013288	0.245469	ENSG00000047579	0.19392	ENSG00000072682	0.209291	ENSG00000088756	0.17126	ENSG00000099840	0.238338	ENSG00000100364	0.261056	ENSG00000103005	0.249759	ENSG00000104413	0.204022	ENSG00000105379	0.192776	ENSG00000107551	0.199237	ENSG00000108582	0.240512	ENSG00000113889	0.175007	ENSG00000114021	0.222404	ENSG00000114473	0.227833	ENSG00000115257	0.180511	ENSG00000115423	0.188536	ENSG00000117298	0.252078	ENSG00000117597	0.194097	ENSG00000119703	0.190254	ENSG00000121064	0.210055	ENSG00000124201	0.207293	ENSG00000124570	0.203928	ENSG00000128567
ENSG00000041982	ENSG00000057704	0.279492	ENSG00000100625	0.21307	ENSG00000100987	0.203049	ENSG00000102221	0.20583	ENSG00000113494	0.194688	ENSG00000116991	0.187705	ENSG00000130649	0.22052	ENSG00000151491	0.211917	ENSG00000170629	0.29047	ENSG00000175130	0.20487	ENSG00000179403	0.204219	ENSG00000180730	0.230858	ENSG00000197696	0.215424	ENSG00000204580	0.212339
ENSG00000041988	ENSG00000100227	0.170734	ENSG00000130717	0.170919	ENSG00000183431	0.178366	ENSG00000196724	0.190548	ENSG00000256569	0.192174
ENSG00000042062	ENSG00000038532	0.275426	ENSG00000065526	0.245816	ENSG00000088808	0.268694	ENSG00000095319	0.254893	ENSG00000100393	0.254037	ENSG00000107554	0.252629	ENSG00000116698	0.249079	ENSG00000139908	0.25575	ENSG00000156030	0.249739	ENSG00000157999	0.253621	ENSG00000162231	0.250604	ENSG00000179151	0.260572	ENSG00000182318	0.251557	ENSG00000205500	0.256792	ENSG00000211445	0.1709	ENSG00000213513	0.204849	ENSG00000218823	0.253286	ENSG00000233524	0.253761	ENSG00000235253	0.255533	ENSG00000241438	0.249922	ENSG00000254481	0.231195	ENSG00000258469	0.243195	ENSG00000267093	0.243754	ENSG00000269510	0.245995	ENSG00000270249
ENSG00000042286	ENSG00000022976	0.25741	ENSG00000038532	0.350783	ENSG00000039523	0.345806	ENSG00000054654	0.377948	ENSG00000067601	0.188984	ENSG00000080603	0.366499	ENSG00000086102	0.362945	ENSG00000088808	0.359022	ENSG00000089723	0.320541	ENSG00000096070	0.353342	ENSG00000100147	0.242313	ENSG00000103199	0.31436	ENSG00000105072	0.274364	ENSG00000107554	0.3461	ENSG00000114268	0.314225	ENSG00000130921	0.316494	ENSG00000131459	0.308382	ENSG00000133131	0.363116	ENSG00000134461	0.260665	ENSG00000138092	0.194953	ENSG00000147439	0.366032	ENSG00000150455	0.309323	ENSG00000152439	0.279883	ENSG00000161010	0.358362	ENSG00000163993
ENSG00000042429	ENSG00000086712	0.205029	ENSG00000123268	0.170148	ENSG00000126226	0.211714	ENSG00000144029	0.198845	ENSG00000159882	0.189169	ENSG00000167637	0.21042	ENSG00000177752	0.22609	ENSG00000196387	0.221148	ENSG00000203667	0.225271	ENSG00000215452	0.211026
ENSG00000042445	ENSG00000081818	0.170058	ENSG00000104324	0.181273	ENSG00000107551	0.184926	ENSG00000108465	0.182126	ENSG00000108669	0.183114	ENSG00000110911	0.172794	ENSG00000135093	0.171037	ENSG00000137710	0.187818	ENSG00000138613	0.175616	ENSG00000198624	0.174603	ENSG00000254154	0.192108
ENSG00000042493	ENSG00000002549	0.226927	ENSG00000042980	0.206943	ENSG00000100300	0.197351	ENSG00000101190	0.196788	ENSG00000106560	0.186465	ENSG00000113296	0.18305	ENSG00000113578	0.204318	ENSG00000118257	0.20239	ENSG00000132561	0.170142	ENSG00000133321	0.244552	ENSG00000135821	0.256473	ENSG00000150093	0.236255	ENSG00000155307	0.190306	ENSG00000155366	0.229988	ENSG00000189171	0.192775	ENSG00000198001	0.247382	ENSG00000213064	0.195174	ENSG00000232599	0.202942	ENSG00000251442	0.247557
ENSG00000042753	ENSG00000004779	0.484558	ENSG00000067225	0.425211	ENSG00000073464	0.449185	ENSG00000077152	0.305605	ENSG00000097021	0.363134	ENSG00000099795	0.450637	ENSG00000100138	0.424361	ENSG00000100804	0.421744	ENSG00000102144	0.51419	ENSG00000103266	0.444532	ENSG00000106367	0.481172	ENSG00000106992	0.342612	ENSG00000110955	0.446223	ENSG00000111652	0.446385	ENSG00000115685	0.411004	ENSG00000115762	0.47557	ENSG00000116288	0.516461	ENSG00000119421	0.462436	ENSG00000124733	0.45504	ENSG00000125166	0.405393	ENSG00000127540	0.334826	ENSG00000131143	0.486227	ENSG00000136280	0.420082	ENSG00000136718	0.369365	ENSG00000136930
ENSG00000042781	ENSG00000024862	0.256943	ENSG00000074935	0.348349	ENSG00000106733	0.199327	ENSG00000116690	0.250744	ENSG00000144771	0.236344	ENSG00000145757	0.214783	ENSG00000154258	0.225772	ENSG00000154263	0.313342	ENSG00000164675	0.252441	ENSG00000180113	0.340297	ENSG00000180881	0.3146	ENSG00000181690	0.292087	ENSG00000187486	0.220565	ENSG00000187889	0.204136	ENSG00000196074	0.324648	ENSG00000197275	0.26053	ENSG00000203965	0.32178	ENSG00000213214	0.174661	ENSG00000233452	0.279659	ENSG00000260296	0.307159	ENSG00000271933	0.200561
ENSG00000042813	ENSG00000113525	0.191416	ENSG00000166323	0.210746	ENSG00000188050	0.204185	ENSG00000196644	0.202186	ENSG00000213731	0.199858	ENSG00000223694	0.206128	ENSG00000230629	0.204276	ENSG00000230902	0.224005	ENSG00000232036	0.203313	ENSG00000232757	0.198653	ENSG00000257723	0.210429	ENSG00000259100	0.202189	ENSG00000267515	0.19762
ENSG00000042980	ENSG00000042493	0.206943	ENSG00000059377	0.311888	ENSG00000066294	0.355874	ENSG00000075884	0.186923	ENSG00000077420	0.395132	ENSG00000087253	0.32304	ENSG00000095303	0.321764	ENSG00000095970	0.355271	ENSG00000100577	0.216294	ENSG00000105366	0.251592	ENSG00000108100	0.235653	ENSG00000110848	0.239798	ENSG00000112799	0.319472	ENSG00000121933	0.363971	ENSG00000125730	0.352209	ENSG00000128815	0.326952	ENSG00000131724	0.326751	ENSG00000132965	0.369877	ENSG00000134198	0.194655	ENSG00000135454	0.223487	ENSG00000138639	0.32974	ENSG00000140678	0.263946	ENSG00000158869	0.257731	ENSG00000160219	0.189158	ENSG00000162367
ENSG00000043039	ENSG00000103496	0.171113	ENSG00000103710	0.320879	ENSG00000184014	0.185046
ENSG00000043093	ENSG00000009307	0.323196	ENSG00000018189	0.350716	ENSG00000065150	0.321148	ENSG00000067334	0.282113	ENSG00000070367	0.315392	ENSG00000077147	0.324704	ENSG00000079950	0.27723	ENSG00000083750	0.274478	ENSG00000104231	0.305106	ENSG00000104442	0.353171	ENSG00000106052	0.335456	ENSG00000107560	0.325313	ENSG00000107581	0.298143	ENSG00000118454	0.25984	ENSG00000124207	0.328069	ENSG00000126858	0.323494	ENSG00000136643	0.255536	ENSG00000141127	0.26032	ENSG00000143164	0.320712	ENSG00000143776	0.288379	ENSG00000153147	0.346237	ENSG00000163510	0.3103	ENSG00000164253	0.281325	ENSG00000167904	0.275054	ENSG00000168172
ENSG00000043143	ENSG00000076924	0.25316	ENSG00000080709	0.227246	ENSG00000083807	0.181095	ENSG00000084693	0.249953	ENSG00000089505	0.172262	ENSG00000100034	0.197789	ENSG00000100207	0.296174	ENSG00000100242	0.178435	ENSG00000100284	0.222082	ENSG00000100304	0.283567	ENSG00000100307	0.23003	ENSG00000100429	0.227558	ENSG00000105875	0.254406	ENSG00000110237	0.271903	ENSG00000114200	0.206592	ENSG00000135632	0.23059	ENSG00000140443	0.297486	ENSG00000145901	0.249476	ENSG00000148200	0.219937	ENSG00000152291	0.24216	ENSG00000157954	0.171891	ENSG00000158856	0.259715	ENSG00000160959	0.201289	ENSG00000161010	0.261639	ENSG00000162104
ENSG00000043355	ENSG00000085760	0.285161	ENSG00000100647	0.377014	ENSG00000111727	0.23889	ENSG00000118160	0.374149	ENSG00000128011	0.395989	ENSG00000129159	0.416682	ENSG00000135828	0.270064	ENSG00000139880	0.325822	ENSG00000143450	0.201305	ENSG00000149639	0.409677	ENSG00000154080	0.242917	ENSG00000154654	0.263802	ENSG00000162384	0.275697	ENSG00000162630	0.24698	ENSG00000164197	0.268754	ENSG00000164778	0.409206	ENSG00000165821	0.386785	ENSG00000169627	0.176988	ENSG00000170312	0.191801	ENSG00000171532	0.425394	ENSG00000172349	0.373674	ENSG00000180694	0.296221	ENSG00000186314	0.231973	ENSG00000189337	0.386694	ENSG00000204131
ENSG00000043462	ENSG00000004399	0.211062	ENSG00000006377	0.220464	ENSG00000067066	0.223089	ENSG00000086991	0.200533	ENSG00000101096	0.259837	ENSG00000105697	0.238864	ENSG00000108582	0.222161	ENSG00000110324	0.243325	ENSG00000113361	0.208046	ENSG00000113889	0.17524	ENSG00000116478	0.19858	ENSG00000125089	0.263983	ENSG00000125730	0.241468	ENSG00000127507	0.215631	ENSG00000137491	0.201729	ENSG00000138639	0.253068	ENSG00000139192	0.190875	ENSG00000141506	0.188986	ENSG00000143226	0.262323	ENSG00000148704	0.234589	ENSG00000150337	0.242566	ENSG00000150637	0.179415	ENSG00000156804	0.229694	ENSG00000157554	0.190326	ENSG00000159216
ENSG00000043514	ENSG00000001631	0.394042	ENSG00000012822	0.286671	ENSG00000029363	0.3248	ENSG00000065883	0.331326	ENSG00000075856	0.281056	ENSG00000100099	0.298068	ENSG00000100784	0.356157	ENSG00000101639	0.334734	ENSG00000105497	0.334827	ENSG00000108604	0.298687	ENSG00000109323	0.31256	ENSG00000112739	0.34654	ENSG00000114098	0.346927	ENSG00000118482	0.336355	ENSG00000119707	0.317072	ENSG00000121879	0.323626	ENSG00000135837	0.334267	ENSG00000137770	0.343484	ENSG00000143952	0.331323	ENSG00000146247	0.350927	ENSG00000146414	0.418612	ENSG00000149289	0.334476	ENSG00000155313	0.325979	ENSG00000155849	0.212089	ENSG00000156502
ENSG00000043591	ENSG00000089558	0.170198	ENSG00000121440	0.207865	ENSG00000136099	0.178353	ENSG00000145632	0.187515	ENSG00000164794	0.189714	ENSG00000169851	0.173992	ENSG00000182022	0.206388	ENSG00000185352	0.172758	ENSG00000206432	0.181073
ENSG00000044090	ENSG00000073169	0.234595	ENSG00000083812	0.25548	ENSG00000088899	0.260954	ENSG00000103510	0.214785	ENSG00000105255	0.229467	ENSG00000111325	0.186383	ENSG00000120709	0.176242	ENSG00000123933	0.243201	ENSG00000128159	0.242634	ENSG00000130734	0.222211	ENSG00000154127	0.202471	ENSG00000155666	0.193603	ENSG00000160058	0.220112	ENSG00000167925	0.198884	ENSG00000171161	0.226832	ENSG00000176393	0.186632	ENSG00000178026	0.196082	ENSG00000178498	0.272889	ENSG00000178605	0.211037	ENSG00000196642	0.279176	ENSG00000205593	0.253703	ENSG00000215305	0.196625	ENSG00000224713	0.256994	ENSG00000228417	0.181515	ENSG00000271912
ENSG00000044115	ENSG00000008311	0.293994	ENSG00000081377	0.372586	ENSG00000102699	0.292811	ENSG00000105855	0.286497	ENSG00000116478	0.280844	ENSG00000116729	0.264184	ENSG00000119729	0.337417	ENSG00000132669	0.287958	ENSG00000133121	0.222656	ENSG00000133789	0.296519	ENSG00000136147	0.281551	ENSG00000138193	0.218489	ENSG00000139800	0.296979	ENSG00000140534	0.215617	ENSG00000148498	0.287086	ENSG00000149654	0.258483	ENSG00000151413	0.216148	ENSG00000151414	0.335757	ENSG00000153094	0.254849	ENSG00000153993	0.236083	ENSG00000157617	0.259182	ENSG00000162992	0.295635	ENSG00000164066	0.256873	ENSG00000169085	0.288949	ENSG00000169989
ENSG00000044446	ENSG00000005961	0.210925	ENSG00000075826	0.416197	ENSG00000080854	0.405771	ENSG00000110274	0.39797	ENSG00000110713	0.406855	ENSG00000117360	0.389508	ENSG00000117410	0.39512	ENSG00000131626	0.404555	ENSG00000137496	0.369784	ENSG00000137802	0.389883	ENSG00000141837	0.39324	ENSG00000146197	0.396537	ENSG00000154309	0.26381	ENSG00000157106	0.407882	ENSG00000159147	0.296886	ENSG00000160606	0.198555	ENSG00000161021	0.383493	ENSG00000164818	0.358359	ENSG00000166762	0.411713	ENSG00000168014	0.40759	ENSG00000168137	0.404118	ENSG00000168614	0.433936	ENSG00000177757	0.340234	ENSG00000178623	0.335743	ENSG00000181722
ENSG00000044459	ENSG00000065243	0.361699	ENSG00000078177	0.317021	ENSG00000083067	0.229261	ENSG00000085511	0.360238	ENSG00000100629	0.304983	ENSG00000104218	0.416286	ENSG00000105497	0.344823	ENSG00000105750	0.27936	ENSG00000107104	0.177663	ENSG00000115841	0.228904	ENSG00000119514	0.237605	ENSG00000130997	0.259902	ENSG00000133812	0.333201	ENSG00000134376	0.348968	ENSG00000136010	0.328232	ENSG00000139218	0.339855	ENSG00000146414	0.382151	ENSG00000151657	0.375807	ENSG00000151838	0.344341	ENSG00000153246	0.415462	ENSG00000155850	0.252137	ENSG00000156876	0.364197	ENSG00000162437	0.331914	ENSG00000164808	0.366818	ENSG00000172671
ENSG00000044524	ENSG00000038427	0.179956	ENSG00000077279	0.206848	ENSG00000095627	0.182306	ENSG00000108960	0.252996	ENSG00000122644	0.251106	ENSG00000144057	0.237351	ENSG00000147041	0.206845	ENSG00000155974	0.170354	ENSG00000156687	0.243494	ENSG00000164116	0.262927	ENSG00000164616	0.197308	ENSG00000165659	0.265443	ENSG00000170340	0.276295	ENSG00000182022	0.199779	ENSG00000185070	0.186137	ENSG00000249835	0.181543	ENSG00000260244	0.286199
ENSG00000044574	ENSG00000086061	0.293239	ENSG00000119787	0.19421	ENSG00000120694	0.316436	ENSG00000166598	0.307336	ENSG00000176903	0.180248	ENSG00000177875	0.177138	ENSG00000179218	0.331922	ENSG00000257242	0.236598
ENSG00000046604	ENSG00000115380	0.260983	ENSG00000148482	0.285159	ENSG00000152137	0.310333	ENSG00000165029	0.219987	ENSG00000165474	0.284415	ENSG00000226083	0.180579
ENSG00000046647	ENSG00000131844	0.193822	ENSG00000253320	0.18105
ENSG00000046651	ENSG00000006634	0.267913	ENSG00000030066	0.380756	ENSG00000074356	0.326316	ENSG00000090061	0.319845	ENSG00000091879	0.28782	ENSG00000102109	0.332807	ENSG00000124222	0.344939	ENSG00000126749	0.325921	ENSG00000131503	0.353318	ENSG00000143110	0.36853	ENSG00000145241	0.42024	ENSG00000147050	0.33392	ENSG00000152042	0.38114	ENSG00000157106	0.343679	ENSG00000161912	0.350854	ENSG00000165115	0.31086	ENSG00000168621	0.252596	ENSG00000170949	0.353351	ENSG00000172766	0.38123	ENSG00000173250	0.290802	ENSG00000182968	0.20913	ENSG00000197822	0.249845	ENSG00000223345	0.183182	ENSG00000226935	0.19032	ENSG00000241360
ENSG00000046653	ENSG00000000003	0.299879	ENSG00000066468	0.259438	ENSG00000101888	0.273464	ENSG00000101955	0.288202	ENSG00000104112	0.282926	ENSG00000105854	0.380955	ENSG00000106278	0.375794	ENSG00000112531	0.477481	ENSG00000126861	0.257301	ENSG00000127863	0.221192	ENSG00000137033	0.271192	ENSG00000137872	0.260664	ENSG00000143149	0.275399	ENSG00000145284	0.347514	ENSG00000150540	0.281683	ENSG00000155368	0.27879	ENSG00000157150	0.266785	ENSG00000159176	0.398402	ENSG00000162407	0.372526	ENSG00000164106	0.375027	ENSG00000166068	0.221511	ENSG00000167315	0.298277	ENSG00000167912	0.171123	ENSG00000170989	0.280661	ENSG00000197977
ENSG00000046889	ENSG00000066468	0.2609	ENSG00000079215	0.320068	ENSG00000091986	0.270967	ENSG00000101265	0.310398	ENSG00000104112	0.272469	ENSG00000104447	0.343311	ENSG00000105928	0.268145	ENSG00000113578	0.292851	ENSG00000116132	0.229693	ENSG00000128595	0.277495	ENSG00000134769	0.239441	ENSG00000151834	0.289177	ENSG00000156966	0.187455	ENSG00000158270	0.191358	ENSG00000160307	0.334939	ENSG00000162407	0.375418	ENSG00000163629	0.27069	ENSG00000164125	0.280143	ENSG00000167601	0.195386	ENSG00000172340	0.270978	ENSG00000176105	0.293663	ENSG00000184304	0.222063	ENSG00000197977	0.287986
ENSG00000047056	ENSG00000004660	0.213958	ENSG00000005100	0.253168	ENSG00000054793	0.206371	ENSG00000067191	0.213513	ENSG00000089169	0.225649	ENSG00000100884	0.212458	ENSG00000103994	0.251181	ENSG00000105778	0.210401	ENSG00000111707	0.210535	ENSG00000116106	0.18118	ENSG00000119402	0.219301	ENSG00000121057	0.191747	ENSG00000122882	0.219986	ENSG00000124789	0.217374	ENSG00000135503	0.206518	ENSG00000137338	0.261503	ENSG00000144891	0.19019	ENSG00000145949	0.20072	ENSG00000147465	0.199009	ENSG00000148606	0.288559	ENSG00000156502	0.242842	ENSG00000158445	0.225905	ENSG00000158560	0.232755	ENSG00000159082	0.227234	ENSG00000164715
ENSG00000047188	ENSG00000061987	0.376556	ENSG00000074935	0.361978	ENSG00000075292	0.387787	ENSG00000083097	0.351555	ENSG00000090060	0.366481	ENSG00000092439	0.35869	ENSG00000100523	0.37511	ENSG00000101596	0.393083	ENSG00000113649	0.289835	ENSG00000114853	0.22405	ENSG00000115464	0.368409	ENSG00000119596	0.359612	ENSG00000135164	0.339881	ENSG00000136709	0.38285	ENSG00000147548	0.373886	ENSG00000151532	0.261508	ENSG00000154265	0.394032	ENSG00000167196	0.301319	ENSG00000172785	0.384054	ENSG00000173273	0.221239	ENSG00000174373	0.337138	ENSG00000186020	0.334986	ENSG00000188921	0.349966	ENSG00000196628	0.334801	ENSG00000213859
ENSG00000047230	ENSG00000111215	0.201474	ENSG00000111596	0.240576	ENSG00000128694	0.310336	ENSG00000131778	0.202452	ENSG00000138468	0.308386	ENSG00000163946	0.291324	ENSG00000177694	0.170311
ENSG00000047249	ENSG00000014641	0.482796	ENSG00000075415	0.45637	ENSG00000102931	0.424739	ENSG00000105048	0.233994	ENSG00000114383	0.375194	ENSG00000118402	0.402302	ENSG00000124205	0.223086	ENSG00000131495	0.392238	ENSG00000131779	0.426109	ENSG00000144659	0.201769	ENSG00000145242	0.357001	ENSG00000162694	0.399597	ENSG00000164946	0.240758	ENSG00000166619	0.418291	ENSG00000170473	0.268047	ENSG00000182220	0.442046	ENSG00000211450	0.365528	ENSG00000225187	0.236387	ENSG00000237190	0.384525	ENSG00000257386	0.357822	ENSG00000259627	0.185645	ENSG00000269053	0.173779
ENSG00000047315	ENSG00000025156	0.362216	ENSG00000031698	0.384537	ENSG00000034677	0.341232	ENSG00000061676	0.385907	ENSG00000064419	0.346837	ENSG00000088930	0.335276	ENSG00000101266	0.412083	ENSG00000102054	0.237099	ENSG00000104765	0.369709	ENSG00000105176	0.346878	ENSG00000109270	0.400017	ENSG00000110422	0.354294	ENSG00000116030	0.395667	ENSG00000122692	0.381819	ENSG00000126261	0.351278	ENSG00000127564	0.35871	ENSG00000129518	0.358993	ENSG00000131263	0.388929	ENSG00000132356	0.396107	ENSG00000133606	0.382979	ENSG00000138138	0.398445	ENSG00000138381	0.385193	ENSG00000138757	0.396764	ENSG00000140740	0.318647	ENSG00000145332
ENSG00000047346	ENSG00000011258	0.416725	ENSG00000033800	0.383016	ENSG00000049247	0.284735	ENSG00000052841	0.481895	ENSG00000079134	0.438888	ENSG00000092439	0.456241	ENSG00000095464	0.441055	ENSG00000095787	0.424493	ENSG00000101812	0.308429	ENSG00000107863	0.400392	ENSG00000107938	0.393261	ENSG00000112062	0.397145	ENSG00000112200	0.429341	ENSG00000112761	0.377199	ENSG00000114127	0.402212	ENSG00000115464	0.447892	ENSG00000115942	0.39356	ENSG00000116703	0.426035	ENSG00000133997	0.450641	ENSG00000134744	0.442873	ENSG00000134900	0.33238	ENSG00000136709	0.481891	ENSG00000136891	0.460503	ENSG00000136936	0.420646	ENSG00000138640
ENSG00000047365	ENSG00000060718	0.218886	ENSG00000079819	0.244407	ENSG00000082996	0.320577	ENSG00000092621	0.303732	ENSG00000110315	0.346082	ENSG00000110917	0.220036	ENSG00000112531	0.313549	ENSG00000128595	0.261304	ENSG00000128791	0.292114	ENSG00000152558	0.28208	ENSG00000154654	0.358238	ENSG00000155962	0.204116	ENSG00000160219	0.192526	ENSG00000162627	0.238096	ENSG00000163219	0.183526	ENSG00000163629	0.331743	ENSG00000163637	0.231941	ENSG00000169554	0.255074	ENSG00000170624	0.256941	ENSG00000174130	0.206263	ENSG00000180354	0.271943	ENSG00000180694	0.257103	ENSG00000181804	0.234527	ENSG00000184226	0.280487	ENSG00000196104
ENSG00000047410	ENSG00000024048	0.322822	ENSG00000031003	0.286414	ENSG00000083535	0.261256	ENSG00000085224	0.321488	ENSG00000089006	0.285657	ENSG00000089682	0.376479	ENSG00000097033	0.292797	ENSG00000102189	0.307746	ENSG00000107290	0.311225	ENSG00000108599	0.225647	ENSG00000115020	0.378295	ENSG00000115970	0.327294	ENSG00000118260	0.285308	ENSG00000118873	0.292825	ENSG00000123124	0.314934	ENSG00000123200	0.274822	ENSG00000124151	0.227485	ENSG00000126773	0.289006	ENSG00000126777	0.283512	ENSG00000135336	0.328223	ENSG00000135837	0.328395	ENSG00000136152	0.292535	ENSG00000138246	0.327919	ENSG00000138468	0.35722	ENSG00000146282
ENSG00000047457	ENSG00000004799	0.243361	ENSG00000065911	0.272401	ENSG00000081052	0.191131	ENSG00000087884	0.177231	ENSG00000099998	0.198806	ENSG00000100504	0.230051	ENSG00000102924	0.26069	ENSG00000104081	0.238584	ENSG00000122986	0.264965	ENSG00000129667	0.205534	ENSG00000131196	0.171604	ENSG00000132470	0.249377	ENSG00000135245	0.250092	ENSG00000137462	0.259827	ENSG00000139899	0.237657	ENSG00000142798	0.201648	ENSG00000145623	0.260376	ENSG00000151062	0.193162	ENSG00000152785	0.22588	ENSG00000155754	0.206557	ENSG00000156042	0.245682	ENSG00000162992	0.239088	ENSG00000163191	0.237532	ENSG00000165376	0.218118	ENSG00000166046
ENSG00000047578	ENSG00000067141	0.204012	ENSG00000113721	0.182701	ENSG00000114473	0.193686	ENSG00000120725	0.181549	ENSG00000152457	0.216726	ENSG00000162882	0.228966	ENSG00000168434	0.248416	ENSG00000173821	0.267207	ENSG00000224032	0.217715
ENSG00000047579	ENSG00000041802	0.169933	ENSG00000041880	0.19392	ENSG00000066427	0.189328	ENSG00000101940	0.221697	ENSG00000102547	0.178181	ENSG00000103994	0.259427	ENSG00000137494	0.191051	ENSG00000141314	0.201652	ENSG00000143248	0.185183	ENSG00000154889	0.175593	ENSG00000157445	0.210678	ENSG00000162929	0.178494	ENSG00000162997	0.172009	ENSG00000165698	0.181038	ENSG00000169554	0.176298	ENSG00000182771	0.178547	ENSG00000184208	0.184512	ENSG00000188677	0.273652	ENSG00000197448	0.19054	ENSG00000248008	0.188833	ENSG00000267311	0.183085
ENSG00000047597	ENSG00000025039	0.247763	ENSG00000104660	0.228921	ENSG00000118276	0.278035	ENSG00000119844	0.33472	ENSG00000131037	0.190998	ENSG00000139977	0.336507	ENSG00000155097	0.342676	ENSG00000171033	0.303007	ENSG00000185518	0.282022	ENSG00000198668	0.319853	ENSG00000204618	0.179668
ENSG00000047617	ENSG00000103710	0.18357	ENSG00000104375	0.181141	ENSG00000124602	0.209869	ENSG00000138772	0.176014	ENSG00000162976	0.191862	ENSG00000168672	0.195829	ENSG00000169756	0.17084	ENSG00000175899	0.187139	ENSG00000183943	0.181628	ENSG00000237654	0.194093	ENSG00000255650	0.169726
ENSG00000047621	ENSG00000047662	0.306713	ENSG00000102710	0.364118	ENSG00000105821	0.360326	ENSG00000106258	0.350909	ENSG00000125245	0.344068	ENSG00000138075	0.175466	ENSG00000139351	0.339385	ENSG00000156103	0.207683	ENSG00000168386	0.321324	ENSG00000174093	0.343525	ENSG00000174944	0.356988	ENSG00000174946	0.362652	ENSG00000185015	0.217925	ENSG00000203930	0.376706	ENSG00000204790	0.367275	ENSG00000205217	0.348425	ENSG00000214211	0.362046	ENSG00000214457	0.228106	ENSG00000224668	0.342456	ENSG00000227248	0.351963	ENSG00000227692	0.195511	ENSG00000228492	0.340235	ENSG00000229206	0.289693	ENSG00000230590	0.347699	ENSG00000233693
ENSG00000047634	ENSG00000083312	0.247761	ENSG00000083799	0.257402	ENSG00000115295	0.261184	ENSG00000119729	0.228253	ENSG00000130066	0.217994	ENSG00000134107	0.174916	ENSG00000138606	0.214993	ENSG00000151665	0.232099	ENSG00000155754	0.223587	ENSG00000158077	0.199844	ENSG00000163291	0.252188	ENSG00000164181	0.233549	ENSG00000165240	0.247425	ENSG00000178602	0.188235	ENSG00000196352	0.233974	ENSG00000197594	0.211378	ENSG00000265962	0.215051
ENSG00000047644	ENSG00000099954	0.187956	ENSG00000160271	0.173754	ENSG00000225224	0.183156	ENSG00000237390	0.200337
ENSG00000047648	ENSG00000003989	0.17143	ENSG00000090530	0.181824	ENSG00000101493	0.181375	ENSG00000131386	0.228229	ENSG00000132256	0.195902	ENSG00000137198	0.189761	ENSG00000138347	0.200722	ENSG00000140450	0.239866	ENSG00000155657	0.174321	ENSG00000169908	0.196479	ENSG00000172965	0.195261	ENSG00000185610	0.182169	ENSG00000222041	0.201429	ENSG00000233621	0.178286	ENSG00000235750	0.196445	ENSG00000259407	0.271775	ENSG00000270574	0.178282	ENSG00000271590	0.187145
ENSG00000047662	ENSG00000010244	0.322099	ENSG00000047621	0.306713	ENSG00000095637	0.295718	ENSG00000102710	0.310179	ENSG00000106258	0.314689	ENSG00000168434	0.304599	ENSG00000174093	0.311687	ENSG00000196605	0.297396	ENSG00000198150	0.31169	ENSG00000203504	0.3423	ENSG00000213462	0.251881	ENSG00000214283	0.322627	ENSG00000214967	0.318642	ENSG00000218676	0.327132	ENSG00000223756	0.311384	ENSG00000225224	0.321944	ENSG00000226091	0.299493	ENSG00000228108	0.252212	ENSG00000228663	0.324155	ENSG00000229816	0.322731	ENSG00000231993	0.213713	ENSG00000232036	0.322082	ENSG00000235347	0.321883	ENSG00000235731	0.316509	ENSG00000237001
ENSG00000047849	ENSG00000011243	0.245404	ENSG00000077549	0.271468	ENSG00000092964	0.32078	ENSG00000095139	0.309943	ENSG00000113558	0.394878	ENSG00000116688	0.361543	ENSG00000124214	0.265297	ENSG00000125247	0.208857	ENSG00000125818	0.201096	ENSG00000126067	0.325483	ENSG00000129472	0.294855	ENSG00000131473	0.296574	ENSG00000132718	0.349805	ENSG00000132970	0.193636	ENSG00000134308	0.324442	ENSG00000135473	0.250945	ENSG00000139291	0.315339	ENSG00000163344	0.236046	ENSG00000165443	0.223876	ENSG00000165637	0.304015	ENSG00000165650	0.274461	ENSG00000166913	0.413482	ENSG00000168159	0.345911	ENSG00000175582	0.37721	ENSG00000179222
ENSG00000047932	ENSG00000014824	0.428665	ENSG00000025156	0.410682	ENSG00000061676	0.414378	ENSG00000070061	0.33725	ENSG00000071189	0.391215	ENSG00000083750	0.264691	ENSG00000095752	0.32471	ENSG00000096401	0.437113	ENSG00000099246	0.496406	ENSG00000100852	0.317399	ENSG00000101266	0.390551	ENSG00000104381	0.463879	ENSG00000104442	0.429968	ENSG00000106028	0.369139	ENSG00000107560	0.421593	ENSG00000109270	0.463691	ENSG00000109452	0.288227	ENSG00000109670	0.364101	ENSG00000112367	0.291256	ENSG00000113595	0.451001	ENSG00000117133	0.348555	ENSG00000118564	0.495415	ENSG00000126858	0.439976	ENSG00000127564	0.363649	ENSG00000130224
ENSG00000047936	ENSG00000009709	0.241707	ENSG00000082556	0.177859	ENSG00000096060	0.208155	ENSG00000105339	0.209405	ENSG00000111696	0.204189	ENSG00000115353	0.16993	ENSG00000115593	0.198412	ENSG00000118420	0.183888	ENSG00000124134	0.184941	ENSG00000137558	0.254305	ENSG00000142961	0.19301	ENSG00000144355	0.209625	ENSG00000148702	0.19969	ENSG00000149742	0.266318	ENSG00000152931	0.240565	ENSG00000159450	0.220092	ENSG00000166558	0.184248	ENSG00000166741	0.224313	ENSG00000167210	0.179433	ENSG00000171126	0.234156	ENSG00000175746	0.184761	ENSG00000176165	0.214192	ENSG00000178385	0.17304	ENSG00000187122	0.23389	ENSG00000188133
ENSG00000048028	ENSG00000089022	0.230879	ENSG00000109771	0.249642	ENSG00000114423	0.238412	ENSG00000118007	0.219728	ENSG00000120616	0.228024	ENSG00000123908	0.233807	ENSG00000184986	0.188647	ENSG00000225978	0.174441	ENSG00000226957	0.232149	ENSG00000232630	0.229601	ENSG00000234285	0.248161	ENSG00000254477	0.233998	ENSG00000254996	0.227287	ENSG00000255310	0.228423	ENSG00000259039	0.252039
ENSG00000048052	ENSG00000126767	0.247236	ENSG00000155158	0.204134	ENSG00000166828	0.207484
ENSG00000048140	ENSG00000068308	0.270024	ENSG00000112658	0.269175	ENSG00000116786	0.235267	ENSG00000119574	0.221462	ENSG00000135541	0.177896	ENSG00000172354	0.263474	ENSG00000175745	0.175658	ENSG00000184840	0.191792	ENSG00000196526	0.222059
ENSG00000048162	ENSG00000095319	0.267512	ENSG00000100031	0.284009	ENSG00000157191	0.266481	ENSG00000172771	0.274548	ENSG00000174483	0.261665	ENSG00000187848	0.199547	ENSG00000197830	0.26443	ENSG00000213051	0.183879	ENSG00000214955	0.192536	ENSG00000237872	0.280605	ENSG00000240616	0.261277	ENSG00000260316	0.265241	ENSG00000267251	0.204927
ENSG00000048342	ENSG00000052841	0.39151	ENSG00000091831	0.415272	ENSG00000117586	0.324245	ENSG00000171217	0.347291	ENSG00000180376	0.380146	ENSG00000181722	0.378735	ENSG00000188107	0.392397	ENSG00000198523	0.292178	ENSG00000204392	0.263922	ENSG00000204706	0.333145	ENSG00000213613	0.375534	ENSG00000219547	0.318842	ENSG00000223963	0.398834	ENSG00000224700	0.380282	ENSG00000226367	0.392771	ENSG00000229186	0.379626	ENSG00000230928	0.237945	ENSG00000231615	0.399082	ENSG00000231831	0.381456	ENSG00000232190	0.336418	ENSG00000232712	0.380869	ENSG00000236199	0.327219	ENSG00000236576	0.391145	ENSG00000237750	0.248903	ENSG00000237757
ENSG00000048392	ENSG00000009307	0.429567	ENSG00000013561	0.410281	ENSG00000014123	0.425958	ENSG00000035687	0.380995	ENSG00000066455	0.348051	ENSG00000067064	0.320917	ENSG00000071537	0.378866	ENSG00000077232	0.348962	ENSG00000092978	0.371215	ENSG00000103018	0.423138	ENSG00000104043	0.294243	ENSG00000104765	0.428123	ENSG00000110013	0.423011	ENSG00000112697	0.440408	ENSG00000119929	0.257363	ENSG00000119979	0.272114	ENSG00000123575	0.403078	ENSG00000124767	0.435163	ENSG00000126524	0.433069	ENSG00000132963	0.40064	ENSG00000135047	0.311867	ENSG00000136003	0.396227	ENSG00000140395	0.274545	ENSG00000149639	0.346525	ENSG00000151320
ENSG00000048405	ENSG00000019995	0.247765	ENSG00000162607	0.253768	ENSG00000205189	0.259494
ENSG00000048471	ENSG00000028528	0.246238	ENSG00000060237	0.255097	ENSG00000067141	0.232392	ENSG00000076928	0.259093	ENSG00000097007	0.255507	ENSG00000114841	0.276247	ENSG00000128591	0.215762	ENSG00000130175	0.240685	ENSG00000137076	0.235458	ENSG00000137522	0.198096	ENSG00000139613	0.221699	ENSG00000151503	0.194938	ENSG00000156500	0.223087	ENSG00000167930	0.263697	ENSG00000172890	0.249552	ENSG00000175220	0.256331	ENSG00000179364	0.243046	ENSG00000182541	0.253463	ENSG00000196535	0.251686	ENSG00000197168	0.254852	ENSG00000198753	0.251571
ENSG00000048540	ENSG00000103528	0.225392	ENSG00000110436	0.301734	ENSG00000114698	0.35355	ENSG00000127249	0.272813	ENSG00000132321	0.275326	ENSG00000148053	0.232198	ENSG00000152661	0.375246	ENSG00000162687	0.194707	ENSG00000163285	0.36355	ENSG00000164188	0.317202	ENSG00000164904	0.245203	ENSG00000189221	0.337743	ENSG00000197872	0.182334	ENSG00000197991	0.230879	ENSG00000198963	0.304858	ENSG00000224924	0.229041	ENSG00000230729	0.263249	ENSG00000271738	0.26173
ENSG00000048544	ENSG00000014824	0.379681	ENSG00000018189	0.3482	ENSG00000023608	0.273642	ENSG00000053770	0.362198	ENSG00000065613	0.350723	ENSG00000066557	0.363072	ENSG00000085274	0.330688	ENSG00000099246	0.371387	ENSG00000100814	0.317073	ENSG00000105793	0.350106	ENSG00000106028	0.316481	ENSG00000109270	0.341979	ENSG00000109775	0.251393	ENSG00000112685	0.362558	ENSG00000116874	0.307672	ENSG00000118246	0.335519	ENSG00000118564	0.347826	ENSG00000119979	0.288223	ENSG00000123472	0.320788	ENSG00000123570	0.344134	ENSG00000123575	0.3507	ENSG00000124198	0.356825	ENSG00000125863	0.353219	ENSG00000128699	0.348438	ENSG00000131263
ENSG00000048545	ENSG00000099715	0.170561	ENSG00000107593	0.191311	ENSG00000156140	0.230756	ENSG00000177291	0.178198	ENSG00000240707	0.192091	ENSG00000250584	0.177149	ENSG00000259828	0.180185
ENSG00000048649	ENSG00000015171	0.315987	ENSG00000019995	0.393861	ENSG00000036257	0.330876	ENSG00000070081	0.302722	ENSG00000082805	0.333852	ENSG00000102390	0.266031	ENSG00000102921	0.342475	ENSG00000108055	0.465579	ENSG00000108061	0.433951	ENSG00000110723	0.338406	ENSG00000111802	0.315654	ENSG00000115652	0.319942	ENSG00000130856	0.317266	ENSG00000131016	0.327282	ENSG00000145734	0.363982	ENSG00000146463	0.367409	ENSG00000147117	0.336601	ENSG00000163510	0.350735	ENSG00000177599	0.274953	ENSG00000187257	0.342103	ENSG00000196323	0.34995	ENSG00000198900	0.229668	ENSG00000205213	0.216288	ENSG00000212232	0.235438	ENSG00000213762
ENSG00000048707	ENSG00000055609	0.368974	ENSG00000060237	0.372349	ENSG00000065308	0.329218	ENSG00000075568	0.308029	ENSG00000081760	0.336609	ENSG00000090905	0.410585	ENSG00000102053	0.323863	ENSG00000102908	0.427173	ENSG00000107959	0.336074	ENSG00000108671	0.381133	ENSG00000109920	0.401432	ENSG00000111670	0.361476	ENSG00000115977	0.363482	ENSG00000116198	0.341591	ENSG00000117625	0.393181	ENSG00000119397	0.375078	ENSG00000124222	0.371754	ENSG00000127481	0.365269	ENSG00000128829	0.317264	ENSG00000131697	0.306569	ENSG00000131981	0.171406	ENSG00000132142	0.411886	ENSG00000132549	0.465884	ENSG00000143437	0.39732	ENSG00000160584
ENSG00000048740	ENSG00000040199	0.210256	ENSG00000055163	0.232794	ENSG00000074211	0.289237	ENSG00000112290	0.269905	ENSG00000120948	0.229018	ENSG00000138668	0.243919	ENSG00000140992	0.220015	ENSG00000141622	0.264351	ENSG00000176148	0.228805	ENSG00000177511	0.243912	ENSG00000178568	0.17195	ENSG00000179841	0.174768	ENSG00000180957	0.241958	ENSG00000181800	0.326605	ENSG00000183049	0.227629	ENSG00000229240	0.202074	ENSG00000263720	0.221081	ENSG00000263731	0.208722	ENSG00000263899	0.201101	ENSG00000270953	0.18054
ENSG00000048828	ENSG00000006114	0.25028	ENSG00000010244	0.247258	ENSG00000011275	0.251664	ENSG00000067369	0.232476	ENSG00000100813	0.259164	ENSG00000103365	0.25279	ENSG00000127314	0.189927	ENSG00000130699	0.263798	ENSG00000136811	0.196821	ENSG00000165671	0.220994	ENSG00000181666	0.27525	ENSG00000205683	0.241233	ENSG00000218676	0.246663	ENSG00000226899	0.257715	ENSG00000234329	0.242741	ENSG00000235159	0.259054	ENSG00000241449	0.26798	ENSG00000253873	0.250907	ENSG00000258891	0.24589	ENSG00000259221	0.177951	ENSG00000261460	0.243115	ENSG00000264705	0.211022
ENSG00000048991	ENSG00000078328	0.263036	ENSG00000088538	0.295878	ENSG00000101327	0.237848	ENSG00000112699	0.226594	ENSG00000115977	0.3319	ENSG00000116254	0.294998	ENSG00000122966	0.292881	ENSG00000133019	0.345368	ENSG00000135519	0.203384	ENSG00000138162	0.393283	ENSG00000139220	0.177605	ENSG00000144711	0.285268	ENSG00000162951	0.269092	ENSG00000171132	0.264387	ENSG00000181800	0.378683	ENSG00000186260	0.365946	ENSG00000186487	0.304104	ENSG00000187672	0.194755	ENSG00000224348	0.372199	ENSG00000224808	0.18512	ENSG00000240764	0.375719	ENSG00000248458	0.355397	ENSG00000253640	0.180138	ENSG00000255317	0.238835	ENSG00000260411
ENSG00000049089	ENSG00000092529	0.330927	ENSG00000092758	0.352438	ENSG00000105695	0.36963	ENSG00000141542	0.172845	ENSG00000187908	0.250006	ENSG00000197380	0.220248	ENSG00000204860	0.203799	ENSG00000250320	0.211038	ENSG00000254081	0.195321
ENSG00000049130	ENSG00000016402	0.398169	ENSG00000051128	0.380152	ENSG00000054277	0.290786	ENSG00000081320	0.4415	ENSG00000095627	0.197661	ENSG00000101624	0.383577	ENSG00000101938	0.252778	ENSG00000104327	0.416337	ENSG00000106537	0.363813	ENSG00000107872	0.329334	ENSG00000111669	0.339021	ENSG00000111885	0.429275	ENSG00000113448	0.231279	ENSG00000115963	0.214558	ENSG00000116857	0.324249	ENSG00000117600	0.400022	ENSG00000119411	0.394831	ENSG00000128683	0.342637	ENSG00000140577	0.328788	ENSG00000145242	0.351361	ENSG00000150361	0.414645	ENSG00000166402	0.365141	ENSG00000173083	0.341022	ENSG00000173482	0.392156	ENSG00000175606
ENSG00000049167	ENSG00000005700	0.311166	ENSG00000018189	0.313031	ENSG00000021574	0.287135	ENSG00000104320	0.281684	ENSG00000106460	0.293616	ENSG00000120925	0.285668	ENSG00000131778	0.21115	ENSG00000155100	0.310532	ENSG00000158604	0.204945	ENSG00000182504	0.298213	ENSG00000183513	0.284811
ENSG00000049192	ENSG00000110693	0.221298	ENSG00000116096	0.185385	ENSG00000123901	0.174097	ENSG00000125257	0.205995	ENSG00000138376	0.188691	ENSG00000140511	0.174018	ENSG00000189184	0.172696	ENSG00000240065	0.184043
ENSG00000049239	ENSG00000011021	0.290892	ENSG00000037042	0.316213	ENSG00000061273	0.29521	ENSG00000072310	0.32224	ENSG00000072609	0.308667	ENSG00000076928	0.296312	ENSG00000100324	0.308237	ENSG00000103249	0.290996	ENSG00000105993	0.269107	ENSG00000122515	0.294287	ENSG00000122965	0.309356	ENSG00000126107	0.310565	ENSG00000130158	0.221222	ENSG00000140931	0.294862	ENSG00000141905	0.288624	ENSG00000142303	0.182079	ENSG00000143303	0.304605	ENSG00000144199	0.198385	ENSG00000151208	0.287196	ENSG00000154222	0.237782	ENSG00000162430	0.290532	ENSG00000162458	0.223719	ENSG00000163378	0.258657	ENSG00000163945	0.295797	ENSG00000167930
ENSG00000049245	ENSG00000082805	0.250934	ENSG00000111266	0.189027	ENSG00000118620	0.20626	ENSG00000135365	0.254428	ENSG00000144036	0.326871	ENSG00000153147	0.295767	ENSG00000196123	0.276545	ENSG00000197106	0.206064	ENSG00000205189	0.247096	ENSG00000212443	0.278638	ENSG00000228594	0.27741	ENSG00000234518	0.217138
ENSG00000049246	ENSG00000049247	0.372717	ENSG00000065060	0.429541	ENSG00000078687	0.379158	ENSG00000089775	0.285929	ENSG00000095319	0.408306	ENSG00000100281	0.345665	ENSG00000105875	0.324096	ENSG00000118058	0.444246	ENSG00000123095	0.296184	ENSG00000129657	0.375113	ENSG00000130779	0.37967	ENSG00000131023	0.401065	ENSG00000134324	0.374066	ENSG00000135870	0.407612	ENSG00000141279	0.399546	ENSG00000143442	0.413926	ENSG00000147234	0.414358	ENSG00000149488	0.428357	ENSG00000157741	0.404877	ENSG00000159208	0.253464	ENSG00000160201	0.374293	ENSG00000166343	0.417252	ENSG00000167258	0.398067	ENSG00000168137	0.376343	ENSG00000171435
ENSG00000049247	ENSG00000012822	0.27504	ENSG00000047346	0.284735	ENSG00000049246	0.372717	ENSG00000065883	0.283304	ENSG00000076641	0.271538	ENSG00000118689	0.253758	ENSG00000132326	0.195698	ENSG00000132716	0.240317	ENSG00000136936	0.279083	ENSG00000144406	0.286142	ENSG00000155744	0.285539	ENSG00000159208	0.250782	ENSG00000161904	0.224541	ENSG00000167074	0.274771	ENSG00000174738	0.218519	ENSG00000189079	0.271366	ENSG00000197323	0.280855	ENSG00000198231	0.255399	ENSG00000213096	0.290927	ENSG00000260565	0.296052	ENSG00000260948	0.274553	ENSG00000267724	0.304911	ENSG00000272240	0.294609
ENSG00000049283	ENSG00000099866	0.267563	ENSG00000106086	0.193044	ENSG00000130338	0.201307	ENSG00000151812	0.2132	ENSG00000165731	0.202749	ENSG00000172137	0.196536	ENSG00000174171	0.173907	ENSG00000183114	0.279135	ENSG00000183148	0.178537	ENSG00000184349	0.225332	ENSG00000225539	0.215896
ENSG00000049323	ENSG00000010671	0.195816	ENSG00000062096	0.189335	ENSG00000064886	0.249017	ENSG00000072422	0.214329	ENSG00000078098	0.210587	ENSG00000090104	0.220083	ENSG00000091656	0.188966	ENSG00000092820	0.316454	ENSG00000097096	0.240973	ENSG00000101384	0.237649	ENSG00000112319	0.240387	ENSG00000116478	0.248101	ENSG00000121005	0.220516	ENSG00000130508	0.187894	ENSG00000132139	0.185125	ENSG00000133665	0.182493	ENSG00000135318	0.283506	ENSG00000137573	0.175609	ENSG00000138119	0.216521	ENSG00000138193	0.218053	ENSG00000139263	0.291121	ENSG00000142102	0.191503	ENSG00000146376	0.255413	ENSG00000151617	0.207658	ENSG00000152137
ENSG00000049449	ENSG00000057294	0.175941	ENSG00000070501	0.20645	ENSG00000100796	0.202692	ENSG00000112394	0.200938	ENSG00000131018	0.200256	ENSG00000133818	0.192805	ENSG00000159256	0.214629	ENSG00000163785	0.20983	ENSG00000165671	0.220436	ENSG00000170234	0.2159	ENSG00000174197	0.202655	ENSG00000175029	0.218294	ENSG00000182963	0.211789	ENSG00000184599	0.181153	ENSG00000187210	0.22456	ENSG00000196323	0.200272	ENSG00000196724	0.211256	ENSG00000197442	0.215437
ENSG00000049540	ENSG00000078814	0.229526	ENSG00000108469	0.250002	ENSG00000128928	0.232139	ENSG00000143466	0.189673	ENSG00000169239	0.257341	ENSG00000182541	0.269914	ENSG00000185436	0.207602	ENSG00000198198	0.248892	ENSG00000224871	0.171451	ENSG00000234946	0.237046	ENSG00000250989	0.215411
ENSG00000049541	ENSG00000084623	0.256863	ENSG00000099901	0.250392	ENSG00000132661	0.249086	ENSG00000137054	0.188207	ENSG00000172159	0.186677
ENSG00000049618	ENSG00000006740	0.39593	ENSG00000010244	0.433637	ENSG00000021645	0.345363	ENSG00000037637	0.453556	ENSG00000072786	0.484352	ENSG00000079102	0.524024	ENSG00000089280	0.428994	ENSG00000089775	0.291894	ENSG00000100505	0.457531	ENSG00000100813	0.417134	ENSG00000101638	0.432511	ENSG00000103723	0.43684	ENSG00000111684	0.404629	ENSG00000117643	0.408996	ENSG00000120029	0.31529	ENSG00000123191	0.335952	ENSG00000130950	0.45826	ENSG00000133816	0.3489	ENSG00000133961	0.440061	ENSG00000139436	0.487824	ENSG00000139767	0.498426	ENSG00000141084	0.478292	ENSG00000141837	0.523287	ENSG00000143442	0.45631	ENSG00000143870
ENSG00000049656	ENSG00000112977	0.182462	ENSG00000165434	0.182583	ENSG00000238258	0.17626
ENSG00000049759	ENSG00000102908	0.39094	ENSG00000132915	0.307596	ENSG00000135048	0.307616	ENSG00000139910	0.356614	ENSG00000157106	0.396541	ENSG00000173166	0.407957	ENSG00000181211	0.39371	ENSG00000184612	0.293694	ENSG00000188211	0.299816	ENSG00000196876	0.213876	ENSG00000205220	0.274181	ENSG00000213090	0.385903	ENSG00000216636	0.34525	ENSG00000226272	0.272038	ENSG00000226381	0.371862	ENSG00000231074	0.424317	ENSG00000235724	0.260314	ENSG00000236999	0.205067	ENSG00000237491	0.394152	ENSG00000238358	0.176322	ENSG00000246422	0.3778	ENSG00000249193	0.338616	ENSG00000253259	0.216496	ENSG00000254996	0.392019	ENSG00000257680
ENSG00000049768	ENSG00000005339	0.348443	ENSG00000019186	0.184021	ENSG00000111676	0.336247	ENSG00000125386	0.333876	ENSG00000132681	0.207649	ENSG00000139718	0.362137	ENSG00000141867	0.34655	ENSG00000166341	0.190878	ENSG00000167978	0.329231	ENSG00000173065	0.330553	ENSG00000183495	0.354724	ENSG00000204469	0.328127	ENSG00000214300	0.329425	ENSG00000220378	0.326283	ENSG00000226147	0.212436	ENSG00000227492	0.255236	ENSG00000228925	0.328956	ENSG00000229180	0.32795	ENSG00000234072	0.335769	ENSG00000255329	0.317622	ENSG00000256762	0.341658	ENSG00000263368	0.257146	ENSG00000267016	0.326296	ENSG00000267053	0.326852	ENSG00000269937
ENSG00000049769	ENSG00000004142	0.365829	ENSG00000008735	0.350455	ENSG00000070413	0.319641	ENSG00000071655	0.294508	ENSG00000077080	0.35635	ENSG00000092096	0.372998	ENSG00000100138	0.343667	ENSG00000101210	0.359141	ENSG00000102981	0.431347	ENSG00000104964	0.375701	ENSG00000105568	0.443391	ENSG00000108344	0.336868	ENSG00000110107	0.312752	ENSG00000110987	0.334675	ENSG00000111674	0.413466	ENSG00000114631	0.43708	ENSG00000115073	0.405981	ENSG00000123159	0.336203	ENSG00000124194	0.305189	ENSG00000126934	0.315813	ENSG00000127561	0.38322	ENSG00000129355	0.386135	ENSG00000130725	0.352578	ENSG00000130764	0.362772	ENSG00000130881
ENSG00000049860	ENSG00000081189	0.239135	ENSG00000083799	0.263092	ENSG00000087448	0.254344	ENSG00000109089	0.199677	ENSG00000115368	0.222676	ENSG00000125962	0.180266	ENSG00000137494	0.224954	ENSG00000137501	0.223958	ENSG00000146469	0.275004	ENSG00000155893	0.230626	ENSG00000164038	0.223386	ENSG00000164169	0.212336	ENSG00000172031	0.240792	ENSG00000175048	0.171743	ENSG00000175426	0.226032	ENSG00000186300	0.226369	ENSG00000197322	0.210015	ENSG00000233932	0.260667	ENSG00000240038	0.225459	ENSG00000253741	0.217023	ENSG00000260805	0.230416
ENSG00000049883	ENSG00000076650	0.175937	ENSG00000089048	0.254455	ENSG00000100347	0.255617	ENSG00000107581	0.246322	ENSG00000117597	0.289057	ENSG00000124164	0.259645	ENSG00000124279	0.204005	ENSG00000135148	0.176727	ENSG00000139719	0.205294	ENSG00000160695	0.193607	ENSG00000168438	0.26996	ENSG00000171160	0.178247	ENSG00000236756	0.19179
ENSG00000050030	ENSG00000006625	0.332532	ENSG00000018236	0.367008	ENSG00000082458	0.258411	ENSG00000083720	0.349545	ENSG00000086300	0.339419	ENSG00000088812	0.299167	ENSG00000101350	0.35381	ENSG00000108395	0.321751	ENSG00000116199	0.322613	ENSG00000127589	0.210289	ENSG00000132640	0.350813	ENSG00000132872	0.364068	ENSG00000138814	0.317098	ENSG00000140839	0.180857	ENSG00000150625	0.344295	ENSG00000155858	0.323033	ENSG00000162636	0.407405	ENSG00000163399	0.296888	ENSG00000170091	0.325103	ENSG00000176826	0.186453	ENSG00000186469	0.297171	ENSG00000206579	0.300483	ENSG00000225187	0.236664	ENSG00000227617	0.340199	ENSG00000232838
ENSG00000050130	ENSG00000003987	0.298877	ENSG00000064651	0.281559	ENSG00000075142	0.30963	ENSG00000081870	0.320774	ENSG00000083097	0.376876	ENSG00000094880	0.312219	ENSG00000096093	0.24737	ENSG00000099219	0.331973	ENSG00000102738	0.313354	ENSG00000107186	0.312255	ENSG00000111554	0.294034	ENSG00000111731	0.340704	ENSG00000115368	0.335793	ENSG00000116266	0.308761	ENSG00000119041	0.32067	ENSG00000119669	0.246411	ENSG00000119906	0.299377	ENSG00000120333	0.30719	ENSG00000122008	0.402569	ENSG00000129317	0.362603	ENSG00000129534	0.177725	ENSG00000134255	0.364589	ENSG00000135336	0.318908	ENSG00000136051	0.386176	ENSG00000136636
ENSG00000050165	ENSG00000065559	0.301266	ENSG00000085433	0.42346	ENSG00000089159	0.355122	ENSG00000089818	0.425972	ENSG00000113595	0.398463	ENSG00000125863	0.415548	ENSG00000135070	0.432991	ENSG00000136003	0.429317	ENSG00000137463	0.274178	ENSG00000138078	0.41973	ENSG00000170540	0.416911	ENSG00000170791	0.379897	ENSG00000187145	0.413633	ENSG00000198689	0.458566	ENSG00000198898	0.428436	ENSG00000205578	0.198746	ENSG00000259385	0.328164
ENSG00000050327	ENSG00000139970	0.171814	ENSG00000140481	0.181897	ENSG00000205038	0.200395	ENSG00000215199	0.170412	ENSG00000266988	0.178731
ENSG00000050344	ENSG00000030066	0.489474	ENSG00000086619	0.41785	ENSG00000091831	0.461415	ENSG00000091879	0.302069	ENSG00000102109	0.401844	ENSG00000102316	0.400241	ENSG00000102908	0.443498	ENSG00000105404	0.447175	ENSG00000105767	0.356015	ENSG00000115286	0.35629	ENSG00000115464	0.45577	ENSG00000115474	0.38396	ENSG00000115548	0.37864	ENSG00000115825	0.421259	ENSG00000117411	0.371746	ENSG00000119596	0.448776	ENSG00000121892	0.444825	ENSG00000124788	0.439538	ENSG00000131503	0.458086	ENSG00000133265	0.326221	ENSG00000134744	0.469127	ENSG00000137713	0.372842	ENSG00000138395	0.385104	ENSG00000138629	0.358934	ENSG00000140009
ENSG00000050393	ENSG00000102931	0.193489	ENSG00000119661	0.208375	ENSG00000151327	0.172393	ENSG00000151834	0.187374	ENSG00000164114	0.19927	ENSG00000165092	0.182383	ENSG00000187446	0.188042	ENSG00000258660	0.189057
ENSG00000050405	ENSG00000100505	0.390689	ENSG00000104369	0.254856	ENSG00000127954	0.371702	ENSG00000144152	0.304867	ENSG00000144406	0.392439	ENSG00000146221	0.257439	ENSG00000148734	0.243672	ENSG00000158246	0.243553	ENSG00000158987	0.308837	ENSG00000163602	0.235041	ENSG00000163701	0.321811	ENSG00000170426	0.255139	ENSG00000171680	0.368198	ENSG00000178233	0.233302	ENSG00000186815	0.375143	ENSG00000203739	0.39334	ENSG00000215018	0.316262	ENSG00000215788	0.388512	ENSG00000223884	0.220576	ENSG00000223885	0.214912	ENSG00000233115	0.291261	ENSG00000236908	0.301881	ENSG00000237289	0.219804	ENSG00000240280	0.190073	ENSG00000242479
ENSG00000050426	ENSG00000009780	0.258952	ENSG00000035687	0.236816	ENSG00000100347	0.24779	ENSG00000101452	0.228135	ENSG00000109180	0.231698	ENSG00000121897	0.189275	ENSG00000130021	0.198938	ENSG00000130347	0.285855	ENSG00000132406	0.22552	ENSG00000141385	0.228333	ENSG00000146729	0.196013	ENSG00000154889	0.233411	ENSG00000155636	0.192078	ENSG00000165698	0.171815	ENSG00000170464	0.229111	ENSG00000173275	0.226153	ENSG00000174100	0.254924	ENSG00000178425	0.218223	ENSG00000178700	0.219092	ENSG00000188690	0.252806	ENSG00000232859	0.180261	ENSG00000253797	0.242559	ENSG00000261829	0.179233
ENSG00000050438	ENSG00000078808	0.22124	ENSG00000112992	0.305538	ENSG00000116750	0.27459	ENSG00000130347	0.278038	ENSG00000134775	0.288602	ENSG00000137642	0.208419	ENSG00000144285	0.323405	ENSG00000153982	0.27888	ENSG00000158079	0.285032	ENSG00000162688	0.271087	ENSG00000163947	0.182768	ENSG00000164398	0.290069	ENSG00000168032	0.324724	ENSG00000171735	0.30366	ENSG00000172915	0.286048	ENSG00000173275	0.266632	ENSG00000177034	0.299683	ENSG00000178425	0.244228	ENSG00000178700	0.275395	ENSG00000187823	0.187792	ENSG00000204128	0.232014	ENSG00000228300	0.224146	ENSG00000234084	0.203535	ENSG00000235477	0.249251	ENSG00000246695
ENSG00000050555	ENSG00000066735	0.183905	ENSG00000101825	0.198281	ENSG00000132622	0.203761	ENSG00000179776	0.198481
ENSG00000050628	ENSG00000104044	0.175919	ENSG00000113389	0.207977	ENSG00000123977	0.243103	ENSG00000125637	0.197621	ENSG00000128510	0.180006	ENSG00000133665	0.193139	ENSG00000136535	0.202648	ENSG00000140015	0.194283	ENSG00000148704	0.207588	ENSG00000156140	0.211157	ENSG00000166741	0.169596	ENSG00000168685	0.180406	ENSG00000177133	0.200686	ENSG00000179813	0.201701	ENSG00000180440	0.182539	ENSG00000181378	0.193448	ENSG00000188848	0.183733	ENSG00000196639	0.221252	ENSG00000205277	0.193898	ENSG00000258702	0.198888	ENSG00000259828	0.20906	ENSG00000260328	0.212845
ENSG00000050748	ENSG00000008277	0.333662	ENSG00000066557	0.376255	ENSG00000077097	0.341362	ENSG00000078140	0.360409	ENSG00000092201	0.35619	ENSG00000102780	0.352046	ENSG00000104381	0.388443	ENSG00000104643	0.381426	ENSG00000105784	0.296379	ENSG00000107758	0.328056	ENSG00000108395	0.398834	ENSG00000112146	0.235076	ENSG00000115561	0.331126	ENSG00000117533	0.367979	ENSG00000118200	0.325462	ENSG00000118276	0.33493	ENSG00000118518	0.350546	ENSG00000128872	0.331034	ENSG00000129636	0.405626	ENSG00000130741	0.344827	ENSG00000133703	0.352478	ENSG00000134852	0.254672	ENSG00000136531	0.332106	ENSG00000138018	0.446865	ENSG00000138071
ENSG00000050820	ENSG00000066230	0.243441	ENSG00000073150	0.388229	ENSG00000076984	0.324719	ENSG00000078808	0.260906	ENSG00000089351	0.32862	ENSG00000100726	0.321105	ENSG00000105538	0.266339	ENSG00000105698	0.328917	ENSG00000107731	0.294008	ENSG00000112655	0.358491	ENSG00000126603	0.404543	ENSG00000130054	0.272662	ENSG00000130309	0.353246	ENSG00000131584	0.331084	ENSG00000133612	0.418203	ENSG00000136856	0.22555	ENSG00000139725	0.364891	ENSG00000141985	0.399297	ENSG00000149527	0.350846	ENSG00000149639	0.367367	ENSG00000154370	0.423137	ENSG00000157350	0.376366	ENSG00000160949	0.31349	ENSG00000161509	0.345087	ENSG00000161999
ENSG00000051009	ENSG00000037637	0.360204	ENSG00000039523	0.365749	ENSG00000105204	0.306875	ENSG00000105613	0.39681	ENSG00000121904	0.329419	ENSG00000130723	0.357576	ENSG00000136367	0.37676	ENSG00000138111	0.351649	ENSG00000138162	0.393466	ENSG00000146215	0.386641	ENSG00000165238	0.364677	ENSG00000175115	0.37562	ENSG00000177993	0.40407	ENSG00000180878	0.279165	ENSG00000205047	0.381098	ENSG00000218350	0.257185	ENSG00000222069	0.224951	ENSG00000229852	0.373423	ENSG00000234419	0.37804	ENSG00000236670	0.380286	ENSG00000239524	0.273709	ENSG00000243155	0.358158	ENSG00000248522	0.325433	ENSG00000249695	0.365703	ENSG00000253636
ENSG00000051108	ENSG00000040933	0.176145	ENSG00000079277	0.243784	ENSG00000087589	0.186234	ENSG00000105339	0.225479	ENSG00000117601	0.180295	ENSG00000126246	0.175749	ENSG00000150457	0.19157	ENSG00000155465	0.207253	ENSG00000157916	0.210692	ENSG00000158769	0.172039	ENSG00000173442	0.270679	ENSG00000175832	0.186326	ENSG00000189045	0.184221	ENSG00000198682	0.212199	ENSG00000213561	0.174505	ENSG00000254064	0.191713	ENSG00000261114	0.184924
ENSG00000051128	ENSG00000019169	0.18273	ENSG00000049130	0.380152	ENSG00000054392	0.234677	ENSG00000068383	0.48077	ENSG00000070886	0.275548	ENSG00000071282	0.250837	ENSG00000086289	0.360613	ENSG00000086475	0.331955	ENSG00000099284	0.354401	ENSG00000100422	0.411913	ENSG00000101236	0.289257	ENSG00000101474	0.370024	ENSG00000102780	0.42537	ENSG00000104327	0.517815	ENSG00000105143	0.529791	ENSG00000106341	0.491102	ENSG00000107872	0.344544	ENSG00000109107	0.457244	ENSG00000114631	0.355605	ENSG00000116237	0.443244	ENSG00000118242	0.335321	ENSG00000118432	0.357976	ENSG00000119411	0.472618	ENSG00000125354	0.356634	ENSG00000126432
ENSG00000051180	ENSG00000080603	0.227127	ENSG00000136271	0.23182	ENSG00000137171	0.24844	ENSG00000171105	0.228151	ENSG00000171307	0.238487	ENSG00000198026	0.227866	ENSG00000198276	0.227608	ENSG00000213901	0.252499	ENSG00000219016	0.249341	ENSG00000236545	0.202856	ENSG00000239732	0.225388	ENSG00000246889	0.225495	ENSG00000254413	0.211455	ENSG00000261643	0.235152	ENSG00000267030	0.238908	ENSG00000271286	0.193874
ENSG00000051341	ENSG00000088808	0.362843	ENSG00000127362	0.442458	ENSG00000134007	0.432813	ENSG00000138395	0.408754	ENSG00000149201	0.272288	ENSG00000154263	0.337968	ENSG00000155714	0.3678	ENSG00000164663	0.396952	ENSG00000166343	0.411381	ENSG00000168061	0.269745	ENSG00000173627	0.469149	ENSG00000177757	0.328573	ENSG00000180376	0.387542	ENSG00000183066	0.295101	ENSG00000183604	0.372106	ENSG00000188817	0.210831	ENSG00000196644	0.328158	ENSG00000204308	0.364196	ENSG00000215174	0.337945	ENSG00000226380	0.374655	ENSG00000229127	0.391989	ENSG00000230606	0.37988	ENSG00000230902	0.30104	ENSG00000231665	0.295011	ENSG00000231771
ENSG00000051382	ENSG00000010404	0.258024	ENSG00000053524	0.302514	ENSG00000064607	0.233066	ENSG00000066427	0.298522	ENSG00000081026	0.351299	ENSG00000083642	0.314333	ENSG00000089169	0.337515	ENSG00000102119	0.240631	ENSG00000105879	0.289963	ENSG00000107951	0.243	ENSG00000108091	0.33785	ENSG00000108523	0.21542	ENSG00000109944	0.261053	ENSG00000110344	0.282095	ENSG00000112624	0.299797	ENSG00000118873	0.278027	ENSG00000120948	0.301938	ENSG00000122958	0.310928	ENSG00000123200	0.276067	ENSG00000136381	0.325508	ENSG00000136813	0.251587	ENSG00000137815	0.233574	ENSG00000138668	0.305432	ENSG00000138688	0.273784	ENSG00000145734
ENSG00000051523	ENSG00000100106	0.174444	ENSG00000101336	0.272095	ENSG00000104903	0.204279	ENSG00000109861	0.326134	ENSG00000110079	0.199954	ENSG00000115325	0.227483	ENSG00000118640	0.286483	ENSG00000141664	0.191777	ENSG00000143570	0.247166	ENSG00000143878	0.184039	ENSG00000145087	0.283962	ENSG00000162511	0.340587	ENSG00000163513	0.312676	ENSG00000167613	0.315056	ENSG00000169896	0.212701	ENSG00000170458	0.214926	ENSG00000173372	0.314506	ENSG00000182557	0.238116	ENSG00000197766	0.177873	ENSG00000204472	0.316825	ENSG00000214940	0.196375	ENSG00000231765	0.200853	ENSG00000249034	0.199358	ENSG00000266513	0.210044	ENSG00000270900
ENSG00000051620	ENSG00000100129	0.306179	ENSG00000101079	0.30656	ENSG00000112378	0.275779	ENSG00000118402	0.31211	ENSG00000121297	0.172118	ENSG00000135549	0.290687	ENSG00000136867	0.24233	ENSG00000143543	0.300864	ENSG00000147164	0.296285	ENSG00000161956	0.262956	ENSG00000166619	0.302055	ENSG00000169255	0.290614	ENSG00000185823	0.199912	ENSG00000198832	0.209939	ENSG00000213760	0.316886	ENSG00000238103	0.314858	ENSG00000241211	0.181412	ENSG00000242071	0.319532	ENSG00000242488	0.241385	ENSG00000253719	0.310331	ENSG00000254772	0.292136
ENSG00000051825	ENSG00000003509	0.360453	ENSG00000006530	0.339985	ENSG00000012817	0.270473	ENSG00000028203	0.38985	ENSG00000052841	0.422084	ENSG00000058866	0.302764	ENSG00000075292	0.447468	ENSG00000078177	0.330383	ENSG00000095787	0.401487	ENSG00000100478	0.251403	ENSG00000100722	0.3974	ENSG00000104218	0.362445	ENSG00000104517	0.382402	ENSG00000105497	0.388656	ENSG00000105821	0.407293	ENSG00000106603	0.345318	ENSG00000113360	0.337547	ENSG00000114904	0.320615	ENSG00000115020	0.354994	ENSG00000115970	0.300901	ENSG00000116641	0.387392	ENSG00000122299	0.403625	ENSG00000125107	0.313103	ENSG00000127914	0.413126	ENSG00000128000
ENSG00000052126	ENSG00000111859	0.331582	ENSG00000124827	0.339355	ENSG00000130332	0.307711	ENSG00000140538	0.34261	ENSG00000168286	0.403329	ENSG00000174944	0.414764	ENSG00000176857	0.373847	ENSG00000184465	0.359422	ENSG00000185046	0.373362	ENSG00000215802	0.416183	ENSG00000223770	0.321777	ENSG00000224525	0.384008	ENSG00000224714	0.289937	ENSG00000225991	0.391427	ENSG00000226766	0.360864	ENSG00000229975	0.378806	ENSG00000235914	0.36128	ENSG00000236018	0.415724	ENSG00000236795	0.256759	ENSG00000239570	0.414653	ENSG00000248343	0.377963	ENSG00000248483	0.400572	ENSG00000253284	0.485417	ENSG00000253641	0.379004	ENSG00000257458
ENSG00000052344	ENSG00000006704	0.235175	ENSG00000034152	0.310639	ENSG00000055483	0.320383	ENSG00000061492	0.271266	ENSG00000081059	0.340476	ENSG00000103319	0.327535	ENSG00000107518	0.290019	ENSG00000114270	0.258996	ENSG00000133065	0.278837	ENSG00000141564	0.32367	ENSG00000142733	0.309298	ENSG00000145194	0.324373	ENSG00000156030	0.338004	ENSG00000158158	0.347154	ENSG00000158863	0.33427	ENSG00000166444	0.336883	ENSG00000166507	0.329053	ENSG00000167183	0.270055	ENSG00000174669	0.358243	ENSG00000175727	0.342283	ENSG00000176155	0.33762	ENSG00000184343	0.198923	ENSG00000185245	0.324778	ENSG00000185291	0.32004	ENSG00000186532
ENSG00000052723	ENSG00000081803	0.367538	ENSG00000096092	0.386739	ENSG00000099290	0.270197	ENSG00000104327	0.406294	ENSG00000106341	0.398057	ENSG00000107295	0.335431	ENSG00000113083	0.215133	ENSG00000118402	0.387739	ENSG00000118680	0.400667	ENSG00000119787	0.388169	ENSG00000123545	0.428075	ENSG00000127511	0.381866	ENSG00000132646	0.363409	ENSG00000134049	0.392558	ENSG00000135549	0.388962	ENSG00000136940	0.375902	ENSG00000137038	0.381905	ENSG00000150361	0.388612	ENSG00000164983	0.370367	ENSG00000166347	0.236103	ENSG00000168056	0.340431	ENSG00000174695	0.407216	ENSG00000175445	0.39793	ENSG00000177464	0.265655	ENSG00000178172
ENSG00000052749	ENSG00000033100	0.220366	ENSG00000104907	0.174594	ENSG00000160209	0.17488	ENSG00000182208	0.187382	ENSG00000204394	0.224433	ENSG00000262445	0.171012
ENSG00000052795	ENSG00000075391	0.193743	ENSG00000101109	0.258934	ENSG00000101557	0.295091	ENSG00000107290	0.287917	ENSG00000107771	0.265697	ENSG00000108091	0.270201	ENSG00000112159	0.272808	ENSG00000114030	0.273455	ENSG00000117174	0.227539	ENSG00000119285	0.296003	ENSG00000120800	0.321267	ENSG00000124164	0.283934	ENSG00000166233	0.270096	ENSG00000168438	0.331232	ENSG00000168827	0.235858	ENSG00000169981	0.225121	ENSG00000177511	0.258266	ENSG00000177570	0.259289	ENSG00000189050	0.263338	ENSG00000201428	0.288243	ENSG00000253729	0.278806	ENSG00000255455	0.309818
ENSG00000052802	ENSG00000004468	0.216098	ENSG00000067064	0.360355	ENSG00000079459	0.324199	ENSG00000101367	0.281353	ENSG00000102024	0.307024	ENSG00000112972	0.409499	ENSG00000119938	0.251914	ENSG00000123728	0.249123	ENSG00000128989	0.247393	ENSG00000135069	0.26644	ENSG00000138760	0.273468	ENSG00000170624	0.204434	ENSG00000186480	0.384089	ENSG00000196376	0.201246
ENSG00000052841	ENSG00000003756	0.402704	ENSG00000007392	0.354718	ENSG00000011295	0.414302	ENSG00000013375	0.284305	ENSG00000035681	0.40517	ENSG00000047346	0.481895	ENSG00000048342	0.39151	ENSG00000051825	0.422084	ENSG00000061987	0.436479	ENSG00000075292	0.444336	ENSG00000079134	0.470509	ENSG00000090686	0.467305	ENSG00000090905	0.468383	ENSG00000092439	0.4886	ENSG00000095464	0.435202	ENSG00000095787	0.416179	ENSG00000101546	0.356248	ENSG00000101596	0.452918	ENSG00000112761	0.376641	ENSG00000114857	0.47588	ENSG00000115464	0.523544	ENSG00000116560	0.403241	ENSG00000119509	0.483295	ENSG00000119596	0.477682	ENSG00000119778
ENSG00000052850	ENSG00000065308	0.24735	ENSG00000079277	0.262106	ENSG00000105072	0.232733	ENSG00000117122	0.175305	ENSG00000121053	0.198164	ENSG00000126218	0.18031	ENSG00000126562	0.240694	ENSG00000130052	0.241788	ENSG00000135436	0.245294	ENSG00000137076	0.224231	ENSG00000158246	0.266277	ENSG00000166444	0.252347	ENSG00000167105	0.198699	ENSG00000170807	0.181069	ENSG00000173421	0.2373	ENSG00000178297	0.23781	ENSG00000179055	0.191285	ENSG00000182704	0.182822	ENSG00000187513	0.236943	ENSG00000188869	0.246645	ENSG00000198358	0.245476	ENSG00000198467	0.204697	ENSG00000224570	0.29653	ENSG00000229214	0.229959	ENSG00000229433
ENSG00000053108	ENSG00000006283	0.256884	ENSG00000074370	0.26772	ENSG00000111218	0.234266	ENSG00000126583	0.271148	ENSG00000162426	0.189647	ENSG00000187664	0.26422	ENSG00000266045	0.207316
ENSG00000053254	ENSG00000021645	0.378079	ENSG00000077782	0.365333	ENSG00000087258	0.344908	ENSG00000099204	0.358139	ENSG00000123643	0.323931	ENSG00000129159	0.413968	ENSG00000133816	0.359521	ENSG00000136842	0.234833	ENSG00000136848	0.397771	ENSG00000136854	0.36477	ENSG00000140323	0.409786	ENSG00000143368	0.288589	ENSG00000149187	0.377245	ENSG00000153707	0.270941	ENSG00000154928	0.40137	ENSG00000157570	0.395532	ENSG00000157890	0.369288	ENSG00000157933	0.373797	ENSG00000161267	0.338957	ENSG00000163486	0.335666	ENSG00000165914	0.320684	ENSG00000167281	0.413342	ENSG00000172349	0.358569	ENSG00000173064	0.391931	ENSG00000179157
ENSG00000053328	ENSG00000074803	0.234917	ENSG00000104325	0.224906	ENSG00000111801	0.264874	ENSG00000151623	0.275703	ENSG00000157445	0.269771	ENSG00000164169	0.225553	ENSG00000164398	0.251426	ENSG00000168032	0.234735	ENSG00000171819	0.205117	ENSG00000184995	0.254465	ENSG00000213047	0.215675	ENSG00000213930	0.207909	ENSG00000234224	0.179531	ENSG00000236295	0.266503	ENSG00000271723	0.204702
ENSG00000053371	ENSG00000089597	0.182123	ENSG00000107020	0.198717
ENSG00000053372	ENSG00000004142	0.291118	ENSG00000100280	0.229951	ENSG00000101473	0.17341	ENSG00000106636	0.198774	ENSG00000109016	0.236615	ENSG00000116337	0.246635	ENSG00000117308	0.204844	ENSG00000125775	0.184662	ENSG00000125843	0.189041	ENSG00000132254	0.278308	ENSG00000135392	0.295122	ENSG00000139579	0.279416	ENSG00000140854	0.201892	ENSG00000142657	0.248174	ENSG00000156873	0.188245	ENSG00000162129	0.311042	ENSG00000164062	0.194515	ENSG00000179041	0.246637	ENSG00000185298	0.251391	ENSG00000267288	0.19319
ENSG00000053438	ENSG00000102003	0.345813	ENSG00000105419	0.170122	ENSG00000149231	0.260143	ENSG00000160963	0.209287	ENSG00000165434	0.320328	ENSG00000176788	0.293576	ENSG00000178394	0.253464	ENSG00000241360	0.38398
ENSG00000053501	ENSG00000007080	0.237707	ENSG00000012174	0.179506	ENSG00000105671	0.196029	ENSG00000108774	0.198061	ENSG00000112237	0.201212	ENSG00000112473	0.199946	ENSG00000124562	0.204205	ENSG00000140988	0.208721	ENSG00000142657	0.197062	ENSG00000158427	0.211542	ENSG00000163795	0.180176	ENSG00000163931	0.203986	ENSG00000172531	0.216452	ENSG00000180773	0.195091	ENSG00000184009	0.209805	ENSG00000204356	0.215602	ENSG00000229994	0.195738	ENSG00000259326	0.208356
ENSG00000053524	ENSG00000035681	0.374823	ENSG00000051382	0.302514	ENSG00000057935	0.288119	ENSG00000081760	0.352751	ENSG00000089169	0.306288	ENSG00000090905	0.337966	ENSG00000100304	0.343899	ENSG00000100503	0.371182	ENSG00000107372	0.287612	ENSG00000111670	0.382812	ENSG00000113971	0.308182	ENSG00000114251	0.20059	ENSG00000124831	0.329092	ENSG00000126870	0.290566	ENSG00000128829	0.301731	ENSG00000132142	0.324654	ENSG00000133943	0.290776	ENSG00000135968	0.349557	ENSG00000136273	0.283526	ENSG00000136653	0.352425	ENSG00000139985	0.286705	ENSG00000141198	0.353345	ENSG00000142609	0.289757	ENSG00000144152	0.314945	ENSG00000144893
ENSG00000053702	ENSG00000065970	0.310722	ENSG00000075035	0.294128	ENSG00000100888	0.293557	ENSG00000100982	0.31746	ENSG00000101146	0.202724	ENSG00000106789	0.263564	ENSG00000112624	0.310789	ENSG00000135637	0.265578	ENSG00000135966	0.238415	ENSG00000136848	0.294324	ENSG00000167291	0.290278	ENSG00000173757	0.275933	ENSG00000176994	0.287198	ENSG00000183760	0.287304	ENSG00000185361	0.215308	ENSG00000196453	0.244939	ENSG00000197362	0.242392	ENSG00000229957	0.281647	ENSG00000257950	0.231686	ENSG00000258749	0.24346	ENSG00000259519	0.263299	ENSG00000260426	0.248724	ENSG00000261113	0.21028	ENSG00000261773	0.23689	ENSG00000267350
ENSG00000053747	ENSG00000027075	0.23962	ENSG00000066056	0.185196	ENSG00000070526	0.174077	ENSG00000072163	0.173781	ENSG00000082438	0.251296	ENSG00000091656	0.181685	ENSG00000128849	0.224957	ENSG00000135917	0.225558	ENSG00000140511	0.190969	ENSG00000141655	0.179829	ENSG00000152104	0.178885	ENSG00000157554	0.223746	ENSG00000169291	0.217969	ENSG00000183486	0.188547	ENSG00000187950	0.170236	ENSG00000196159	0.191165	ENSG00000206262	0.169769	ENSG00000224743	0.194148	ENSG00000237489	0.17289
ENSG00000053770	ENSG00000005700	0.400637	ENSG00000018189	0.426905	ENSG00000048544	0.362198	ENSG00000064763	0.216268	ENSG00000077147	0.395997	ENSG00000081154	0.431473	ENSG00000083312	0.338899	ENSG00000086189	0.385019	ENSG00000094841	0.373672	ENSG00000099246	0.389773	ENSG00000099864	0.311936	ENSG00000100258	0.264291	ENSG00000102753	0.369732	ENSG00000106701	0.364522	ENSG00000106771	0.381639	ENSG00000107560	0.372461	ENSG00000109184	0.333392	ENSG00000111875	0.363951	ENSG00000112697	0.39503	ENSG00000112796	0.327136	ENSG00000120727	0.401916	ENSG00000123472	0.351912	ENSG00000136758	0.367274	ENSG00000137955	0.365993	ENSG00000138592
ENSG00000053900	ENSG00000057935	0.282521	ENSG00000103494	0.25243	ENSG00000116641	0.299823	ENSG00000120008	0.279369	ENSG00000123124	0.306491	ENSG00000124831	0.251001	ENSG00000133401	0.253185	ENSG00000134152	0.29803	ENSG00000149311	0.300494	ENSG00000158467	0.225727	ENSG00000166432	0.268301	ENSG00000174799	0.282351	ENSG00000176623	0.273677	ENSG00000179988	0.289092	ENSG00000186409	0.270403	ENSG00000198355	0.246508	ENSG00000213123	0.183197	ENSG00000219547	0.262693	ENSG00000224003	0.318267	ENSG00000224822	0.231068	ENSG00000224897	0.229679	ENSG00000225263	0.229412	ENSG00000226410	0.275309	ENSG00000227599	0.195196	ENSG00000228915
ENSG00000053918	ENSG00000182578	0.196558	ENSG00000272130	0.195755
ENSG00000054116	ENSG00000089009	0.320195	ENSG00000089289	0.349593	ENSG00000102144	0.331181	ENSG00000102897	0.312259	ENSG00000111669	0.315135	ENSG00000111678	0.327921	ENSG00000115944	0.322997	ENSG00000117118	0.326261	ENSG00000119705	0.332171	ENSG00000124614	0.326269	ENSG00000125445	0.314923	ENSG00000126267	0.321228	ENSG00000131238	0.327277	ENSG00000132341	0.324017	ENSG00000134375	0.318724	ENSG00000135940	0.340675	ENSG00000136003	0.329948	ENSG00000136942	0.31653	ENSG00000143543	0.314746	ENSG00000144827	0.319866	ENSG00000145817	0.326348	ENSG00000146476	0.35251	ENSG00000147669	0.320825	ENSG00000150768	0.324965	ENSG00000152234
ENSG00000054118	ENSG00000011105	0.212963	ENSG00000065491	0.250552	ENSG00000068308	0.251325	ENSG00000100991	0.236617	ENSG00000101997	0.22542	ENSG00000106635	0.23025	ENSG00000125971	0.215063	ENSG00000132128	0.197763	ENSG00000158941	0.250845	ENSG00000160075	0.24486	ENSG00000174238	0.245593	ENSG00000198176	0.206428	ENSG00000204438	0.258374	ENSG00000204843	0.189723	ENSG00000213995	0.221366
ENSG00000054148	ENSG00000146267	0.192765	ENSG00000160972	0.241041	ENSG00000167925	0.175641	ENSG00000170727	0.291226	ENSG00000174851	0.274735	ENSG00000197114	0.287021	ENSG00000213402	0.222666	ENSG00000229932	0.251646
ENSG00000054179	ENSG00000024422	0.205784	ENSG00000106397	0.283795	ENSG00000106624	0.237719	ENSG00000139722	0.261935	ENSG00000151208	0.258803	ENSG00000158195	0.279117	ENSG00000162148	0.25156	ENSG00000176438	0.287167	ENSG00000178209	0.278523	ENSG00000182329	0.230756	ENSG00000182521	0.192308	ENSG00000196313	0.2559	ENSG00000197355	0.253681	ENSG00000198753	0.274322	ENSG00000233547	0.210407	ENSG00000266714	0.265157
ENSG00000054219	ENSG00000115602	0.170754	ENSG00000147872	0.183886	ENSG00000177663	0.183433	ENSG00000196081	0.18401	ENSG00000257497	0.170594	ENSG00000259000	0.169838
ENSG00000054267	ENSG00000012983	0.305455	ENSG00000024048	0.333831	ENSG00000076685	0.325496	ENSG00000086712	0.310509	ENSG00000090686	0.339409	ENSG00000100722	0.325934	ENSG00000104517	0.356731	ENSG00000114127	0.33212	ENSG00000115760	0.340295	ENSG00000121749	0.330283	ENSG00000123636	0.317077	ENSG00000131503	0.353848	ENSG00000134744	0.35165	ENSG00000144674	0.34558	ENSG00000145241	0.325465	ENSG00000171189	0.246008	ENSG00000171988	0.338617	ENSG00000181555	0.344972	ENSG00000186001	0.339005	ENSG00000186104	0.311205	ENSG00000197323	0.362985	ENSG00000214413	0.327886
ENSG00000054277	ENSG00000007264	0.189623	ENSG00000049130	0.290786	ENSG00000095627	0.210386	ENSG00000107518	0.251656	ENSG00000143195	0.170314	ENSG00000144118	0.297965	ENSG00000148680	0.236687	ENSG00000149488	0.25921	ENSG00000165434	0.271504	ENSG00000236819	0.169597	ENSG00000262905	0.28769	ENSG00000267924	0.253525
ENSG00000054282	ENSG00000164144	0.17044
ENSG00000054356	ENSG00000061938	0.288383	ENSG00000076826	0.29843	ENSG00000099625	0.28408	ENSG00000099814	0.304872	ENSG00000125741	0.254201	ENSG00000130758	0.320795	ENSG00000133612	0.290024	ENSG00000144036	0.235936	ENSG00000146216	0.319288	ENSG00000157014	0.289942	ENSG00000164342	0.175983	ENSG00000172346	0.267466	ENSG00000172375	0.311129	ENSG00000176454	0.256395	ENSG00000197106	0.335101	ENSG00000204394	0.289047	ENSG00000230733	0.290568	ENSG00000261845	0.278602
ENSG00000054392	ENSG00000010438	0.246981	ENSG00000051128	0.234677	ENSG00000056972	0.240083	ENSG00000060237	0.24218	ENSG00000065308	0.225695	ENSG00000068383	0.231774	ENSG00000095637	0.231642	ENSG00000099284	0.248119	ENSG00000100154	0.18674	ENSG00000102003	0.229555	ENSG00000102109	0.234316	ENSG00000103316	0.242832	ENSG00000105143	0.227037	ENSG00000107872	0.228937	ENSG00000112304	0.195873	ENSG00000115756	0.240201	ENSG00000118242	0.239098	ENSG00000124145	0.278201	ENSG00000124788	0.236701	ENSG00000125835	0.25369	ENSG00000126432	0.23239	ENSG00000134245	0.236938	ENSG00000135697	0.208681	ENSG00000145685	0.219725	ENSG00000154721
ENSG00000054523	ENSG00000033627	0.339741	ENSG00000066117	0.297413	ENSG00000075568	0.320137	ENSG00000087274	0.431005	ENSG00000088854	0.386348	ENSG00000090863	0.400937	ENSG00000092847	0.480781	ENSG00000103194	0.303369	ENSG00000131023	0.424401	ENSG00000133226	0.397882	ENSG00000141027	0.405307	ENSG00000143437	0.406925	ENSG00000143442	0.407746	ENSG00000143614	0.408589	ENSG00000143970	0.430434	ENSG00000147044	0.194367	ENSG00000148358	0.399855	ENSG00000149187	0.400654	ENSG00000156304	0.412758	ENSG00000157741	0.426331	ENSG00000158711	0.379626	ENSG00000162599	0.405309	ENSG00000165219	0.340016	ENSG00000165805	0.402303	ENSG00000166377
ENSG00000054598	ENSG00000011465	0.253483	ENSG00000026025	0.245583	ENSG00000096696	0.221908	ENSG00000112837	0.234438	ENSG00000115414	0.231104	ENSG00000117318	0.276435	ENSG00000128052	0.234368	ENSG00000133392	0.216714	ENSG00000136826	0.228567	ENSG00000137273	0.172814	ENSG00000140092	0.235615	ENSG00000144824	0.189486	ENSG00000168743	0.209009	ENSG00000176435	0.249716	ENSG00000176692	0.191695	ENSG00000179776	0.199731	ENSG00000182492	0.190231	ENSG00000185585	0.281225	ENSG00000197256	0.247037	ENSG00000251493	0.177762
ENSG00000054611	ENSG00000076944	0.174328	ENSG00000078814	0.208326	ENSG00000086730	0.180677	ENSG00000100241	0.270984	ENSG00000100991	0.215495	ENSG00000103227	0.18444	ENSG00000105700	0.211106	ENSG00000120137	0.209567	ENSG00000132471	0.238993	ENSG00000140497	0.244761	ENSG00000144579	0.193347	ENSG00000145349	0.204176	ENSG00000158106	0.188549	ENSG00000167925	0.180444	ENSG00000177628	0.211037	ENSG00000257607	0.213192
ENSG00000054654	ENSG00000042286	0.377948	ENSG00000069869	0.421418	ENSG00000074054	0.339616	ENSG00000075886	0.274799	ENSG00000089775	0.306498	ENSG00000099783	0.328035	ENSG00000104164	0.458733	ENSG00000108799	0.395109	ENSG00000111445	0.265159	ENSG00000113368	0.240084	ENSG00000119402	0.313974	ENSG00000120733	0.35119	ENSG00000123352	0.330725	ENSG00000125895	0.239812	ENSG00000133131	0.441492	ENSG00000133138	0.463982	ENSG00000134183	0.226235	ENSG00000139990	0.396943	ENSG00000140443	0.370969	ENSG00000143375	0.355053	ENSG00000143951	0.421921	ENSG00000144677	0.364082	ENSG00000145833	0.379045	ENSG00000150477	0.431453	ENSG00000151150
ENSG00000054690	ENSG00000028528	0.317304	ENSG00000060237	0.435481	ENSG00000077157	0.389029	ENSG00000088854	0.397888	ENSG00000092871	0.344551	ENSG00000099331	0.402887	ENSG00000107957	0.409123	ENSG00000108474	0.397798	ENSG00000117266	0.344537	ENSG00000132846	0.305178	ENSG00000137266	0.431233	ENSG00000138101	0.373024	ENSG00000140575	0.422785	ENSG00000140577	0.405569	ENSG00000141458	0.384799	ENSG00000144524	0.359222	ENSG00000147119	0.197013	ENSG00000147896	0.312458	ENSG00000148218	0.300492	ENSG00000156273	0.271534	ENSG00000157259	0.34099	ENSG00000157514	0.291709	ENSG00000158315	0.282346	ENSG00000163531	0.435205	ENSG00000165476
ENSG00000054793	ENSG00000001461	0.238786	ENSG00000007237	0.240486	ENSG00000015676	0.281473	ENSG00000023171	0.229258	ENSG00000047056	0.206371	ENSG00000094916	0.258131	ENSG00000102226	0.268358	ENSG00000107758	0.357815	ENSG00000112290	0.267238	ENSG00000131381	0.257868	ENSG00000134504	0.275386	ENSG00000139697	0.320451	ENSG00000152377	0.254137	ENSG00000156170	0.259643	ENSG00000163349	0.2286	ENSG00000177511	0.295854	ENSG00000178385	0.238641	ENSG00000187866	0.247807	ENSG00000198932	0.252704	ENSG00000215218	0.260474	ENSG00000259806	0.204162	ENSG00000260482	0.279168	ENSG00000272321	0.196002
ENSG00000054803	ENSG00000075213	0.228249	ENSG00000102385	0.206111	ENSG00000104725	0.278956	ENSG00000112183	0.175153	ENSG00000116329	0.180691	ENSG00000119866	0.212506	ENSG00000128656	0.277089	ENSG00000130032	0.176338	ENSG00000134343	0.248703	ENSG00000143195	0.170367	ENSG00000146950	0.252597	ENSG00000154162	0.195265	ENSG00000154478	0.270949	ENSG00000154914	0.191723	ENSG00000162545	0.275942	ENSG00000164076	0.188134	ENSG00000164794	0.190428	ENSG00000168546	0.258594	ENSG00000176956	0.179343	ENSG00000182022	0.213683	ENSG00000183114	0.198347	ENSG00000183775	0.283625	ENSG00000184845	0.311494	ENSG00000198108	0.176632	ENSG00000206145
ENSG00000054965	ENSG00000025800	0.193345	ENSG00000082701	0.182388	ENSG00000100991	0.254631	ENSG00000103647	0.268928	ENSG00000116353	0.198527	ENSG00000135119	0.238053	ENSG00000137216	0.252822	ENSG00000139514	0.216193	ENSG00000143126	0.296826	ENSG00000157851	0.211434	ENSG00000159202	0.236028	ENSG00000164742	0.240786	ENSG00000176148	0.21864	ENSG00000186318	0.302373	ENSG00000213699	0.237953	ENSG00000231955	0.191341	ENSG00000258761	0.20263	ENSG00000260539	0.262563	ENSG00000261685	0.209453	ENSG00000265263	0.244997	ENSG00000268485	0.200971
ENSG00000054967	ENSG00000060069	0.180212	ENSG00000072818	0.186973	ENSG00000074660	0.203776	ENSG00000106336	0.187721	ENSG00000120314	0.199352	ENSG00000125844	0.201879	ENSG00000130787	0.194426	ENSG00000136383	0.205405	ENSG00000160789	0.181125	ENSG00000162889	0.217381	ENSG00000163485	0.176508	ENSG00000168259	0.204593	ENSG00000171298	0.233683	ENSG00000204394	0.211541	ENSG00000215375	0.199238	ENSG00000256928	0.203259
ENSG00000054983	ENSG00000005700	0.271234	ENSG00000035687	0.258983	ENSG00000082996	0.33777	ENSG00000084453	0.303987	ENSG00000109046	0.203379	ENSG00000111404	0.221196	ENSG00000115295	0.283355	ENSG00000115525	0.21858	ENSG00000121064	0.185935	ENSG00000124596	0.276378	ENSG00000136144	0.229223	ENSG00000178425	0.255543	ENSG00000178722	0.244641	ENSG00000206532	0.184538
ENSG00000055044	ENSG00000029363	0.291581	ENSG00000066651	0.295135	ENSG00000073614	0.275253	ENSG00000091009	0.294055	ENSG00000100941	0.298411	ENSG00000111011	0.292569	ENSG00000114098	0.300332	ENSG00000121390	0.211208	ENSG00000122882	0.317295	ENSG00000131051	0.284937	ENSG00000139496	0.277271	ENSG00000139620	0.262576	ENSG00000142396	0.199802	ENSG00000145868	0.282734	ENSG00000158691	0.307998	ENSG00000163660	0.228466	ENSG00000163938	0.171458	ENSG00000166199	0.188898	ENSG00000173875	0.286892	ENSG00000184205	0.239554	ENSG00000226742	0.220499	ENSG00000251022	0.20119	ENSG00000255168	0.192168	ENSG00000257337	0.211499	ENSG00000269984
ENSG00000055070	ENSG00000104853	0.33006	ENSG00000130175	0.225215	ENSG00000146826	0.23175	ENSG00000167566	0.234804	ENSG00000176533	0.307931	ENSG00000242498	0.211402
ENSG00000055118	ENSG00000008710	0.312804	ENSG00000011105	0.323053	ENSG00000063660	0.307365	ENSG00000066583	0.198189	ENSG00000088256	0.288615	ENSG00000089094	0.288795	ENSG00000099960	0.290535	ENSG00000100307	0.347105	ENSG00000108823	0.217121	ENSG00000120645	0.286319	ENSG00000128917	0.190285	ENSG00000130590	0.290959	ENSG00000134853	0.21174	ENSG00000135740	0.321662	ENSG00000139725	0.30083	ENSG00000148343	0.256124	ENSG00000149658	0.237745	ENSG00000149927	0.202734	ENSG00000159363	0.319394	ENSG00000159761	0.287271	ENSG00000165661	0.243622	ENSG00000165915	0.341972	ENSG00000169991	0.255393	ENSG00000172830	0.260195	ENSG00000173852
ENSG00000055130	ENSG00000009844	0.317142	ENSG00000013503	0.370765	ENSG00000015479	0.316234	ENSG00000015676	0.343099	ENSG00000065548	0.358587	ENSG00000066136	0.213739	ENSG00000067829	0.236602	ENSG00000074319	0.302619	ENSG00000080503	0.321149	ENSG00000088812	0.326272	ENSG00000089195	0.287584	ENSG00000089737	0.357765	ENSG00000100104	0.208881	ENSG00000100603	0.316217	ENSG00000100764	0.371728	ENSG00000100934	0.331678	ENSG00000103423	0.242405	ENSG00000111912	0.353136	ENSG00000113648	0.255813	ENSG00000114686	0.35755	ENSG00000126698	0.385385	ENSG00000128266	0.262465	ENSG00000130540	0.330125	ENSG00000135521	0.287697	ENSG00000138279
ENSG00000055147	ENSG00000108819	0.210233	ENSG00000120370	0.211241	ENSG00000129493	0.23179	ENSG00000133104	0.251073	ENSG00000143337	0.261658	ENSG00000144468	0.25263	ENSG00000169258	0.21794	ENSG00000169989	0.204835	ENSG00000176714	0.233313	ENSG00000188342	0.274461	ENSG00000197563	0.230618
ENSG00000055163	ENSG00000023171	0.320114	ENSG00000048740	0.232794	ENSG00000074211	0.243603	ENSG00000088538	0.342777	ENSG00000144711	0.277739	ENSG00000156453	0.24817	ENSG00000166963	0.234472	ENSG00000176148	0.296355	ENSG00000177463	0.343064	ENSG00000183049	0.255419	ENSG00000187514	0.248511	ENSG00000189339	0.26446	ENSG00000198053	0.255833	ENSG00000205726	0.308888	ENSG00000213713	0.302286	ENSG00000227854	0.210477	ENSG00000233706	0.257144	ENSG00000245112	0.220316	ENSG00000266753	0.284427
ENSG00000055208	ENSG00000006114	0.40687	ENSG00000025796	0.374519	ENSG00000055917	0.346697	ENSG00000084693	0.312892	ENSG00000086758	0.428363	ENSG00000087111	0.298322	ENSG00000087274	0.434812	ENSG00000092847	0.465899	ENSG00000100393	0.436364	ENSG00000102908	0.433153	ENSG00000106144	0.40954	ENSG00000108433	0.368987	ENSG00000108839	0.266528	ENSG00000116539	0.414731	ENSG00000116731	0.448939	ENSG00000118058	0.438941	ENSG00000119048	0.379735	ENSG00000126003	0.406308	ENSG00000127947	0.416407	ENSG00000128617	0.209688	ENSG00000131023	0.434635	ENSG00000131873	0.379632	ENSG00000133131	0.412706	ENSG00000136273	0.327709	ENSG00000136868
ENSG00000055211	ENSG00000097033	0.284232	ENSG00000100485	0.300082	ENSG00000101751	0.281887	ENSG00000104218	0.260269	ENSG00000111450	0.210585	ENSG00000113269	0.260832	ENSG00000119004	0.243734	ENSG00000119139	0.247965	ENSG00000119711	0.250984	ENSG00000120253	0.172752	ENSG00000128564	0.235294	ENSG00000130558	0.249155	ENSG00000138029	0.227938	ENSG00000138303	0.304648	ENSG00000138434	0.170616	ENSG00000147421	0.242186	ENSG00000147874	0.281229	ENSG00000155621	0.224907	ENSG00000156384	0.181901	ENSG00000157107	0.282201	ENSG00000162819	0.272132	ENSG00000164938	0.251189	ENSG00000165476	0.264639	ENSG00000166822	0.267707	ENSG00000168385
ENSG00000055332	ENSG00000031003	0.265049	ENSG00000036257	0.254725	ENSG00000094916	0.303576	ENSG00000114030	0.287012	ENSG00000124164	0.274598	ENSG00000124380	0.292427	ENSG00000133398	0.206862	ENSG00000134698	0.195769	ENSG00000136813	0.24199	ENSG00000137822	0.276096	ENSG00000139154	0.30513	ENSG00000142166	0.297608	ENSG00000143457	0.212666	ENSG00000151304	0.261462	ENSG00000158290	0.307794	ENSG00000159140	0.29939	ENSG00000164040	0.277938	ENSG00000169905	0.306258	ENSG00000174099	0.178298	ENSG00000177511	0.305094	ENSG00000214367	0.293814	ENSG00000218739	0.318017	ENSG00000227788	0.192209	ENSG00000258441	0.304202	ENSG00000271341
ENSG00000055483	ENSG00000006453	0.326372	ENSG00000052344	0.320383	ENSG00000062582	0.421099	ENSG00000070366	0.400808	ENSG00000074755	0.410057	ENSG00000076067	0.271206	ENSG00000076108	0.441105	ENSG00000081059	0.449364	ENSG00000089022	0.385557	ENSG00000091651	0.454014	ENSG00000100393	0.457221	ENSG00000103064	0.386795	ENSG00000108349	0.43752	ENSG00000108433	0.368092	ENSG00000108671	0.341339	ENSG00000109111	0.458324	ENSG00000126883	0.42765	ENSG00000131873	0.400155	ENSG00000132915	0.350642	ENSG00000133131	0.429565	ENSG00000134013	0.35446	ENSG00000136868	0.34449	ENSG00000139908	0.422453	ENSG00000139990	0.413214	ENSG00000140750
ENSG00000055609	ENSG00000003756	0.384372	ENSG00000030066	0.417865	ENSG00000033030	0.407525	ENSG00000048707	0.368974	ENSG00000065526	0.368393	ENSG00000103254	0.218969	ENSG00000108961	0.28945	ENSG00000115464	0.412423	ENSG00000115474	0.368414	ENSG00000116497	0.418567	ENSG00000119397	0.370995	ENSG00000124222	0.425006	ENSG00000124788	0.384859	ENSG00000128524	0.366687	ENSG00000131503	0.426885	ENSG00000134744	0.434375	ENSG00000140181	0.297809	ENSG00000141279	0.404475	ENSG00000143442	0.411064	ENSG00000143674	0.325493	ENSG00000144214	0.307485	ENSG00000157106	0.42569	ENSG00000158636	0.404109	ENSG00000166439	0.368886	ENSG00000172766
ENSG00000055732	ENSG00000120332	0.174529	ENSG00000136944	0.186815	ENSG00000138119	0.21271	ENSG00000159450	0.171114	ENSG00000163395	0.193832
ENSG00000055813	ENSG00000117152	0.197216	ENSG00000128185	0.24792	ENSG00000134443	0.181293	ENSG00000137288	0.234004	ENSG00000142279	0.181209	ENSG00000142686	0.277919	ENSG00000152969	0.199561	ENSG00000165973	0.217245	ENSG00000166780	0.245184	ENSG00000177519	0.18867	ENSG00000270108	0.261717
ENSG00000055917	ENSG00000040731	0.222601	ENSG00000055208	0.346697	ENSG00000080298	0.340974	ENSG00000086758	0.336246	ENSG00000108306	0.316184	ENSG00000112624	0.374936	ENSG00000113163	0.355131	ENSG00000116539	0.363977	ENSG00000120948	0.369554	ENSG00000125875	0.363076	ENSG00000133639	0.250154	ENSG00000138439	0.316618	ENSG00000138668	0.351643	ENSG00000138802	0.374069	ENSG00000141076	0.256263	ENSG00000143457	0.201676	ENSG00000148730	0.342738	ENSG00000151150	0.3858	ENSG00000167232	0.310279	ENSG00000174579	0.375993	ENSG00000180957	0.368268	ENSG00000188895	0.229957	ENSG00000196914	0.356409	ENSG00000197111	0.339494	ENSG00000205726
ENSG00000055950	ENSG00000005339	0.376733	ENSG00000035403	0.295004	ENSG00000069431	0.363826	ENSG00000087111	0.282977	ENSG00000090020	0.375247	ENSG00000102908	0.37041	ENSG00000104164	0.365493	ENSG00000106617	0.344987	ENSG00000115128	0.413708	ENSG00000125691	0.385585	ENSG00000129968	0.366318	ENSG00000134285	0.38249	ENSG00000142937	0.402617	ENSG00000145592	0.397335	ENSG00000148396	0.365687	ENSG00000156304	0.378182	ENSG00000156482	0.372646	ENSG00000162191	0.364788	ENSG00000163159	0.403851	ENSG00000163959	0.330001	ENSG00000165238	0.376711	ENSG00000167526	0.364501	ENSG00000169020	0.4	ENSG00000171435	0.378122	ENSG00000173166
ENSG00000055955	ENSG00000130518	0.304621	ENSG00000146215	0.328656	ENSG00000160396	0.312327	ENSG00000171467	0.309407	ENSG00000171790	0.297065	ENSG00000178917	0.307673	ENSG00000182230	0.303098	ENSG00000185864	0.297317	ENSG00000187792	0.320273	ENSG00000205041	0.33	ENSG00000214331	0.30003	ENSG00000222012	0.304912	ENSG00000222046	0.305532	ENSG00000224310	0.305616	ENSG00000224975	0.29796	ENSG00000226642	0.306434	ENSG00000226849	0.307535	ENSG00000230124	0.298576	ENSG00000232057	0.308889	ENSG00000233579	0.310218	ENSG00000234913	0.299305	ENSG00000253218	0.304322	ENSG00000254739	0.299652	ENSG00000256304	0.30595	ENSG00000259151
ENSG00000056050	ENSG00000009307	0.411432	ENSG00000013561	0.372204	ENSG00000035687	0.349284	ENSG00000083535	0.181626	ENSG00000101132	0.35798	ENSG00000104442	0.405577	ENSG00000109572	0.379608	ENSG00000120727	0.4076	ENSG00000121022	0.357734	ENSG00000125304	0.381257	ENSG00000133393	0.396545	ENSG00000141429	0.392576	ENSG00000151465	0.366576	ENSG00000153214	0.271866	ENSG00000162368	0.38882	ENSG00000163807	0.379137	ENSG00000170871	0.372194	ENSG00000174695	0.361259	ENSG00000189129	0.19513	ENSG00000211460	0.387112	ENSG00000253710	0.246055	ENSG00000266040	0.194537
ENSG00000056097	ENSG00000021574	0.355299	ENSG00000057608	0.349044	ENSG00000062725	0.372718	ENSG00000084073	0.352734	ENSG00000101558	0.347575	ENSG00000106723	0.35372	ENSG00000111875	0.381483	ENSG00000112697	0.347536	ENSG00000120686	0.34344	ENSG00000120727	0.362447	ENSG00000124207	0.367972	ENSG00000125304	0.348715	ENSG00000128708	0.317797	ENSG00000136156	0.3424	ENSG00000139684	0.365867	ENSG00000141429	0.351464	ENSG00000143742	0.373128	ENSG00000155100	0.321789	ENSG00000156531	0.35581	ENSG00000162368	0.364392	ENSG00000177485	0.327798	ENSG00000179941	0.377009	ENSG00000188725	0.355763	ENSG00000197045	0.372553	ENSG00000198642
ENSG00000056277	ENSG00000005801	0.26264	ENSG00000075568	0.30056	ENSG00000081665	0.344298	ENSG00000087995	0.212171	ENSG00000100523	0.298159	ENSG00000100567	0.35061	ENSG00000102908	0.332867	ENSG00000103544	0.262253	ENSG00000105821	0.319814	ENSG00000107443	0.266729	ENSG00000108587	0.326348	ENSG00000111670	0.333189	ENSG00000114030	0.297902	ENSG00000120868	0.287415	ENSG00000121940	0.283858	ENSG00000124120	0.31818	ENSG00000129315	0.256505	ENSG00000131023	0.325565	ENSG00000133997	0.342282	ENSG00000146842	0.244218	ENSG00000157741	0.353848	ENSG00000157823	0.379422	ENSG00000162601	0.294128	ENSG00000163125	0.351052	ENSG00000163867
ENSG00000056487	ENSG00000080823	0.215896	ENSG00000103316	0.242276	ENSG00000104953	0.207147	ENSG00000112715	0.213788	ENSG00000134250	0.19973	ENSG00000163702	0.217764	ENSG00000165555	0.189181	ENSG00000166949	0.21952	ENSG00000167676	0.233216	ENSG00000172828	0.209316	ENSG00000173421	0.208852	ENSG00000173442	0.223871	ENSG00000173926	0.182455	ENSG00000176834	0.214915	ENSG00000178184	0.218338	ENSG00000178821	0.186539	ENSG00000186350	0.22159	ENSG00000203614	0.203707	ENSG00000214456	0.222813	ENSG00000230922	0.191058	ENSG00000233247	0.209	ENSG00000244217	0.192994	ENSG00000259442	0.242283	ENSG00000259814	0.173431	ENSG00000259954
ENSG00000056558	ENSG00000102575	0.193678	ENSG00000106077	0.17946	ENSG00000108469	0.213787	ENSG00000120725	0.224927	ENSG00000128567	0.173607	ENSG00000133678	0.206809	ENSG00000167676	0.212362	ENSG00000169026	0.193272	ENSG00000176438	0.233708	ENSG00000184925	0.198971	ENSG00000188338	0.177798	ENSG00000226067	0.173217	ENSG00000227512	0.183894	ENSG00000229645	0.215966	ENSG00000245498	0.190876	ENSG00000258461	0.211594	ENSG00000258701	0.194288	ENSG00000264707	0.183191	ENSG00000266714	0.234685
ENSG00000056586	ENSG00000091844	0.292784	ENSG00000102921	0.317583	ENSG00000107643	0.281161	ENSG00000113163	0.340601	ENSG00000136381	0.327835	ENSG00000138767	0.349539	ENSG00000151304	0.288707	ENSG00000158290	0.306512	ENSG00000163935	0.236454	ENSG00000164040	0.334178	ENSG00000170584	0.21504	ENSG00000171016	0.27192	ENSG00000171448	0.311342	ENSG00000177511	0.303953	ENSG00000177932	0.321008	ENSG00000186017	0.336246	ENSG00000189367	0.291356	ENSG00000196172	0.299357	ENSG00000212768	0.29197	ENSG00000224383	0.173073	ENSG00000253144	0.240791	ENSG00000266469	0.300177
ENSG00000056661	ENSG00000100647	0.343915	ENSG00000102057	0.34375	ENSG00000105662	0.364611	ENSG00000107882	0.335324	ENSG00000130723	0.338292	ENSG00000132128	0.248219	ENSG00000140323	0.371288	ENSG00000156959	0.30875	ENSG00000228903	0.237026	ENSG00000236431	0.271847
ENSG00000056736	ENSG00000001631	0.214917	ENSG00000100249	0.218325	ENSG00000108733	0.233197	ENSG00000108984	0.215872	ENSG00000124575	0.193479	ENSG00000135365	0.216765	ENSG00000137073	0.205498	ENSG00000138161	0.209577	ENSG00000144445	0.237369	ENSG00000146281	0.227964	ENSG00000151233	0.222543	ENSG00000152433	0.238781	ENSG00000170917	0.235478	ENSG00000180537	0.20537	ENSG00000197056	0.231211	ENSG00000197062	0.232799	ENSG00000213390	0.202653	ENSG00000239900	0.205701	ENSG00000267194	0.203114
ENSG00000056972	ENSG00000004059	0.360162	ENSG00000054392	0.240083	ENSG00000075290	0.265922	ENSG00000092531	0.364363	ENSG00000102003	0.383029	ENSG00000122705	0.354362	ENSG00000123144	0.357421	ENSG00000125398	0.324229	ENSG00000126432	0.375545	ENSG00000135697	0.230859	ENSG00000175416	0.345348	ENSG00000178826	0.224398	ENSG00000181847	0.243778	ENSG00000185607	0.342732	ENSG00000187713	0.307849	ENSG00000198150	0.342171	ENSG00000204282	0.355165	ENSG00000214188	0.285903	ENSG00000223599	0.344872	ENSG00000223861	0.268614	ENSG00000225140	0.35386	ENSG00000228002	0.249831	ENSG00000228368	0.248634	ENSG00000228486	0.353286	ENSG00000229657
ENSG00000056998	ENSG00000092820	0.278509	ENSG00000100300	0.174915	ENSG00000113140	0.226709	ENSG00000113657	0.268626	ENSG00000116729	0.287921	ENSG00000125257	0.222147	ENSG00000131095	0.271942	ENSG00000131386	0.244295	ENSG00000134817	0.274471	ENSG00000147065	0.247189	ENSG00000163492	0.23392	ENSG00000164574	0.193627	ENSG00000172164	0.263978	ENSG00000173068	0.201794	ENSG00000181381	0.177959	ENSG00000186529	0.222918	ENSG00000213064	0.279647
ENSG00000057019	ENSG00000065060	0.357594	ENSG00000079482	0.248873	ENSG00000103494	0.276555	ENSG00000108306	0.319567	ENSG00000111670	0.338766	ENSG00000115239	0.408347	ENSG00000118420	0.26236	ENSG00000127364	0.34773	ENSG00000133997	0.371579	ENSG00000135968	0.321042	ENSG00000136891	0.383385	ENSG00000136895	0.366654	ENSG00000138587	0.25231	ENSG00000169905	0.346524	ENSG00000174099	0.185512	ENSG00000177981	0.336181	ENSG00000180139	0.308642	ENSG00000186272	0.342557	ENSG00000203260	0.260467	ENSG00000219133	0.337989	ENSG00000230313	0.266987	ENSG00000235652	0.343407	ENSG00000257298	0.383998	ENSG00000261254	0.385516	ENSG00000261311
ENSG00000057252	ENSG00000021355	0.19284	ENSG00000067113	0.216672	ENSG00000090382	0.194852	ENSG00000090487	0.272928	ENSG00000112299	0.191433	ENSG00000117620	0.237821	ENSG00000133104	0.258459	ENSG00000134352	0.237459	ENSG00000136869	0.277802	ENSG00000143337	0.246788	ENSG00000150093	0.270982	ENSG00000151116	0.219776	ENSG00000152332	0.289504	ENSG00000156162	0.341794	ENSG00000164292	0.251439	ENSG00000169989	0.220952	ENSG00000170385	0.294001	ENSG00000174125	0.214409	ENSG00000180628	0.279077	ENSG00000253661	0.174836	ENSG00000265962	0.220748	ENSG00000272462	0.208199
ENSG00000057294	ENSG00000049449	0.175941	ENSG00000136040	0.173251	ENSG00000172426	0.172231	ENSG00000259869	0.175512	ENSG00000272070	0.169636
ENSG00000057468	ENSG00000123870	0.212713	ENSG00000135336	0.245143	ENSG00000145723	0.232797	ENSG00000148459	0.239076	ENSG00000153246	0.271976	ENSG00000197857	0.265658	ENSG00000198482	0.293709	ENSG00000260306	0.229486
ENSG00000057593	ENSG00000090975	0.187882	ENSG00000126759	0.178791	ENSG00000154473	0.178409	ENSG00000188981	0.180964	ENSG00000215154	0.198097	ENSG00000230358	0.18658	ENSG00000269923	0.186099
ENSG00000057608	ENSG00000004700	0.376053	ENSG00000010270	0.427569	ENSG00000029364	0.425107	ENSG00000056097	0.349044	ENSG00000064726	0.470976	ENSG00000065154	0.432605	ENSG00000068784	0.267694	ENSG00000070831	0.441121	ENSG00000074696	0.473725	ENSG00000076344	0.347239	ENSG00000079332	0.467965	ENSG00000083937	0.413247	ENSG00000086598	0.523671	ENSG00000089063	0.420126	ENSG00000100612	0.426705	ENSG00000101132	0.413018	ENSG00000101843	0.438864	ENSG00000109572	0.454138	ENSG00000112357	0.355835	ENSG00000112697	0.485	ENSG00000116209	0.454323	ENSG00000117407	0.303841	ENSG00000119335	0.422176	ENSG00000122042	0.422842	ENSG00000122545
ENSG00000057657	ENSG00000010322	0.243389	ENSG00000065308	0.227994	ENSG00000073614	0.255031	ENSG00000080709	0.239815	ENSG00000105339	0.233517	ENSG00000125633	0.27008	ENSG00000135842	0.169792	ENSG00000140443	0.242413	ENSG00000152128	0.216871	ENSG00000168268	0.268923	ENSG00000204347	0.241799	ENSG00000221878	0.28194	ENSG00000226919	0.221646	ENSG00000242325	0.186743	ENSG00000243449	0.254822	ENSG00000243649	0.248692	ENSG00000248257	0.295622	ENSG00000261270	0.174775	ENSG00000267756	0.214584
ENSG00000057663	ENSG00000018189	0.348416	ENSG00000081154	0.337438	ENSG00000101654	0.259897	ENSG00000104093	0.34569	ENSG00000104381	0.371563	ENSG00000114744	0.318432	ENSG00000115839	0.307782	ENSG00000118246	0.355405	ENSG00000122696	0.270995	ENSG00000123472	0.335891	ENSG00000128699	0.335495	ENSG00000133393	0.320335	ENSG00000139977	0.340796	ENSG00000156831	0.27168	ENSG00000157077	0.341502	ENSG00000162630	0.24793	ENSG00000164031	0.361632	ENSG00000164187	0.340534	ENSG00000177034	0.323561	ENSG00000183535	0.17068	ENSG00000198780	0.351623	ENSG00000204116	0.369675
ENSG00000057704	ENSG00000041982	0.279492	ENSG00000065413	0.17112	ENSG00000100987	0.189166	ENSG00000101265	0.192727	ENSG00000102221	0.228121	ENSG00000114200	0.199593	ENSG00000114353	0.169873	ENSG00000120594	0.239379	ENSG00000130649	0.237564	ENSG00000148123	0.198525	ENSG00000149557	0.200189	ENSG00000149927	0.176449	ENSG00000162493	0.1933	ENSG00000164176	0.180578	ENSG00000170049	0.181484	ENSG00000183960	0.198007	ENSG00000184588	0.175324	ENSG00000235884	0.223115	ENSG00000271869	0.185061
ENSG00000057757	ENSG00000013561	0.463171	ENSG00000061794	0.439888	ENSG00000063046	0.484336	ENSG00000072803	0.44617	ENSG00000089289	0.493331	ENSG00000100197	0.421801	ENSG00000100216	0.452855	ENSG00000100902	0.430206	ENSG00000101843	0.445468	ENSG00000103160	0.411231	ENSG00000107669	0.406163	ENSG00000108294	0.423021	ENSG00000108468	0.418508	ENSG00000108561	0.429444	ENSG00000111664	0.378039	ENSG00000111665	0.396006	ENSG00000112697	0.418347	ENSG00000115944	0.519003	ENSG00000120265	0.483222	ENSG00000122406	0.485574	ENSG00000123349	0.47932	ENSG00000123444	0.439949	ENSG00000132341	0.470699	ENSG00000135900	0.407612	ENSG00000135932
ENSG00000057935	ENSG00000053524	0.288119	ENSG00000053900	0.282521	ENSG00000076555	0.292575	ENSG00000081760	0.289495	ENSG00000100191	0.22803	ENSG00000101040	0.286118	ENSG00000114982	0.274969	ENSG00000121064	0.312533	ENSG00000124613	0.249442	ENSG00000132142	0.270142	ENSG00000133943	0.304876	ENSG00000134490	0.273631	ENSG00000135968	0.278574	ENSG00000136653	0.284435	ENSG00000138375	0.280884	ENSG00000139160	0.235441	ENSG00000140543	0.203138	ENSG00000141141	0.251196	ENSG00000149262	0.281029	ENSG00000151148	0.275163	ENSG00000158019	0.238849	ENSG00000162139	0.180056	ENSG00000162390	0.290561	ENSG00000163913	0.29191	ENSG00000166839
ENSG00000058056	ENSG00000018869	0.203697	ENSG00000070756	0.272733	ENSG00000106772	0.24693	ENSG00000114030	0.282949	ENSG00000122335	0.190113	ENSG00000135457	0.232698	ENSG00000136478	0.246805	ENSG00000139719	0.20162	ENSG00000143376	0.237175	ENSG00000155111	0.215122	ENSG00000160551	0.249759	ENSG00000162419	0.286757	ENSG00000168280	0.230868	ENSG00000170144	0.270261	ENSG00000182134	0.229366	ENSG00000253144	0.182913	ENSG00000253797	0.284376	ENSG00000262944	0.254075	ENSG00000263244	0.249714
ENSG00000058063	ENSG00000006459	0.345645	ENSG00000025156	0.353742	ENSG00000089639	0.174322	ENSG00000104427	0.319708	ENSG00000110429	0.358263	ENSG00000111802	0.344684	ENSG00000118564	0.368737	ENSG00000120802	0.364888	ENSG00000131446	0.249378	ENSG00000135316	0.349677	ENSG00000135655	0.291026	ENSG00000136870	0.348131	ENSG00000138381	0.342523	ENSG00000148154	0.32325	ENSG00000151151	0.364682	ENSG00000156531	0.357828	ENSG00000161921	0.188466	ENSG00000166479	0.309464	ENSG00000168116	0.396509	ENSG00000177485	0.340894	ENSG00000180921	0.181779	ENSG00000182400	0.379115	ENSG00000182504	0.373925	ENSG00000189308	0.288594	ENSG00000198791
ENSG00000058091	ENSG00000004487	0.322803	ENSG00000058272	0.337265	ENSG00000066777	0.3235	ENSG00000083642	0.330243	ENSG00000116127	0.272612	ENSG00000120251	0.305968	ENSG00000133026	0.194674	ENSG00000149970	0.339762	ENSG00000155313	0.333072	ENSG00000166477	0.311956	ENSG00000187672	0.169572	ENSG00000197372	0.287515	ENSG00000198626	0.258821	ENSG00000198919	0.279337	ENSG00000207088	0.198323	ENSG00000254598	0.287916	ENSG00000258092	0.207411	ENSG00000269955	0.234318
ENSG00000058262	ENSG00000085741	0.214337	ENSG00000095739	0.234049	ENSG00000143570	0.248031	ENSG00000148248	0.28818	ENSG00000227487	0.189936	ENSG00000232807	0.17052
ENSG00000058272	ENSG00000032219	0.359516	ENSG00000058091	0.337265	ENSG00000083642	0.36067	ENSG00000100478	0.24462	ENSG00000100796	0.310448	ENSG00000103657	0.27905	ENSG00000104218	0.34171	ENSG00000107566	0.252318	ENSG00000112739	0.352038	ENSG00000114331	0.362686	ENSG00000115020	0.343683	ENSG00000127914	0.361797	ENSG00000135698	0.330122	ENSG00000145715	0.351189	ENSG00000145734	0.312127	ENSG00000155313	0.387934	ENSG00000155561	0.322926	ENSG00000165671	0.326299	ENSG00000168724	0.282132	ENSG00000171843	0.232773	ENSG00000173681	0.343477	ENSG00000197372	0.284854	ENSG00000198626	0.266551
ENSG00000058335	ENSG00000004139	0.359477	ENSG00000021645	0.339798	ENSG00000085185	0.405633	ENSG00000100393	0.439898	ENSG00000105771	0.358488	ENSG00000107957	0.415795	ENSG00000111676	0.405096	ENSG00000116741	0.284564	ENSG00000117713	0.420057	ENSG00000126003	0.409457	ENSG00000131061	0.343222	ENSG00000135100	0.288701	ENSG00000139200	0.397275	ENSG00000140323	0.386906	ENSG00000142784	0.33116	ENSG00000164061	0.420885	ENSG00000167182	0.43056	ENSG00000171421	0.410192	ENSG00000173210	0.381942	ENSG00000176148	0.275307	ENSG00000177699	0.465127	ENSG00000188827	0.400321	ENSG00000196405	0.440697	ENSG00000196531	0.404424	ENSG00000197951
ENSG00000058404	ENSG00000008735	0.35799	ENSG00000040608	0.340679	ENSG00000068971	0.384638	ENSG00000069966	0.20807	ENSG00000073670	0.264289	ENSG00000088899	0.304549	ENSG00000100321	0.307453	ENSG00000100994	0.242229	ENSG00000101210	0.312552	ENSG00000102225	0.2989	ENSG00000103472	0.224414	ENSG00000106976	0.287099	ENSG00000108819	0.320451	ENSG00000110002	0.203704	ENSG00000110987	0.339039	ENSG00000120088	0.296791	ENSG00000128268	0.315667	ENSG00000135709	0.267001	ENSG00000149582	0.252774	ENSG00000149654	0.319652	ENSG00000162706	0.402031	ENSG00000168490	0.341522	ENSG00000171246	0.249118	ENSG00000173020	0.299148	ENSG00000174111
ENSG00000058453	ENSG00000099377	0.340835	ENSG00000100197	0.369835	ENSG00000103197	0.344168	ENSG00000127054	0.360616	ENSG00000133247	0.325782	ENSG00000133624	0.346189	ENSG00000143847	0.346336	ENSG00000167615	0.344487	ENSG00000197162	0.35826	ENSG00000226849	0.380572	ENSG00000248015	0.339422	ENSG00000263624	0.351211
ENSG00000058600	ENSG00000004455	0.182302	ENSG00000006695	0.181358	ENSG00000081791	0.264752	ENSG00000112541	0.211632	ENSG00000119723	0.188616	ENSG00000120314	0.209552	ENSG00000131368	0.244718	ENSG00000137200	0.181218	ENSG00000139910	0.22536	ENSG00000215252	0.21031	ENSG00000229759	0.193865	ENSG00000256391	0.231617
ENSG00000058668	ENSG00000122574	0.171364	ENSG00000137726	0.20038	ENSG00000177272	0.180814	ENSG00000236035	0.173856
ENSG00000058673	ENSG00000023318	0.291121	ENSG00000092140	0.257926	ENSG00000102921	0.273152	ENSG00000103479	0.250537	ENSG00000132424	0.269467	ENSG00000135655	0.26306	ENSG00000145782	0.262876	ENSG00000168566	0.249097
ENSG00000058729	ENSG00000100028	0.245943	ENSG00000121879	0.324991	ENSG00000130997	0.241659	ENSG00000131051	0.292541	ENSG00000131373	0.264465	ENSG00000145375	0.272395	ENSG00000157450	0.245217	ENSG00000165630	0.297564	ENSG00000166199	0.188624	ENSG00000169100	0.212472	ENSG00000198105	0.298663	ENSG00000215421	0.276379	ENSG00000219642	0.250352	ENSG00000271933	0.223581
ENSG00000058799	ENSG00000006007	0.336733	ENSG00000025772	0.324362	ENSG00000064726	0.401249	ENSG00000084623	0.35854	ENSG00000090013	0.338074	ENSG00000095380	0.352176	ENSG00000095627	0.205658	ENSG00000102024	0.307143	ENSG00000106034	0.203639	ENSG00000109917	0.323181	ENSG00000110660	0.263735	ENSG00000113013	0.445955	ENSG00000113361	0.210812	ENSG00000114480	0.256832	ENSG00000115520	0.454116	ENSG00000117153	0.340873	ENSG00000128595	0.321386	ENSG00000131236	0.372371	ENSG00000131871	0.354855	ENSG00000136247	0.295091	ENSG00000138293	0.364948	ENSG00000143479	0.301741	ENSG00000143575	0.364174	ENSG00000145247	0.216198	ENSG00000148572
ENSG00000058804	ENSG00000065154	0.430311	ENSG00000086065	0.397274	ENSG00000090263	0.3847	ENSG00000111843	0.388052	ENSG00000113384	0.2881	ENSG00000138459	0.392286	ENSG00000143933	0.422062	ENSG00000153130	0.410755	ENSG00000155959	0.40375	ENSG00000164919	0.389608	ENSG00000165672	0.41777	ENSG00000172775	0.232485	ENSG00000196262	0.416662	ENSG00000198258	0.40068	ENSG00000213876	0.192706	ENSG00000243147	0.375473	ENSG00000254495	0.23041
ENSG00000058866	ENSG00000003393	0.31071	ENSG00000006530	0.309144	ENSG00000011485	0.212902	ENSG00000035681	0.313826	ENSG00000051825	0.302764	ENSG00000063015	0.241229	ENSG00000076641	0.305843	ENSG00000088682	0.252909	ENSG00000101391	0.291163	ENSG00000103061	0.289129	ENSG00000106069	0.280381	ENSG00000109586	0.306684	ENSG00000112584	0.260144	ENSG00000121406	0.295866	ENSG00000128000	0.317149	ENSG00000129007	0.31854	ENSG00000133858	0.305869	ENSG00000133958	0.316392	ENSG00000134480	0.299054	ENSG00000136709	0.305961	ENSG00000136895	0.298741	ENSG00000136936	0.308494	ENSG00000136937	0.30307	ENSG00000138640	0.322882	ENSG00000144048
ENSG00000059122	ENSG00000008710	0.274963	ENSG00000070047	0.271794	ENSG00000112576	0.261714	ENSG00000138834	0.293654	ENSG00000142235	0.265671	ENSG00000174672	0.266335	ENSG00000178188	0.289546	ENSG00000188277	0.267901
ENSG00000059145	ENSG00000005339	0.421672	ENSG00000007545	0.44533	ENSG00000060762	0.380687	ENSG00000066923	0.423709	ENSG00000070182	0.382105	ENSG00000102471	0.415627	ENSG00000103335	0.324508	ENSG00000108946	0.417145	ENSG00000113387	0.388276	ENSG00000122390	0.424479	ENSG00000126368	0.398454	ENSG00000127578	0.349141	ENSG00000132005	0.407536	ENSG00000133731	0.301569	ENSG00000135083	0.365162	ENSG00000139718	0.441398	ENSG00000141084	0.425784	ENSG00000142453	0.416362	ENSG00000147144	0.429834	ENSG00000157570	0.373095	ENSG00000161021	0.460129	ENSG00000164068	0.332204	ENSG00000168763	0.445378	ENSG00000176920	0.333005	ENSG00000185049
ENSG00000059377	ENSG00000026297	0.279423	ENSG00000028116	0.189163	ENSG00000042980	0.311888	ENSG00000069493	0.194025	ENSG00000073849	0.307656	ENSG00000079819	0.213187	ENSG00000111348	0.286859	ENSG00000115956	0.271316	ENSG00000118308	0.223552	ENSG00000121933	0.342086	ENSG00000125257	0.267239	ENSG00000134207	0.234386	ENSG00000150873	0.186461	ENSG00000151414	0.208357	ENSG00000156804	0.196577	ENSG00000162687	0.215214	ENSG00000163219	0.293401	ENSG00000164342	0.181165	ENSG00000180354	0.204432	ENSG00000181467	0.236511	ENSG00000182890	0.210076	ENSG00000184261	0.18947	ENSG00000184454	0.186247	ENSG00000186314	0.218435	ENSG00000258659
ENSG00000059378	ENSG00000067066	0.257107	ENSG00000068489	0.169947	ENSG00000100342	0.2339	ENSG00000110446	0.205774	ENSG00000118257	0.246758	ENSG00000119922	0.191215	ENSG00000124256	0.172388	ENSG00000131196	0.20206	ENSG00000132530	0.192012	ENSG00000134321	0.236032	ENSG00000134326	0.245951	ENSG00000134470	0.209069	ENSG00000136147	0.2069	ENSG00000136514	0.262465	ENSG00000137965	0.250314	ENSG00000140853	0.249567	ENSG00000149131	0.179473	ENSG00000152495	0.217817	ENSG00000162645	0.251566	ENSG00000163840	0.325292	ENSG00000165806	0.204745	ENSG00000166801	0.234854	ENSG00000168394	0.248868	ENSG00000168843	0.236704	ENSG00000169504
ENSG00000059573	ENSG00000009844	0.29043	ENSG00000065427	0.303905	ENSG00000072506	0.290735	ENSG00000088930	0.287767	ENSG00000089195	0.2824	ENSG00000108298	0.304705	ENSG00000108561	0.317792	ENSG00000113734	0.300195	ENSG00000115241	0.312217	ENSG00000117751	0.295741	ENSG00000118680	0.322282	ENSG00000123131	0.290533	ENSG00000125656	0.293976	ENSG00000130520	0.301297	ENSG00000136522	0.291428	ENSG00000136888	0.318732	ENSG00000137154	0.300323	ENSG00000143621	0.318885	ENSG00000158623	0.298234	ENSG00000163902	0.297876	ENSG00000165283	0.303047	ENSG00000167720	0.17265	ENSG00000174547	0.295103	ENSG00000177700	0.327088	ENSG00000182307
ENSG00000059588	ENSG00000035681	0.29141	ENSG00000064607	0.193954	ENSG00000109046	0.190427	ENSG00000111834	0.171894	ENSG00000113649	0.296097	ENSG00000113716	0.23151	ENSG00000114021	0.183885	ENSG00000119723	0.228153	ENSG00000125962	0.23487	ENSG00000129484	0.263561	ENSG00000132002	0.19532	ENSG00000134146	0.248228	ENSG00000137200	0.205247	ENSG00000137815	0.285844	ENSG00000139220	0.222753	ENSG00000145882	0.233193	ENSG00000146963	0.267067	ENSG00000153575	0.272252	ENSG00000155463	0.207243	ENSG00000159267	0.254879	ENSG00000163507	0.279323	ENSG00000167528	0.188242	ENSG00000167797	0.21402	ENSG00000168904	0.274599	ENSG00000171723
ENSG00000059691	ENSG00000018189	0.316987	ENSG00000064687	0.218301	ENSG00000082996	0.311802	ENSG00000090054	0.256641	ENSG00000107897	0.288035	ENSG00000110013	0.29448	ENSG00000110315	0.289424	ENSG00000132122	0.216667	ENSG00000133104	0.250534	ENSG00000144320	0.288271	ENSG00000144451	0.279312	ENSG00000148935	0.258751	ENSG00000154511	0.304489	ENSG00000162688	0.254858	ENSG00000162929	0.22668	ENSG00000173436	0.244194	ENSG00000186687	0.315291	ENSG00000203778	0.278511
ENSG00000059728	ENSG00000004779	0.369368	ENSG00000080854	0.366459	ENSG00000081059	0.385278	ENSG00000106100	0.365489	ENSG00000111775	0.374995	ENSG00000119013	0.370533	ENSG00000119421	0.377336	ENSG00000124205	0.223415	ENSG00000128654	0.376847	ENSG00000135940	0.403893	ENSG00000140009	0.370473	ENSG00000145293	0.3882	ENSG00000147144	0.365035	ENSG00000156030	0.392855	ENSG00000161021	0.364941	ENSG00000166136	0.374704	ENSG00000167085	0.328199	ENSG00000167695	0.335618	ENSG00000168137	0.367077	ENSG00000170571	0.337836	ENSG00000173267	0.386312	ENSG00000173660	0.393031	ENSG00000174740	0.213709	ENSG00000174886	0.364565	ENSG00000177272
ENSG00000059758	ENSG00000107643	0.201727	ENSG00000108239	0.210908	ENSG00000116747	0.201963	ENSG00000140299	0.190733	ENSG00000148700	0.175368	ENSG00000165338	0.196608	ENSG00000187735	0.212395	ENSG00000197601	0.223479
ENSG00000059769	ENSG00000244115	0.303593
ENSG00000059804	ENSG00000075426	0.204459	ENSG00000177875	0.220842	ENSG00000181773	0.238009
ENSG00000059915	ENSG00000020129	0.24449	ENSG00000069424	0.3167	ENSG00000070808	0.211103	ENSG00000088899	0.232799	ENSG00000092051	0.242628	ENSG00000099364	0.23684	ENSG00000100359	0.189828	ENSG00000105255	0.192024	ENSG00000105429	0.262585	ENSG00000122490	0.22039	ENSG00000123360	0.201021	ENSG00000130822	0.17454	ENSG00000133019	0.223835	ENSG00000135519	0.267387	ENSG00000138028	0.24484	ENSG00000159842	0.211154	ENSG00000163930	0.212845	ENSG00000166897	0.200154	ENSG00000167680	0.24084	ENSG00000167889	0.288099	ENSG00000204588	0.213481	ENSG00000214216	0.188917	ENSG00000250067	0.25459	ENSG00000253640	0.170404	ENSG00000258986
ENSG00000060069	ENSG00000054967	0.180212	ENSG00000073050	0.223271	ENSG00000111642	0.207387	ENSG00000116809	0.21684	ENSG00000129347	0.225528	ENSG00000133275	0.20868	ENSG00000156697	0.174819	ENSG00000157020	0.186426	ENSG00000160214	0.248744	ENSG00000167110	0.228921	ENSG00000182446	0.260998	ENSG00000260621	0.19996
ENSG00000060138	ENSG00000001617	0.174251	ENSG00000067182	0.262308	ENSG00000081041	0.25712	ENSG00000099284	0.263787	ENSG00000100292	0.239561	ENSG00000105643	0.23156	ENSG00000115604	0.23197	ENSG00000118515	0.209897	ENSG00000118523	0.213288	ENSG00000120889	0.289773	ENSG00000124762	0.379892	ENSG00000128016	0.374124	ENSG00000134107	0.265081	ENSG00000134531	0.422815	ENSG00000137331	0.211558	ENSG00000137507	0.22105	ENSG00000143382	0.238164	ENSG00000144063	0.222534	ENSG00000145623	0.273067	ENSG00000148841	0.340034	ENSG00000149573	0.204797	ENSG00000152192	0.203714	ENSG00000152518	0.238691	ENSG00000154734	0.20009	ENSG00000158710
ENSG00000060140	ENSG00000099715	0.179325	ENSG00000107593	0.179856	ENSG00000112232	0.175964	ENSG00000117152	0.180688	ENSG00000124134	0.181215	ENSG00000147571	0.170418	ENSG00000154478	0.185355	ENSG00000157470	0.185049	ENSG00000168539	0.176026	ENSG00000169676	0.172979	ENSG00000183662	0.178521	ENSG00000186297	0.179073	ENSG00000249550	0.17394	ENSG00000250584	0.171525	ENSG00000255402	0.175438	ENSG00000259946	0.174861	ENSG00000267466	0.180861
ENSG00000060237	ENSG00000026652	0.319454	ENSG00000028528	0.339113	ENSG00000048471	0.255097	ENSG00000048707	0.372349	ENSG00000054392	0.24218	ENSG00000054690	0.435481	ENSG00000064393	0.332919	ENSG00000068650	0.384346	ENSG00000075539	0.276384	ENSG00000077157	0.422674	ENSG00000079308	0.318358	ENSG00000085982	0.293682	ENSG00000088854	0.403116	ENSG00000089041	0.285069	ENSG00000095383	0.291726	ENSG00000102003	0.399108	ENSG00000102908	0.382725	ENSG00000104067	0.299071	ENSG00000104375	0.31115	ENSG00000109458	0.309151	ENSG00000111300	0.376067	ENSG00000116198	0.351016	ENSG00000118298	0.230106	ENSG00000123144	0.414299	ENSG00000124222
ENSG00000060339	ENSG00000004534	0.322188	ENSG00000007392	0.31896	ENSG00000075856	0.291752	ENSG00000103365	0.320207	ENSG00000106066	0.211663	ENSG00000117360	0.30986	ENSG00000132155	0.322793	ENSG00000134453	0.309505	ENSG00000134744	0.312074	ENSG00000151276	0.299665	ENSG00000151838	0.303833	ENSG00000157212	0.296916	ENSG00000159023	0.307558	ENSG00000162290	0.26507	ENSG00000162775	0.320433	ENSG00000163161	0.304491	ENSG00000163516	0.292377	ENSG00000164828	0.307982	ENSG00000168781	0.313137	ENSG00000171316	0.317624	ENSG00000173914	0.30469	ENSG00000175806	0.302699	ENSG00000186567	0.299386	ENSG00000197343	0.332545	ENSG00000197386
ENSG00000060491	ENSG00000012174	0.210589	ENSG00000101199	0.195223	ENSG00000105443	0.176281	ENSG00000164054	0.19062	ENSG00000167657	0.202188	ENSG00000169446	0.227739	ENSG00000176946	0.196842	ENSG00000222414	0.220481	ENSG00000232024	0.191489
ENSG00000060558	ENSG00000157873	0.173444
ENSG00000060566	ENSG00000159450	0.180082	ENSG00000175820	0.196548	ENSG00000188306	0.182622	ENSG00000224559	0.170297	ENSG00000250685	0.174303
ENSG00000060642	ENSG00000000003	0.192754	ENSG00000002586	0.178821	ENSG00000064961	0.186854	ENSG00000088280	0.188547	ENSG00000091436	0.191866	ENSG00000092621	0.209923	ENSG00000100075	0.178101	ENSG00000101384	0.181228	ENSG00000103485	0.189472	ENSG00000108100	0.201161	ENSG00000109861	0.187147	ENSG00000110876	0.193154	ENSG00000114738	0.189811	ENSG00000118257	0.209685	ENSG00000119729	0.195985	ENSG00000124782	0.190622	ENSG00000134830	0.199111	ENSG00000136247	0.222147	ENSG00000141560	0.171193	ENSG00000147408	0.227849	ENSG00000155366	0.201246	ENSG00000155629	0.178052	ENSG00000162511	0.193875	ENSG00000168077	0.188971	ENSG00000175489
ENSG00000060656	ENSG00000115183	0.245992	ENSG00000122359	0.212349	ENSG00000130338	0.233536	ENSG00000147454	0.24713	ENSG00000168061	0.214375	ENSG00000170542	0.215103	ENSG00000171877	0.23243	ENSG00000172568	0.221079	ENSG00000177350	0.217467	ENSG00000196352	0.235095	ENSG00000217527	0.274447	ENSG00000218428	0.200384	ENSG00000225338	0.180961	ENSG00000229089	0.190897	ENSG00000230523	0.242508	ENSG00000234428	0.194199	ENSG00000236398	0.192006	ENSG00000238260	0.178453	ENSG00000258956	0.204747	ENSG00000259807	0.222117	ENSG00000262160	0.224405
ENSG00000060688	ENSG00000107290	0.187776	ENSG00000115211	0.196155	ENSG00000119906	0.202426	ENSG00000141127	0.199659	ENSG00000146457	0.178212	ENSG00000150401	0.192529	ENSG00000166704	0.178013	ENSG00000177370	0.176928	ENSG00000177479	0.221244	ENSG00000184402	0.176229	ENSG00000196214	0.18126	ENSG00000197771	0.186861
ENSG00000060709	ENSG00000070808	0.212394	ENSG00000089847	0.227424	ENSG00000106236	0.177073	ENSG00000111249	0.20095	ENSG00000135426	0.171794	ENSG00000150086	0.2062	ENSG00000158748	0.17791	ENSG00000164076	0.184642	ENSG00000272321	0.194764
ENSG00000060718	ENSG00000028116	0.213215	ENSG00000047365	0.218886	ENSG00000106392	0.224115	ENSG00000116205	0.215363	ENSG00000127249	0.213898	ENSG00000128791	0.212958	ENSG00000134853	0.188763	ENSG00000135905	0.193307	ENSG00000147202	0.174129	ENSG00000150275	0.194145	ENSG00000154620	0.172468	ENSG00000169306	0.183246	ENSG00000170624	0.206219	ENSG00000171488	0.181604	ENSG00000175455	0.195335	ENSG00000180332	0.195722	ENSG00000181467	0.211717	ENSG00000184731	0.173363	ENSG00000185278	0.21774	ENSG00000197991	0.177887	ENSG00000227110	0.206789	ENSG00000248890	0.180107	ENSG00000254307	0.227488	ENSG00000256420	0.172677
ENSG00000060749	ENSG00000005243	0.169888	ENSG00000072364	0.416081	ENSG00000083168	0.322447	ENSG00000089902	0.368697	ENSG00000101126	0.382967	ENSG00000112624	0.422489	ENSG00000114933	0.358093	ENSG00000116539	0.467487	ENSG00000117139	0.299978	ENSG00000117707	0.331091	ENSG00000119953	0.33894	ENSG00000120254	0.308966	ENSG00000124789	0.392036	ENSG00000131023	0.418132	ENSG00000133639	0.265282	ENSG00000138802	0.405739	ENSG00000140992	0.303877	ENSG00000162599	0.438589	ENSG00000164190	0.346224	ENSG00000165449	0.251277	ENSG00000171634	0.456899	ENSG00000174579	0.446632	ENSG00000181555	0.419757	ENSG00000185591	0.371269	ENSG00000189079
ENSG00000060762	ENSG00000006715	0.28691	ENSG00000010219	0.309871	ENSG00000059145	0.380687	ENSG00000068912	0.429068	ENSG00000101224	0.373659	ENSG00000102271	0.35949	ENSG00000102401	0.402627	ENSG00000102471	0.479709	ENSG00000103121	0.36412	ENSG00000109654	0.40746	ENSG00000110013	0.431414	ENSG00000111404	0.283677	ENSG00000111639	0.415453	ENSG00000113013	0.379448	ENSG00000117758	0.440664	ENSG00000120675	0.265921	ENSG00000122042	0.425419	ENSG00000122545	0.37495	ENSG00000123689	0.205423	ENSG00000128581	0.307647	ENSG00000129055	0.398791	ENSG00000131100	0.465054	ENSG00000133135	0.339595	ENSG00000133731	0.315105	ENSG00000135828
ENSG00000060971	ENSG00000010810	0.218978	ENSG00000020577	0.183967	ENSG00000066135	0.230986	ENSG00000076924	0.236632	ENSG00000083842	0.219142	ENSG00000087269	0.224586	ENSG00000087365	0.306292	ENSG00000088833	0.25793	ENSG00000100100	0.202836	ENSG00000105514	0.204025	ENSG00000106263	0.246173	ENSG00000111540	0.22954	ENSG00000115053	0.311503	ENSG00000115306	0.2384	ENSG00000116062	0.206971	ENSG00000116584	0.237723	ENSG00000121057	0.217663	ENSG00000135093	0.183439	ENSG00000140829	0.216792	ENSG00000141644	0.300001	ENSG00000158864	0.222964	ENSG00000161526	0.270138	ENSG00000163166	0.254951	ENSG00000170876	0.186978	ENSG00000174243
ENSG00000060982	ENSG00000065833	0.308937	ENSG00000087095	0.37848	ENSG00000090013	0.301771	ENSG00000102024	0.305216	ENSG00000103023	0.227752	ENSG00000105976	0.249431	ENSG00000107984	0.20069	ENSG00000110013	0.412997	ENSG00000113013	0.335589	ENSG00000115520	0.35477	ENSG00000123213	0.289346	ENSG00000123836	0.296962	ENSG00000131724	0.234894	ENSG00000132429	0.24169	ENSG00000136603	0.289236	ENSG00000139211	0.21501	ENSG00000141447	0.414971	ENSG00000143344	0.229412	ENSG00000143847	0.303869	ENSG00000148680	0.252311	ENSG00000155265	0.177768	ENSG00000157470	0.227214	ENSG00000157502	0.268728	ENSG00000163577	0.302041	ENSG00000164096
ENSG00000061273	ENSG00000049239	0.29521	ENSG00000072609	0.370904	ENSG00000077454	0.365423	ENSG00000088888	0.361564	ENSG00000099381	0.368269	ENSG00000101294	0.360903	ENSG00000104967	0.365906	ENSG00000106336	0.223854	ENSG00000108292	0.395476	ENSG00000108557	0.360455	ENSG00000111252	0.366721	ENSG00000122515	0.362925	ENSG00000127511	0.367029	ENSG00000136436	0.365842	ENSG00000137266	0.399414	ENSG00000140931	0.347953	ENSG00000143382	0.282937	ENSG00000145016	0.369985	ENSG00000146205	0.348608	ENSG00000149577	0.381585	ENSG00000150625	0.358025	ENSG00000156150	0.268992	ENSG00000156976	0.362406	ENSG00000158406	0.27088	ENSG00000158863
ENSG00000061337	ENSG00000004399	0.259936	ENSG00000006468	0.219249	ENSG00000079931	0.176394	ENSG00000081985	0.243612	ENSG00000089558	0.236497	ENSG00000106689	0.227526	ENSG00000106852	0.232126	ENSG00000112333	0.217627	ENSG00000113504	0.200312	ENSG00000115194	0.234968	ENSG00000116771	0.194168	ENSG00000122254	0.204753	ENSG00000128567	0.269973	ENSG00000129946	0.211853	ENSG00000134917	0.228474	ENSG00000136535	0.265337	ENSG00000138172	0.190244	ENSG00000139044	0.211228	ENSG00000145014	0.217642	ENSG00000151468	0.308623	ENSG00000152931	0.19679	ENSG00000154146	0.229937	ENSG00000158748	0.199759	ENSG00000162522	0.248256	ENSG00000165643
ENSG00000061492	ENSG00000052344	0.271266	ENSG00000077235	0.348955	ENSG00000132681	0.202372	ENSG00000137731	0.294775	ENSG00000155428	0.305608	ENSG00000183239	0.23876	ENSG00000185033	0.312993	ENSG00000228002	0.227112	ENSG00000237775	0.248566	ENSG00000251637	0.325009	ENSG00000255367	0.297313	ENSG00000261971	0.277708
ENSG00000061656	ENSG00000088340	0.216589	ENSG00000103067	0.190125	ENSG00000105639	0.202639	ENSG00000115556	0.171017	ENSG00000117407	0.171798	ENSG00000125384	0.172559	ENSG00000144152	0.181839	ENSG00000155130	0.213385	ENSG00000198513	0.194769	ENSG00000231390	0.196178	ENSG00000250116	0.188919
ENSG00000061676	ENSG00000014824	0.463254	ENSG00000018189	0.384682	ENSG00000040341	0.433727	ENSG00000047315	0.385907	ENSG00000047932	0.414378	ENSG00000064545	0.251015	ENSG00000065548	0.372771	ENSG00000078140	0.441369	ENSG00000099246	0.431951	ENSG00000100614	0.404526	ENSG00000100852	0.310945	ENSG00000101558	0.401905	ENSG00000103160	0.423229	ENSG00000104093	0.417655	ENSG00000104231	0.391259	ENSG00000104290	0.328199	ENSG00000104381	0.418866	ENSG00000104388	0.428325	ENSG00000104643	0.39586	ENSG00000106003	0.173298	ENSG00000107560	0.428072	ENSG00000107669	0.380713	ENSG00000107854	0.381898	ENSG00000109270	0.419937	ENSG00000109670
ENSG00000061794	ENSG00000057757	0.439888	ENSG00000062716	0.326862	ENSG00000063046	0.43013	ENSG00000100902	0.447084	ENSG00000109472	0.317886	ENSG00000114796	0.315352	ENSG00000115944	0.465702	ENSG00000116030	0.44709	ENSG00000117419	0.342254	ENSG00000122406	0.433995	ENSG00000124523	0.328419	ENSG00000126821	0.439424	ENSG00000128463	0.456326	ENSG00000132313	0.483276	ENSG00000135070	0.490892	ENSG00000137154	0.40874	ENSG00000138326	0.409488	ENSG00000140006	0.434702	ENSG00000143742	0.445276	ENSG00000144827	0.455424	ENSG00000145817	0.436864	ENSG00000145919	0.379252	ENSG00000147669	0.491815	ENSG00000148444	0.41131	ENSG00000148481
ENSG00000061918	ENSG00000014641	0.525706	ENSG00000069712	0.460922	ENSG00000072315	0.464056	ENSG00000073969	0.445718	ENSG00000084444	0.416086	ENSG00000100138	0.409481	ENSG00000111913	0.237968	ENSG00000113327	0.476349	ENSG00000114573	0.502547	ENSG00000119698	0.251738	ENSG00000122012	0.340579	ENSG00000125166	0.453194	ENSG00000125827	0.457096	ENSG00000125868	0.449755	ENSG00000128245	0.411996	ENSG00000128683	0.496627	ENSG00000129682	0.362095	ENSG00000131089	0.427501	ENSG00000132463	0.429876	ENSG00000135002	0.489344	ENSG00000136750	0.528296	ENSG00000137727	0.29264	ENSG00000144118	0.389202	ENSG00000147036	0.227644	ENSG00000147416
ENSG00000061936	ENSG00000008838	0.362556	ENSG00000010244	0.37992	ENSG00000075826	0.387919	ENSG00000094631	0.290731	ENSG00000104133	0.410989	ENSG00000109920	0.4128	ENSG00000133624	0.376793	ENSG00000139437	0.325834	ENSG00000140577	0.400808	ENSG00000159496	0.394372	ENSG00000164729	0.172965	ENSG00000164828	0.35667	ENSG00000168014	0.394689	ENSG00000168066	0.373361	ENSG00000172824	0.376114	ENSG00000173209	0.388357	ENSG00000173914	0.399278	ENSG00000180525	0.407836	ENSG00000182109	0.30615	ENSG00000183426	0.389288	ENSG00000185864	0.382065	ENSG00000188312	0.411197	ENSG00000196559	0.375442	ENSG00000198106	0.382789	ENSG00000203335
ENSG00000061938	ENSG00000054356	0.288383	ENSG00000063660	0.449917	ENSG00000073921	0.321482	ENSG00000075043	0.39479	ENSG00000076826	0.430586	ENSG00000092051	0.453829	ENSG00000099814	0.451375	ENSG00000099864	0.371986	ENSG00000103257	0.336098	ENSG00000105696	0.363106	ENSG00000114554	0.382824	ENSG00000118369	0.342338	ENSG00000120049	0.246437	ENSG00000121753	0.303994	ENSG00000126243	0.465011	ENSG00000126461	0.474227	ENSG00000126603	0.3755	ENSG00000128011	0.402445	ENSG00000130294	0.437188	ENSG00000133612	0.545917	ENSG00000133619	0.372747	ENSG00000137947	0.402118	ENSG00000139725	0.424858	ENSG00000141985	0.421719	ENSG00000142235
ENSG00000061987	ENSG00000010244	0.388968	ENSG00000039319	0.367921	ENSG00000047188	0.376556	ENSG00000052841	0.436479	ENSG00000079134	0.427085	ENSG00000092439	0.408407	ENSG00000100523	0.450864	ENSG00000102710	0.438641	ENSG00000115464	0.395907	ENSG00000137871	0.360788	ENSG00000147050	0.319853	ENSG00000147996	0.344718	ENSG00000154265	0.430151	ENSG00000162664	0.315213	ENSG00000162699	0.316581	ENSG00000164329	0.382741	ENSG00000165609	0.399858	ENSG00000166788	0.266979	ENSG00000169508	0.250373	ENSG00000170248	0.265729	ENSG00000175066	0.350764	ENSG00000185420	0.321156	ENSG00000217643	0.190495	ENSG00000218424	0.383605	ENSG00000223642
ENSG00000062038	ENSG00000037637	0.225289	ENSG00000090266	0.241273	ENSG00000100330	0.23716	ENSG00000100426	0.221413	ENSG00000102471	0.245579	ENSG00000119013	0.234672	ENSG00000127578	0.232574	ENSG00000131100	0.224285	ENSG00000136143	0.246235	ENSG00000137496	0.226745	ENSG00000143933	0.229582	ENSG00000144746	0.233392	ENSG00000145817	0.224773	ENSG00000161583	0.222845	ENSG00000165672	0.234075	ENSG00000166922	0.222032	ENSG00000167863	0.233104	ENSG00000171316	0.225366	ENSG00000172331	0.224449	ENSG00000196367	0.238596	ENSG00000261386	0.239879
ENSG00000062096	ENSG00000011201	0.220419	ENSG00000049323	0.189335	ENSG00000068903	0.18176	ENSG00000101680	0.242197	ENSG00000138650	0.190769	ENSG00000154856	0.20584	ENSG00000163362	0.174851	ENSG00000164039	0.21373	ENSG00000169851	0.191012	ENSG00000187398	0.205014	ENSG00000187773	0.216692	ENSG00000250241	0.183574
ENSG00000062194	ENSG00000005175	0.33576	ENSG00000005700	0.383841	ENSG00000005955	0.378316	ENSG00000023287	0.43658	ENSG00000023318	0.370343	ENSG00000029363	0.37288	ENSG00000064313	0.281718	ENSG00000071073	0.345577	ENSG00000077254	0.346678	ENSG00000082269	0.37758	ENSG00000087206	0.298718	ENSG00000087299	0.330826	ENSG00000095002	0.395088	ENSG00000096968	0.357315	ENSG00000101654	0.305063	ENSG00000102081	0.381025	ENSG00000102921	0.356671	ENSG00000105708	0.331294	ENSG00000110367	0.389253	ENSG00000110768	0.323151	ENSG00000111879	0.294719	ENSG00000111880	0.426244	ENSG00000112701	0.42218	ENSG00000117000	0.367558	ENSG00000117054
ENSG00000062282	ENSG00000077782	0.18066	ENSG00000091592	0.1706	ENSG00000126733	0.246322	ENSG00000141447	0.18384	ENSG00000152969	0.177634	ENSG00000162817	0.169665	ENSG00000177854	0.189926
ENSG00000062370	ENSG00000029363	0.373741	ENSG00000081386	0.336202	ENSG00000085511	0.315694	ENSG00000100297	0.212316	ENSG00000100796	0.344182	ENSG00000101639	0.373321	ENSG00000114098	0.343042	ENSG00000118482	0.383374	ENSG00000127081	0.36662	ENSG00000127989	0.363962	ENSG00000131051	0.371953	ENSG00000135999	0.339592	ENSG00000136014	0.280977	ENSG00000136052	0.275044	ENSG00000137776	0.338974	ENSG00000138182	0.32754	ENSG00000141219	0.345154	ENSG00000143952	0.35933	ENSG00000149289	0.335513	ENSG00000159917	0.335855	ENSG00000167785	0.245786	ENSG00000177200	0.365353	ENSG00000179021	0.356482	ENSG00000180855	0.306383	ENSG00000189144
ENSG00000062485	ENSG00000025800	0.25018	ENSG00000033627	0.364529	ENSG00000040199	0.278294	ENSG00000063587	0.373341	ENSG00000072062	0.382007	ENSG00000087111	0.306099	ENSG00000087258	0.398208	ENSG00000092847	0.434733	ENSG00000107341	0.328241	ENSG00000114316	0.372743	ENSG00000124120	0.398847	ENSG00000127616	0.354445	ENSG00000136715	0.31728	ENSG00000136854	0.391817	ENSG00000149656	0.281816	ENSG00000155816	0.357005	ENSG00000157625	0.243308	ENSG00000165102	0.262885	ENSG00000167632	0.399728	ENSG00000176148	0.327158	ENSG00000179912	0.383984	ENSG00000197024	0.337484	ENSG00000197111	0.34067	ENSG00000198824	0.31696	ENSG00000203414
ENSG00000062582	ENSG00000055483	0.421099	ENSG00000089220	0.486873	ENSG00000091651	0.473234	ENSG00000102967	0.288311	ENSG00000103254	0.232471	ENSG00000104472	0.269114	ENSG00000105058	0.449544	ENSG00000105583	0.416018	ENSG00000107295	0.365252	ENSG00000108349	0.406713	ENSG00000112695	0.469362	ENSG00000119421	0.439208	ENSG00000119782	0.354342	ENSG00000122432	0.348486	ENSG00000125356	0.524997	ENSG00000125901	0.44275	ENSG00000127184	0.490288	ENSG00000127774	0.2769	ENSG00000128524	0.480471	ENSG00000129559	0.481334	ENSG00000129596	0.33092	ENSG00000131495	0.458299	ENSG00000132874	0.211881	ENSG00000133131	0.445048	ENSG00000139626
ENSG00000062598	ENSG00000068354	0.220647	ENSG00000083842	0.225778	ENSG00000107819	0.226151	ENSG00000110047	0.228899	ENSG00000110171	0.203636	ENSG00000131370	0.190476	ENSG00000156453	0.229695	ENSG00000175470	0.247863	ENSG00000184402	0.213323	ENSG00000185219	0.291942	ENSG00000188895	0.194862	ENSG00000198563	0.254074	ENSG00000204131	0.277799
ENSG00000062650	ENSG00000113369	0.2502	ENSG00000117000	0.35504	ENSG00000128534	0.314452	ENSG00000131051	0.410473	ENSG00000136014	0.282806	ENSG00000137574	0.415568	ENSG00000138041	0.293362	ENSG00000139438	0.192086	ENSG00000155868	0.294595	ENSG00000163811	0.262519	ENSG00000177200	0.388556	ENSG00000183354	0.34324	ENSG00000266921	0.198812
ENSG00000062716	ENSG00000008018	0.382099	ENSG00000061794	0.326862	ENSG00000079332	0.357649	ENSG00000089876	0.258746	ENSG00000090013	0.310409	ENSG00000101166	0.391152	ENSG00000102978	0.260351	ENSG00000125977	0.379702	ENSG00000134352	0.341916	ENSG00000135047	0.357152	ENSG00000135404	0.292045	ENSG00000137154	0.360977	ENSG00000150459	0.375954	ENSG00000169379	0.217427	ENSG00000176454	0.292539	ENSG00000225648	0.333945	ENSG00000254680	0.2792	ENSG00000268191	0.280537
ENSG00000062725	ENSG00000009307	0.440419	ENSG00000014824	0.447336	ENSG00000056097	0.372718	ENSG00000066557	0.469676	ENSG00000068366	0.416552	ENSG00000069275	0.399253	ENSG00000072803	0.439337	ENSG00000081154	0.445488	ENSG00000100554	0.399552	ENSG00000101266	0.420457	ENSG00000102241	0.380051	ENSG00000104442	0.442042	ENSG00000106723	0.469614	ENSG00000111832	0.422247	ENSG00000112697	0.485226	ENSG00000116406	0.422252	ENSG00000118564	0.446617	ENSG00000120688	0.396921	ENSG00000120727	0.447641	ENSG00000122692	0.41934	ENSG00000123575	0.456915	ENSG00000124207	0.468144	ENSG00000125863	0.436631	ENSG00000125872	0.248584	ENSG00000130812
ENSG00000062822	ENSG00000005075	0.19578	ENSG00000025708	0.210587	ENSG00000071564	0.183895	ENSG00000093010	0.199348	ENSG00000112992	0.208267	ENSG00000116691	0.220719	ENSG00000119559	0.213445	ENSG00000143793	0.250099	ENSG00000169962	0.184939	ENSG00000177989	0.198577	ENSG00000179526	0.204326	ENSG00000213563	0.185129
ENSG00000063015	ENSG00000005007	0.237911	ENSG00000011485	0.198864	ENSG00000023171	0.304799	ENSG00000058866	0.241229	ENSG00000067606	0.208105	ENSG00000075914	0.175394	ENSG00000100147	0.240296	ENSG00000103248	0.196827	ENSG00000107819	0.178981	ENSG00000112624	0.274944	ENSG00000130779	0.281357	ENSG00000137522	0.262556	ENSG00000149182	0.281837	ENSG00000156453	0.276016	ENSG00000161904	0.201943	ENSG00000164048	0.254356	ENSG00000164053	0.251339	ENSG00000166828	0.170151	ENSG00000170734	0.241635	ENSG00000174652	0.231232	ENSG00000177239	0.205592	ENSG00000179157	0.233251	ENSG00000179909	0.271482	ENSG00000206567	0.184573
ENSG00000063046	ENSG00000057757	0.484336	ENSG00000061794	0.43013	ENSG00000069956	0.452369	ENSG00000081803	0.376101	ENSG00000085231	0.45277	ENSG00000089289	0.539436	ENSG00000089818	0.501035	ENSG00000100129	0.538046	ENSG00000101365	0.480391	ENSG00000101474	0.4488	ENSG00000104408	0.486709	ENSG00000106591	0.408276	ENSG00000108176	0.379847	ENSG00000111110	0.426346	ENSG00000111276	0.402819	ENSG00000112130	0.401311	ENSG00000115317	0.263135	ENSG00000115944	0.510543	ENSG00000116030	0.470792	ENSG00000116251	0.495725	ENSG00000120159	0.3129	ENSG00000122406	0.506624	ENSG00000123349	0.473635	ENSG00000123444	0.449602	ENSG00000123552
ENSG00000063169	ENSG00000072071	0.415294	ENSG00000126243	0.424461	ENSG00000126464	0.420408	ENSG00000126705	0.431041	ENSG00000142235	0.452878	ENSG00000149926	0.454626	ENSG00000172534	0.388208	ENSG00000184616	0.269549	ENSG00000230082	0.29619	ENSG00000232456	0.270915	ENSG00000261221	0.44163	ENSG00000264589	0.386512
ENSG00000063176	ENSG00000002834	0.365968	ENSG00000003249	0.293033	ENSG00000008130	0.275028	ENSG00000012061	0.269363	ENSG00000020181	0.302641	ENSG00000063660	0.394348	ENSG00000080189	0.287422	ENSG00000103257	0.326641	ENSG00000105699	0.321175	ENSG00000105700	0.209941	ENSG00000110697	0.285323	ENSG00000125741	0.323959	ENSG00000126461	0.359732	ENSG00000130294	0.391707	ENSG00000130382	0.359242	ENSG00000133612	0.371665	ENSG00000148331	0.362945	ENSG00000148384	0.346771	ENSG00000162576	0.273209	ENSG00000167962	0.393298	ENSG00000167972	0.370941	ENSG00000168067	0.215112	ENSG00000172375	0.348507	ENSG00000173264	0.353212	ENSG00000176108
ENSG00000063177	ENSG00000095637	0.34554	ENSG00000099284	0.321448	ENSG00000100319	0.324114	ENSG00000105373	0.253302	ENSG00000105404	0.423419	ENSG00000106258	0.409415	ENSG00000109819	0.214808	ENSG00000110711	0.390337	ENSG00000117410	0.397785	ENSG00000122432	0.34425	ENSG00000124827	0.336126	ENSG00000129968	0.391314	ENSG00000135549	0.331556	ENSG00000160813	0.325014	ENSG00000163041	0.272861	ENSG00000170889	0.42461	ENSG00000179091	0.40228	ENSG00000181211	0.392768	ENSG00000204990	0.282383	ENSG00000206530	0.256044	ENSG00000225365	0.21852	ENSG00000226318	0.409097	ENSG00000235545	0.200528	ENSG00000254772	0.54483	ENSG00000256721
ENSG00000063180	ENSG00000004059	0.44786	ENSG00000067836	0.281257	ENSG00000077080	0.343395	ENSG00000089248	0.358134	ENSG00000100836	0.212758	ENSG00000102003	0.418696	ENSG00000102924	0.408789	ENSG00000104522	0.279965	ENSG00000104964	0.298758	ENSG00000108839	0.288905	ENSG00000109787	0.289384	ENSG00000116661	0.304388	ENSG00000123144	0.400333	ENSG00000131507	0.201556	ENSG00000137267	0.433276	ENSG00000140199	0.265926	ENSG00000145685	0.291736	ENSG00000148334	0.433374	ENSG00000150907	0.270263	ENSG00000158615	0.23032	ENSG00000161265	0.274266	ENSG00000163481	0.303012	ENSG00000165527	0.286158	ENSG00000167970	0.328212	ENSG00000173926
ENSG00000063241	ENSG00000103485	0.171977	ENSG00000105372	0.270016	ENSG00000105669	0.29111	ENSG00000117419	0.264169	ENSG00000149932	0.218027	ENSG00000196422	0.193813	ENSG00000204568	0.262839	ENSG00000215346	0.262996	ENSG00000215424	0.256258	ENSG00000237491	0.266543	ENSG00000246422	0.261862	ENSG00000250698	0.280379	ENSG00000251596	0.266215	ENSG00000254556	0.271329	ENSG00000254791	0.188173	ENSG00000254996	0.281389	ENSG00000256040	0.246998	ENSG00000258437	0.268937	ENSG00000272143	0.254101
ENSG00000063244	ENSG00000093010	0.222727	ENSG00000105698	0.348903	ENSG00000107816	0.258596	ENSG00000108639	0.248896	ENSG00000119559	0.241112	ENSG00000131165	0.24763	ENSG00000133069	0.222006	ENSG00000160685	0.186813	ENSG00000161999	0.263083	ENSG00000172977	0.235873	ENSG00000174851	0.238979	ENSG00000179526	0.228401	ENSG00000182872	0.239908	ENSG00000183196	0.181454
ENSG00000063245	ENSG00000007541	0.381164	ENSG00000071189	0.316946	ENSG00000072062	0.307327	ENSG00000088247	0.387683	ENSG00000104412	0.30968	ENSG00000104853	0.351137	ENSG00000105576	0.441709	ENSG00000105649	0.313305	ENSG00000105723	0.352894	ENSG00000105829	0.28887	ENSG00000106976	0.350001	ENSG00000116604	0.366035	ENSG00000124507	0.367425	ENSG00000125841	0.294013	ENSG00000128011	0.402143	ENSG00000130294	0.47435	ENSG00000132589	0.274755	ENSG00000133243	0.447731	ENSG00000135956	0.34929	ENSG00000140320	0.360867	ENSG00000142235	0.430437	ENSG00000148331	0.38763	ENSG00000151422	0.303112	ENSG00000154727	0.367854	ENSG00000159363
ENSG00000063322	ENSG00000075624	0.188176	ENSG00000090776	0.18827	ENSG00000100280	0.212992	ENSG00000100348	0.216803	ENSG00000100418	0.188149	ENSG00000100865	0.228237	ENSG00000104969	0.257643	ENSG00000105612	0.222818	ENSG00000114853	0.230814	ENSG00000117984	0.257666	ENSG00000129103	0.238224	ENSG00000130005	0.219559	ENSG00000132471	0.241511	ENSG00000141349	0.240405	ENSG00000143811	0.227208	ENSG00000148335	0.237743	ENSG00000164713	0.217761	ENSG00000174365	0.17431	ENSG00000174721	0.183341	ENSG00000182749	0.173851	ENSG00000183655	0.173627	ENSG00000204310	0.243472	ENSG00000204356	0.199253	ENSG00000213588	0.17033	ENSG00000236609
ENSG00000063587	ENSG00000036672	0.358334	ENSG00000040199	0.264461	ENSG00000062485	0.373341	ENSG00000065970	0.356192	ENSG00000092847	0.344363	ENSG00000096746	0.335481	ENSG00000107341	0.338806	ENSG00000108433	0.406244	ENSG00000118263	0.332135	ENSG00000136868	0.342758	ENSG00000143368	0.301148	ENSG00000143614	0.359441	ENSG00000148396	0.355123	ENSG00000158711	0.349474	ENSG00000159658	0.215922	ENSG00000167182	0.327851	ENSG00000177873	0.185924	ENSG00000179157	0.204396	ENSG00000197024	0.336007	ENSG00000204138	0.325421	ENSG00000213300	0.331849	ENSG00000224470	0.314024	ENSG00000235236	0.176796	ENSG00000235989	0.318787	ENSG00000253972
ENSG00000063601	ENSG00000005156	0.195587	ENSG00000068745	0.195572	ENSG00000072657	0.185117	ENSG00000083097	0.205049	ENSG00000100320	0.195592	ENSG00000112282	0.201773	ENSG00000112293	0.191322	ENSG00000114098	0.204331	ENSG00000135999	0.192784	ENSG00000136146	0.187108	ENSG00000149289	0.200606	ENSG00000204120	0.209125	ENSG00000225830	0.195171	ENSG00000231752	0.187071	ENSG00000257242	0.215258
ENSG00000063660	ENSG00000005206	0.356733	ENSG00000007541	0.425765	ENSG00000010295	0.328452	ENSG00000011083	0.319401	ENSG00000055118	0.307365	ENSG00000061938	0.449917	ENSG00000063176	0.394348	ENSG00000070423	0.335756	ENSG00000073150	0.38473	ENSG00000076826	0.406081	ENSG00000089335	0.327967	ENSG00000092051	0.437832	ENSG00000099814	0.42361	ENSG00000101150	0.29264	ENSG00000103257	0.337693	ENSG00000109736	0.355137	ENSG00000116473	0.322028	ENSG00000117528	0.3683	ENSG00000117569	0.371385	ENSG00000118369	0.34933	ENSG00000126461	0.469188	ENSG00000126603	0.388811	ENSG00000127580	0.417585	ENSG00000130294	0.480111	ENSG00000130382
ENSG00000063761	ENSG00000004897	0.218709	ENSG00000011347	0.202914	ENSG00000073060	0.219743	ENSG00000090674	0.223325	ENSG00000100461	0.214379	ENSG00000115041	0.202849	ENSG00000117408	0.217025	ENSG00000143126	0.239168	ENSG00000166897	0.187303	ENSG00000169221	0.214659	ENSG00000171450	0.19554	ENSG00000198010	0.172254	ENSG00000225614	0.199646	ENSG00000270332	0.182879
ENSG00000063854	ENSG00000071051	0.260418	ENSG00000073111	0.243603	ENSG00000077080	0.39349	ENSG00000079462	0.368228	ENSG00000103266	0.441829	ENSG00000104889	0.270898	ENSG00000105401	0.330302	ENSG00000112651	0.247206	ENSG00000114631	0.362866	ENSG00000124535	0.371955	ENSG00000129245	0.388145	ENSG00000130159	0.370594	ENSG00000145945	0.39847	ENSG00000149600	0.30649	ENSG00000149657	0.331111	ENSG00000149823	0.323486	ENSG00000158773	0.321164	ENSG00000164885	0.342962	ENSG00000167792	0.324094	ENSG00000174516	0.353147	ENSG00000175416	0.40137	ENSG00000175550	0.380122	ENSG00000182810	0.326377	ENSG00000196656	0.172771	ENSG00000234354
ENSG00000063978	ENSG00000007545	0.30293	ENSG00000072736	0.2328	ENSG00000077044	0.319536	ENSG00000084112	0.329131	ENSG00000084652	0.190006	ENSG00000103319	0.32043	ENSG00000113194	0.272797	ENSG00000118900	0.332859	ENSG00000131504	0.345667	ENSG00000133065	0.260653	ENSG00000144028	0.297819	ENSG00000188786	0.325675	ENSG00000214062	0.254406	ENSG00000263053	0.214012	ENSG00000269911	0.304688
ENSG00000064012	ENSG00000078401	0.195359	ENSG00000104375	0.266557	ENSG00000105227	0.292551	ENSG00000123171	0.217832	ENSG00000125733	0.175277	ENSG00000131634	0.196063	ENSG00000133048	0.260537	ENSG00000133488	0.186463	ENSG00000135549	0.316761	ENSG00000143546	0.212733	ENSG00000145623	0.252779	ENSG00000159433	0.291992	ENSG00000166278	0.188924	ENSG00000167216	0.284338	ENSG00000167642	0.31196	ENSG00000174521	0.280895	ENSG00000174844	0.209692	ENSG00000184730	0.174662	ENSG00000188869	0.286387	ENSG00000198520	0.178712	ENSG00000198604	0.251212	ENSG00000205129	0.201437	ENSG00000218016	0.211678	ENSG00000218422	0.230443	ENSG00000222040
ENSG00000064042	ENSG00000011426	0.222815	ENSG00000064651	0.19897	ENSG00000064787	0.246821	ENSG00000070214	0.218003	ENSG00000070367	0.209765	ENSG00000082996	0.231849	ENSG00000084453	0.239873	ENSG00000112531	0.218578	ENSG00000121957	0.23321	ENSG00000126860	0.217937	ENSG00000126861	0.217997	ENSG00000144283	0.209316	ENSG00000160570	0.173871	ENSG00000176771	0.186584	ENSG00000183230	0.22484	ENSG00000184226	0.235931	ENSG00000197601	0.202317	ENSG00000198121	0.227411	ENSG00000221914	0.206093	ENSG00000239877	0.180021	ENSG00000243799	0.212389	ENSG00000250320	0.180153	ENSG00000260465	0.218407
ENSG00000064102	ENSG00000101574	0.193321	ENSG00000117697	0.191822	ENSG00000156239	0.174451	ENSG00000158411	0.175706	ENSG00000198182	0.173384
ENSG00000064115	ENSG00000090487	0.261805	ENSG00000104866	0.182703	ENSG00000129493	0.194373	ENSG00000129675	0.264367	ENSG00000138777	0.208933	ENSG00000146409	0.235539	ENSG00000148672	0.237996	ENSG00000149212	0.223982	ENSG00000166734	0.22875	ENSG00000167315	0.243153	ENSG00000175920	0.190088	ENSG00000272345	0.220189
ENSG00000064199	ENSG00000111639	0.197713	ENSG00000111775	0.207385	ENSG00000121361	0.17997	ENSG00000131236	0.20786	ENSG00000136810	0.219474	ENSG00000140319	0.202607	ENSG00000143222	0.199836	ENSG00000143549	0.20362	ENSG00000147231	0.183814	ENSG00000170340	0.198487	ENSG00000181804	0.189075	ENSG00000203780	0.175814	ENSG00000215217	0.171925	ENSG00000235974	0.198488	ENSG00000242114	0.19979
ENSG00000064201	ENSG00000104859	0.250236	ENSG00000134452	0.237545	ENSG00000157191	0.235381	ENSG00000167723	0.173682	ENSG00000197847	0.241442	ENSG00000198752	0.232464	ENSG00000212961	0.245754	ENSG00000232686	0.18062	ENSG00000236539	0.233245	ENSG00000237484	0.228936	ENSG00000258711	0.253854	ENSG00000261534	0.229519	ENSG00000266946	0.239432	ENSG00000268218	0.249347
ENSG00000064205	ENSG00000084234	0.259687	ENSG00000138660	0.261369	ENSG00000140280	0.26643	ENSG00000151729	0.279939	ENSG00000167283	0.277094	ENSG00000186462	0.262189	ENSG00000189241	0.286004	ENSG00000204071	0.260042	ENSG00000228327	0.285189
ENSG00000064225	ENSG00000070423	0.206054	ENSG00000075142	0.235337	ENSG00000102760	0.222779	ENSG00000105926	0.220033	ENSG00000108984	0.28034	ENSG00000118922	0.194962	ENSG00000137509	0.233334	ENSG00000142459	0.195578	ENSG00000153822	0.230433	ENSG00000157150	0.228351	ENSG00000169221	0.189738	ENSG00000169302	0.196345	ENSG00000185359	0.198971	ENSG00000197299	0.225257	ENSG00000197976	0.173179	ENSG00000267194	0.272098
ENSG00000064270	ENSG00000122783	0.181303	ENSG00000196396	0.187785	ENSG00000225630	0.185396	ENSG00000228302	0.250754	ENSG00000244119	0.175592	ENSG00000261329	0.170819
ENSG00000064300	ENSG00000236886	0.190151
ENSG00000064309	ENSG00000083814	0.199998	ENSG00000112293	0.242503	ENSG00000134323	0.178795	ENSG00000141446	0.21203	ENSG00000185420	0.232091	ENSG00000264299	0.317716	ENSG00000268598	0.171936
ENSG00000064313	ENSG00000062194	0.281718	ENSG00000067533	0.285976	ENSG00000087299	0.282295	ENSG00000102921	0.306592	ENSG00000106086	0.246134	ENSG00000111880	0.306393	ENSG00000136243	0.213037	ENSG00000157800	0.277866	ENSG00000163743	0.287798	ENSG00000164284	0.316964	ENSG00000164815	0.28869	ENSG00000165417	0.308506	ENSG00000174842	0.236868	ENSG00000177932	0.319664	ENSG00000178567	0.289811	ENSG00000186017	0.262885	ENSG00000198440	0.237702
ENSG00000064393	ENSG00000028528	0.324212	ENSG00000035862	0.296871	ENSG00000060237	0.332919	ENSG00000068650	0.331724	ENSG00000078804	0.345163	ENSG00000079308	0.331872	ENSG00000081913	0.294015	ENSG00000088854	0.341596	ENSG00000092871	0.357152	ENSG00000101849	0.212227	ENSG00000103005	0.253524	ENSG00000111540	0.248162	ENSG00000118363	0.249476	ENSG00000120162	0.322868	ENSG00000125375	0.252665	ENSG00000132199	0.266404	ENSG00000134369	0.340851	ENSG00000138363	0.260619	ENSG00000143079	0.277144	ENSG00000154229	0.24323	ENSG00000158195	0.360269	ENSG00000159658	0.240744	ENSG00000160007	0.261803	ENSG00000164904	0.232689	ENSG00000165861
ENSG00000064419	ENSG00000011114	0.321363	ENSG00000034677	0.355063	ENSG00000037749	0.363111	ENSG00000047315	0.346837	ENSG00000065183	0.318416	ENSG00000067334	0.295299	ENSG00000072803	0.340868	ENSG00000075975	0.311487	ENSG00000085721	0.33943	ENSG00000096401	0.384432	ENSG00000101189	0.225509	ENSG00000102038	0.34363	ENSG00000104760	0.173364	ENSG00000105176	0.350272	ENSG00000108061	0.278575	ENSG00000109270	0.353852	ENSG00000110367	0.325751	ENSG00000110422	0.378575	ENSG00000111802	0.380988	ENSG00000113595	0.350129	ENSG00000116406	0.338515	ENSG00000118096	0.269016	ENSG00000122687	0.321626	ENSG00000124784	0.214375	ENSG00000127870
ENSG00000064489	ENSG00000166123	0.17967	ENSG00000166866	0.187636
ENSG00000064490	ENSG00000005075	0.207756	ENSG00000082781	0.202606	ENSG00000089157	0.182832	ENSG00000093010	0.214529	ENSG00000103274	0.192078	ENSG00000105248	0.187394	ENSG00000106261	0.193563	ENSG00000125458	0.175029	ENSG00000141560	0.184799	ENSG00000161920	0.198057	ENSG00000169189	0.185371	ENSG00000198917	0.250469	ENSG00000242299	0.190123	ENSG00000256872	0.174263	ENSG00000257727	0.181141
ENSG00000064545	ENSG00000061676	0.251015	ENSG00000091164	0.231732	ENSG00000100083	0.243724	ENSG00000101558	0.230938	ENSG00000131446	0.244018	ENSG00000140285	0.234751	ENSG00000148384	0.240029	ENSG00000160949	0.249359	ENSG00000164331	0.220978	ENSG00000169696	0.241439	ENSG00000172780	0.243057	ENSG00000177225	0.264929	ENSG00000177595	0.23536	ENSG00000205903	0.24068	ENSG00000228300	0.248894	ENSG00000242612	0.220844
ENSG00000064547	ENSG00000105501	0.175533	ENSG00000115159	0.174678	ENSG00000144278	0.185144	ENSG00000167608	0.174373	ENSG00000167711	0.181873
ENSG00000064601	ENSG00000005379	0.335999	ENSG00000006025	0.32082	ENSG00000011451	0.375225	ENSG00000076928	0.356351	ENSG00000085872	0.421649	ENSG00000088888	0.418617	ENSG00000104973	0.379862	ENSG00000105552	0.351774	ENSG00000108292	0.398098	ENSG00000108785	0.229102	ENSG00000128973	0.353338	ENSG00000131446	0.296765	ENSG00000139797	0.215144	ENSG00000143434	0.352701	ENSG00000144134	0.417492	ENSG00000144560	0.350777	ENSG00000146083	0.409954	ENSG00000150625	0.346126	ENSG00000154035	0.413244	ENSG00000162104	0.402984	ENSG00000164880	0.405389	ENSG00000164916	0.41098	ENSG00000166169	0.325991	ENSG00000167703	0.378837	ENSG00000172269
ENSG00000064607	ENSG00000006194	0.220873	ENSG00000010404	0.267193	ENSG00000051382	0.233066	ENSG00000059588	0.193954	ENSG00000075340	0.219333	ENSG00000100109	0.220524	ENSG00000110723	0.278955	ENSG00000119392	0.274362	ENSG00000125482	0.299684	ENSG00000126091	0.2522	ENSG00000135720	0.241284	ENSG00000137700	0.185848	ENSG00000139651	0.273881	ENSG00000140264	0.241216	ENSG00000160785	0.250819	ENSG00000163939	0.228912	ENSG00000167721	0.221448	ENSG00000167986	0.245785	ENSG00000170100	0.212621	ENSG00000170734	0.216566	ENSG00000175166	0.227722	ENSG00000175203	0.188959	ENSG00000186432	0.245433	ENSG00000197102	0.233398	ENSG00000197535
ENSG00000064651	ENSG00000008294	0.26422	ENSG00000050130	0.281559	ENSG00000064042	0.19897	ENSG00000084453	0.215321	ENSG00000097033	0.259516	ENSG00000103540	0.282476	ENSG00000116266	0.269247	ENSG00000122008	0.284627	ENSG00000126777	0.268947	ENSG00000126934	0.209638	ENSG00000135341	0.257864	ENSG00000136051	0.257393	ENSG00000137449	0.250951	ENSG00000144228	0.25588	ENSG00000148541	0.233836	ENSG00000151914	0.256318	ENSG00000163393	0.232075	ENSG00000165476	0.255231	ENSG00000169258	0.19955	ENSG00000175305	0.257694	ENSG00000197601	0.282434	ENSG00000198718	0.260901	ENSG00000264705	0.178024	ENSG00000268521	0.245409
ENSG00000064652	ENSG00000005302	0.202231	ENSG00000018189	0.316359	ENSG00000066926	0.180399	ENSG00000082996	0.305586	ENSG00000087053	0.33805	ENSG00000106052	0.328511	ENSG00000107960	0.249192	ENSG00000110975	0.197897	ENSG00000115306	0.259443	ENSG00000119979	0.319899	ENSG00000122642	0.273627	ENSG00000123104	0.200956	ENSG00000124356	0.257101	ENSG00000124596	0.265051	ENSG00000128595	0.236894	ENSG00000130340	0.298034	ENSG00000131381	0.252956	ENSG00000135521	0.273488	ENSG00000138758	0.220542	ENSG00000139233	0.307163	ENSG00000144306	0.287968	ENSG00000154144	0.282785	ENSG00000169764	0.312293	ENSG00000172590	0.179306	ENSG00000172935
ENSG00000064655	ENSG00000137198	0.253251	ENSG00000140090	0.260187	ENSG00000143603	0.270779	ENSG00000147027	0.292536	ENSG00000169006	0.27631	ENSG00000169515	0.171049	ENSG00000184985	0.182325
ENSG00000064666	ENSG00000008226	0.181228	ENSG00000100342	0.17812	ENSG00000103111	0.177038	ENSG00000116016	0.190291	ENSG00000125810	0.192707	ENSG00000130589	0.18579	ENSG00000134955	0.172676	ENSG00000147065	0.203095	ENSG00000177303	0.202471	ENSG00000182492	0.199257	ENSG00000197324	0.189037
ENSG00000064687	ENSG00000005206	0.244738	ENSG00000038274	0.263003	ENSG00000059691	0.218301	ENSG00000074855	0.237275	ENSG00000104442	0.243906	ENSG00000112697	0.243935	ENSG00000113595	0.240741	ENSG00000120688	0.248032	ENSG00000120727	0.237071	ENSG00000126603	0.248538	ENSG00000133619	0.24862	ENSG00000163738	0.226636	ENSG00000164253	0.230273	ENSG00000167962	0.249742	ENSG00000169696	0.270346	ENSG00000183889	0.243162	ENSG00000198642	0.244855	ENSG00000271855	0.171962
ENSG00000064692	ENSG00000136158	0.225223	ENSG00000139190	0.204166	ENSG00000139800	0.248561	ENSG00000152495	0.230468	ENSG00000155966	0.197389	ENSG00000160191	0.17467	ENSG00000229847	0.195289
ENSG00000064703	ENSG00000079387	0.202263	ENSG00000081019	0.250314	ENSG00000091844	0.242123	ENSG00000102786	0.243353	ENSG00000106080	0.203866	ENSG00000133818	0.174804	ENSG00000135823	0.256902	ENSG00000138081	0.268169	ENSG00000138336	0.248065	ENSG00000151812	0.20008	ENSG00000153933	0.248121	ENSG00000164543	0.192867	ENSG00000172345	0.216492	ENSG00000187522	0.234267	ENSG00000196267	0.233628	ENSG00000269965	0.226831	ENSG00000272005	0.210455
ENSG00000064726	ENSG00000006007	0.363834	ENSG00000013561	0.496082	ENSG00000022277	0.445555	ENSG00000023572	0.382428	ENSG00000057608	0.470976	ENSG00000058799	0.401249	ENSG00000065717	0.43133	ENSG00000068366	0.45215	ENSG00000068912	0.454342	ENSG00000074696	0.524942	ENSG00000086598	0.473615	ENSG00000100197	0.398116	ENSG00000100216	0.455285	ENSG00000100554	0.452745	ENSG00000100664	0.360738	ENSG00000100744	0.476003	ENSG00000102271	0.392356	ENSG00000102471	0.523722	ENSG00000103591	0.422153	ENSG00000104341	0.42648	ENSG00000107518	0.301819	ENSG00000109466	0.450317	ENSG00000109572	0.473648	ENSG00000110013	0.439326	ENSG00000112697
ENSG00000064763	ENSG00000053770	0.216268	ENSG00000107816	0.219461	ENSG00000109062	0.192831	ENSG00000109184	0.204829	ENSG00000112992	0.219401	ENSG00000116667	0.219359	ENSG00000118246	0.21938	ENSG00000123472	0.20072	ENSG00000160072	0.185084	ENSG00000162409	0.221728	ENSG00000177990	0.217965	ENSG00000261069	0.223857
ENSG00000064787	ENSG00000011426	0.34026	ENSG00000064042	0.246821	ENSG00000066322	0.34236	ENSG00000075651	0.321824	ENSG00000092529	0.311761	ENSG00000123700	0.333884	ENSG00000129250	0.221611	ENSG00000139433	0.310949	ENSG00000141540	0.357175	ENSG00000141934	0.321647	ENSG00000146122	0.332173	ENSG00000154493	0.345368	ENSG00000157483	0.305919	ENSG00000158352	0.320303	ENSG00000158865	0.316567	ENSG00000168314	0.374505	ENSG00000169247	0.326858	ENSG00000170775	0.3107	ENSG00000197971	0.362606	ENSG00000198121	0.392841	ENSG00000213186	0.327362	ENSG00000232044	0.351218	ENSG00000232310	0.171517	ENSG00000245293	0.273286	ENSG00000272268
ENSG00000064886	ENSG00000013364	0.192864	ENSG00000026508	0.270338	ENSG00000049323	0.249017	ENSG00000100368	0.227893	ENSG00000101096	0.223399	ENSG00000105355	0.204158	ENSG00000110002	0.227633	ENSG00000121316	0.256637	ENSG00000125810	0.223187	ENSG00000125968	0.201812	ENSG00000147065	0.216586	ENSG00000160712	0.197564	ENSG00000163191	0.2204	ENSG00000175318	0.195718	ENSG00000182326	0.242336	ENSG00000186897	0.202379	ENSG00000196136	0.291428	ENSG00000204261	0.189785	ENSG00000228264	0.21512	ENSG00000270504	0.188305
ENSG00000064932	ENSG00000022355	0.289654	ENSG00000070444	0.294012	ENSG00000083720	0.283416	ENSG00000085365	0.291226	ENSG00000096092	0.280899	ENSG00000096433	0.248152	ENSG00000100345	0.278012	ENSG00000104643	0.2818	ENSG00000105321	0.282397	ENSG00000106537	0.278286	ENSG00000124762	0.214148	ENSG00000125863	0.282274	ENSG00000126947	0.285033	ENSG00000127337	0.302385	ENSG00000128016	0.226331	ENSG00000129450	0.188546	ENSG00000130821	0.305443	ENSG00000134049	0.289214	ENSG00000135070	0.300326	ENSG00000136244	0.196507	ENSG00000136383	0.225618	ENSG00000136490	0.254946	ENSG00000137507	0.209121	ENSG00000138660	0.283052	ENSG00000140280
ENSG00000064933	ENSG00000020426	0.267889	ENSG00000066777	0.29883	ENSG00000080815	0.211856	ENSG00000082515	0.29645	ENSG00000100028	0.292575	ENSG00000107829	0.26544	ENSG00000108984	0.216394	ENSG00000115425	0.257241	ENSG00000118596	0.278492	ENSG00000139131	0.296222	ENSG00000139651	0.270899	ENSG00000140993	0.26042	ENSG00000153767	0.204265	ENSG00000154719	0.27638	ENSG00000163069	0.232888	ENSG00000166024	0.338686	ENSG00000166477	0.268612	ENSG00000166478	0.258161	ENSG00000167528	0.192228	ENSG00000173681	0.257924	ENSG00000178105	0.209136	ENSG00000179862	0.224153	ENSG00000196670	0.260395	ENSG00000198105	0.263129	ENSG00000213160
[truncated: 24,059 more rows]
[truncated: 1,173 more columns]
