# Supplementary material for: Transcriptional network analysis on brains reveals a potential regulatory role of PPP1R3F in autism spectrum disorders
Source: BMC Res Notes. 2018 Jul 17;11:489. doi: 10.1186/s13104-018-3594-0 (PMC6050725; doi:10.1186/s13104-018-3594-0)
Supplement: Supplementary file 3 — Additional file 3. The constructed networks from the Gupta et al. dataset [17]. [file 13104_2018_3594_MOESM3_ESM.xlsx]

## Sheet: OutASD2C
Hub	Target	Mutual Information	Target	Mutual Information
ENSG00000005243.COPZ2	ENSG00000099256.PRTFDC1	0.242652	ENSG00000066697.MSANTD3	0.201918	ENSG00000140931.CMTM3	0.274308	ENSG00000130055.GDPD2	0.259719	ENSG00000110492.MDK	0.291805	ENSG00000160808.MYL3	0.235097	ENSG00000074201.CLNS1A	0.216226	ENSG00000115504.EHBP1	0.23192	ENSG00000131477.RAMP2	0.204625	ENSG00000105509.HAS1	0.25112	ENSG00000008282.SYPL1	0.282431	ENSG00000213402.PTPRCAP	0.223738	ENSG00000068831.RASGRP2	0.290579	ENSG00000196700.ZNF512B	0.262865	ENSG00000161016.RPL8	0.267825	ENSG00000108592.FTSJ3	0.207989	ENSG00000141736.ERBB2	0.245317	ENSG00000100104.SRRD	0.274263	ENSG00000155313.USP25	0.248179	ENSG00000204673.AKT1S1	0.234158	ENSG00000171533.MAP6	0.267852	ENSG00000087085.ACHE	0.298248	ENSG00000107317.PTGDS	0.279541	ENSG00000182551.ADI1	0.303854	ENSG00000105649.RAB3A
ENSG00000120533.ENY2	ENSG00000072210.ALDH3A2	0.210938	ENSG00000134153.EMC7	0.22694	ENSG00000100632.ERH	0.218294	ENSG00000133398.MED10	0.199206	ENSG00000145247.OCIAD2	0.198832	ENSG00000233954.RP11.169K16.7	0.214557	ENSG00000175348.TMEM9B	0.205823	ENSG00000037042.TUBG2	0.215273
ENSG00000143815.LBR	ENSG00000152700.SAR1B	0.28838	ENSG00000047365.ARAP2	0.352652	ENSG00000170142.UBE2E1	0.287269	ENSG00000129990.SYT5	0.282392	ENSG00000170017.ALCAM	0.260644	ENSG00000254004.ZNF260	0.254473	ENSG00000165714.LOH12CR1	0.268118	ENSG00000213178.RP11.641D5.1	0.316339	ENSG00000100575.TIMM9	0.318486	ENSG00000145723.GIN1	0.205761	ENSG00000143742.SRP9	0.337273	ENSG00000116906.GNPAT	0.29597	ENSG00000183283.DAZAP2	0.312834	ENSG00000143947.RPS27A	0.320368	ENSG00000172020.GAP43	0.27654	ENSG00000178965.C1orf173	0.327145	ENSG00000166342.NETO1	0.293096	ENSG00000244617.ASPRV1	0.316286	ENSG00000136536.MARCH7	0.276223	ENSG00000167842.MIS12	0.315153	ENSG00000182628.SKA2	0.321162	ENSG00000143622.RIT1	0.294357	ENSG00000186468.RPS23	0.316293	ENSG00000170396.ZNF804A	0.284655	ENSG00000154822.PLCL2
ENSG00000236264.RPL26P30	ENSG00000144158.RP11.395L14.17	0.233432	ENSG00000198265.HELZ	0.197416	ENSG00000140575.IQGAP1	0.200646	ENSG00000256576.RP13.977J11.2	0.203039	ENSG00000168487.BMP1	0.198265	ENSG00000248569.CTC.512J14.5	0.202429
ENSG00000149476.DAK	ENSG00000135316.SYNCRIP	0.224805	ENSG00000068001.HYAL2	0.200017	ENSG00000132004.FBXW9	0.322359	ENSG00000234127.TRIM26	0.199097	ENSG00000130720.FIBCD1	0.258925	ENSG00000221869.CEBPD	0.250979	ENSG00000260630.S0I3.AS1	0.213346	ENSG00000162639.HENMT1	0.211777	ENSG00000086717.PPEF1	0.305818	ENSG00000122756.CNTFR	0.225231	ENSG00000205593.DENND6B	0.305965	ENSG00000156313.RPGR	0.241849	ENSG00000116771.AGMAT	0.248004	ENSG00000267475.CTD.2538C1.2	0.214855	ENSG00000072501.SMC1A	0.243264	ENSG00000131966.ACTR10	0.222985
ENSG00000163288.GABRB1	ENSG00000132294.EFR3A	0.2041	ENSG00000172732.MUS81	0.232497	ENSG00000120802.TMPO	0.242243	ENSG00000111271.ACAD10	0.237876	ENSG00000163617.KIAA1407	0.236464	ENSG00000180011.ZADH2	0.208773	ENSG00000111276.CDKN1B	0.27167	ENSG00000142892.PIGK	0.244907	ENSG00000165312.OTUD1	0.216318	ENSG00000066557.LRRC40	0.21361
ENSG00000011600.TYROBP	ENSG00000104870.FCGRT	0.276925	ENSG00000104894.CD37	0.368104	ENSG00000204287.HLA.DRA	0.249845	ENSG00000125089.SH3TC1	0.251841	ENSG00000138964.PARVG	0.322935	ENSG00000180353.HCLS1	0.256033	ENSG00000051523.CYBA	0.369061	ENSG00000100365.NCF4	0.252545	ENSG00000095970.TREM2	0.37428	ENSG00000165025.SYK	0.350027	ENSG00000143226.FCGR2A	0.243687	ENSG00000163131.CTSS	0.258963	ENSG00000121933.ADORA3	0.236807	ENSG00000082074.FYB	0.229525	ENSG00000111348.ARHGDIB	0.326317	ENSG00000173369.C1QB	0.424928	ENSG00000168961.LGALS9	0.347607	ENSG00000186818.LILRB4	0.300005	ENSG00000160255.ITGB2	0.332622
ENSG00000110442.COMMD9	ENSG00000153933.DGKE	0.289094	ENSG00000172260.NEGR1	0.293416	ENSG00000126091.ST3GAL3	0.289416	ENSG00000151779.NBAS	0.271975	ENSG00000158019.BRE	0.267939	ENSG00000101460.MAP1LC3A	0.307238	ENSG00000139180.NDUFA9	0.277593	ENSG00000141376.BCAS3	0.301319	ENSG00000147155.EBP	0.253829	ENSG00000137522.RNF121	0.207393	ENSG00000011332.DPF1	0.293487	ENSG00000165644.COMTD1	0.279506	ENSG00000166199.ALKBH3	0.215715	ENSG00000127022.CANX	0.322943	ENSG00000070669.ASNS	0.278493	ENSG00000005189.AC004381.6	0.255302	ENSG00000144741.SLC25A26	0.275823	ENSG00000033627.ATP6V0A1	0.23072	ENSG00000031698.SARS	0.251034	ENSG00000101443.WFDC2	0.254679	ENSG00000120725.SIL1	0.264737	ENSG00000136930.PSMB7	0.273477	ENSG00000148219.ASTN2	0.276495	ENSG00000185614.FAM212A	0.212589	ENSG00000175224.ATG13
ENSG00000004142.POLDIP2	ENSG00000089876.DHX32	0.200585	ENSG00000130402.ACTN4	0.228835	ENSG00000258608.RP11.35B20.1	0.196948
ENSG00000100441.KHNYN	ENSG00000131634.TMEM204	0.207335	ENSG00000139644.TMBIM6	0.244583	ENSG00000183580.FBXL7	0.256399	ENSG00000160200.CBS	0.267223	ENSG00000138434.SSFA2	0.234502	ENSG00000132004.FBXW9	0.25908	ENSG00000133884.DPF2	0.231201	ENSG00000166823.MESP1	0.253575	ENSG00000141458.NPC1	0.335588	ENSG00000185361.TNFAIP8L1	0.251153	ENSG00000153944.MSI2	0.272326	ENSG00000159685.CHCHD6	0.271441	ENSG00000104324.CPQ	0.269891	ENSG00000135045.C9orf40	0.242985	ENSG00000107833.NPM3	0.237257	ENSG00000124194.GDAP1L1	0.258952	ENSG00000118515.SGK1	0.317455	ENSG00000110756.HPS5	0.237767	ENSG00000105137.SYDE1	0.28241	ENSG00000214309.MBLAC1	0.2587	ENSG00000115649.CNPPD1	0.223516	ENSG00000168890.TMEM150A	0.273335	ENSG00000159658.KIAA0494	0.275037	ENSG00000100105.PATZ1	0.240172	ENSG00000086717.PPEF1
ENSG00000187239.FNBP1	ENSG00000148826.NKX6.2	0.407688	ENSG00000064787.BCAS1	0.422115	ENSG00000109832.DDX25	0.276488	ENSG00000103066.PLA2G15	0.30085	ENSG00000164741.DLC1	0.247523	ENSG00000181924.COA4	0.360736	ENSG00000165475.CRYL1	0.303213	ENSG00000064393.HIPK2	0.43148	ENSG00000047849.MAP4	0.327568	ENSG00000176383.B3GNT4	0.331561	ENSG00000135002.RFK	0.297587	ENSG00000106537.TSPAN13	0.311846	ENSG00000160753.RUSC1	0.343999	ENSG00000198740.ZNF652	0.333151	ENSG00000107731.UNC5B	0.373029	ENSG00000166348.USP54	0.389942	ENSG00000184226.PCDH9	0.271436	ENSG00000157827.FMNL2	0.33585	ENSG00000130175.PRKCSH	0.334309	ENSG00000055070.SZRD1	0.31528	ENSG00000179403.VWA1	0.431427	ENSG00000144635.DYNC1LI1	0.334483	ENSG00000179406.LINC00174	0.245657	ENSG00000161203.AP2M1	0.347088	ENSG00000156170.NDUFAF6
ENSG00000065534.MYLK	ENSG00000075539.FRYL	0.319785	ENSG00000153823.PID1	0.349369	ENSG00000133104.SPG20	0.275719	ENSG00000198729.PPP1R14C	0.331724	ENSG00000166111.SVOP	0.342024	ENSG00000118689.FOXO3	0.199231	ENSG00000105223.PLD3	0.346466	ENSG00000174871.CNIH2	0.357466	ENSG00000131386.GALNTL2	0.302673	ENSG00000132470.ITGB4	0.344617	ENSG00000169258.GPRIN1	0.350166	ENSG00000145198.VWA5B2	0.228011	ENSG00000164292.RHOBTB3	0.32039	ENSG00000001497.LAS1L	0.340257	ENSG00000171873.ADRA1D	0.330712	ENSG00000157827.FMNL2	0.308067	ENSG00000164104.HMGB2	0.256078	ENSG00000159713.TPPP3	0.323	ENSG00000132821.VSTM2L	0.332128	ENSG00000053438.N0T	0.360498	ENSG00000233123.RP5.1059M17.1	0.366425	ENSG00000165752.STK32C	0.334426	ENSG00000130958.SLC35D2	0.283505	ENSG00000104419.NDRG1	0.295449	ENSG00000012171.SEMA3B
ENSG00000124313.IQSEC2	ENSG00000126581.BECN1	0.418974	ENSG00000145335.SNCA	0.425993	ENSG00000189171.S100A13	0.468101	ENSG00000161243.FBXO27	0.462067	ENSG00000158470.B4GALT5	0.300264	ENSG00000084463.WBP11	0.333026	ENSG00000102226.USP11	0.393221	ENSG00000160014.CALM3	0.450473	ENSG00000156959.LHFPL4	0.444569	ENSG00000175931.UBE2O	0.469248	ENSG00000125966.MMP24	0.482499	ENSG00000151952.TMEM132D	0.48642	ENSG00000146216.TTBK1	0.489501	ENSG00000152092.ASTN1	0.483218	ENSG00000167110.GOLGA2	0.390971	ENSG00000100320.RBFOX2	0.431442	ENSG00000185800.DMWD	0.366378	ENSG00000166897.ELFN2	0.469274	ENSG00000177156.TALDO1	0.430616	ENSG00000164061.BSN	0.374445	ENSG00000078725.DBC1	0.415126	ENSG00000258947.TUBB3	0.438895	ENSG00000196872.KIAA1211L	0.440995	ENSG00000107282.APBA1	0.451849	ENSG00000151079.KC06
ENSG00000095319.NUP188	ENSG00000100154.TTC28	0.265559	ENSG00000142686.C1orf216	0.339078	ENSG00000171224.C10orf35	0.327225	ENSG00000164187.LMBRD2	0.292748	ENSG00000139579.0BP2	0.312955	ENSG00000188674.C2orf80	0.323036	ENSG00000153037.SRP19	0.226697	ENSG00000179532.DNHD1	0.32218	ENSG00000065978.YBX1	0.325717	ENSG00000168610.STAT3	0.306532	ENSG00000095203.EPB41L4B	0.261679	ENSG00000189410.SH2D5	0.360262	ENSG00000003249.DBNDD1	0.314375	ENSG00000149474.CSRP2BP	0.321001	ENSG00000264462.MIR3648	0.267919	ENSG00000182400.TRAPPC6B	0.334026	ENSG00000125970.RALY	0.354013	ENSG00000100297.MCM5	0.319472	ENSG00000166707.ZCCHC18	0.285306	ENSG00000184887.BTBD6	0.345597	ENSG00000100744.GSKIP	0.311531	ENSG00000203668.CHML	0.345518	ENSG00000164885.CDK5	0.320649	ENSG00000138757.G3BP2	0.366785	ENSG00000105988.NHP2P1
ENSG00000173264.GPR137	ENSG00000108946.PRKAR1A	0.300424	ENSG00000214078.CPNE1	0.21425	ENSG00000131473.ACLY	0.292351	ENSG00000249915.PDCD6	0.277893	ENSG00000064726.BTBD1	0.295728	ENSG00000164897.TMUB1	0.27686	ENSG00000183011.LSMD1	0.276332	ENSG00000132718.SYT11	0.325264	ENSG00000204304.PBX2	0.291538	ENSG00000139343.SNRPF	0.287927	ENSG00000132323.ILKAP	0.275458	ENSG00000142875.PRKACB	0.307495	ENSG00000255455.RP11.890B15.3	0.196526	ENSG00000159714.ZDHHC1	0.290037	ENSG00000212864.RNF208	0.266926	ENSG00000135828.R0SEL	0.229385	ENSG00000179588.ZFPM1	0.280057	ENSG00000090621.PABPC4	0.302511	ENSG00000091129.NRCAM	0.300832	ENSG00000123124.WWP1	0.281957
ENSG00000122545.SEPT7	ENSG00000241506.PSMC1P1	0.206838	ENSG00000126698.D0JC8	0.195255	ENSG00000116489.CAPZA1	0.241258	ENSG00000143742.SRP9	0.234277	ENSG00000230207.RPL4P5	0.218789	ENSG00000147604.RPL7	0.238713	ENSG00000042445.RETSAT	0.205203	ENSG00000104412.EMC2	0.263123	ENSG00000196591.HDAC2	0.206274
ENSG00000105875.WDR91	ENSG00000163319.MRPS18C	0.214263	ENSG00000165819.METTL3	0.205867	ENSG00000253173.RP11.152C15.1	0.209877	ENSG00000148429.USP6NL	0.20495	ENSG00000099940.S0P29	0.210333
ENSG00000163683.C4orf34	ENSG00000103199.ZNF500	0.218834	ENSG00000078124.ACER3	0.231636	ENSG00000186501.TMEM222	0.27319	ENSG00000169683.LRRC45	0.214081	ENSG00000164897.TMUB1	0.254296	ENSG00000185681.MORN5	0.228229	ENSG00000164609.SLU7	0.248783	ENSG00000213363.RPS3P6	0.205544
ENSG00000175115.PACS1	ENSG00000128011.LRFN1	0.321227	ENSG00000047365.ARAP2	0.322608	ENSG00000129990.SYT5	0.333627	ENSG00000111843.TMEM14C	0.28173	ENSG00000197694.SPTAN1	0.339962	ENSG00000183248.FLJ22184	0.352229	ENSG00000063245.EPN1	0.343212	ENSG00000099625.C19orf26	0.337713	ENSG00000110497.AMBRA1	0.362662	ENSG00000162706.CADM3	0.319782	ENSG00000169180.XPO6	0.284803	ENSG00000166342.NETO1	0.300305	ENSG00000051009.FAM160A2	0.338397	ENSG00000105737.GRIK5	0.336851	ENSG00000117450.PRDX1	0.315345	ENSG00000186187.ZNRF1	0.339628	ENSG00000116544.DLGAP3	0.367114	ENSG00000126878.AIF1L	0.309905	ENSG00000182319.SGK223	0.334557	ENSG00000161202.DVL3	0.304519	ENSG00000143569.UBAP2L	0.307226	ENSG00000149823.VPS51	0.316455	ENSG00000186907.RTN4RL2	0.350898	ENSG00000138760.SCARB2	0.310498	ENSG00000159363.ATP13A2
ENSG00000101335.MYL9	ENSG00000237943.RP11.5N23.2	0.203514	ENSG00000068878.PSME4	0.243621	ENSG00000133392.MYH11	0.251695	ENSG00000162910.MRPL55	0.197992	ENSG00000149591.TAGLN	0.271399
ENSG00000148826.NKX6.2	ENSG00000187239.FNBP1	0.407688	ENSG00000132846.ZBED3	0.405889	ENSG00000105229.PIAS4	0.293921	ENSG00000211584.SLC48A1	0.41115	ENSG00000132702.HAPLN2	0.511741	ENSG00000009844.VTA1	0.332372	ENSG00000177105.RHOG	0.447807	ENSG00000136938.ANP32B	0.468916	ENSG00000064787.BCAS1	0.455377	ENSG00000107902.LHPP	0.431362	ENSG00000105695.MAG	0.438097	ENSG00000166289.PLEKHF1	0.356455	ENSG00000236239.RP4.758J18.9	0.439856	ENSG00000189319.FAM53B	0.354192	ENSG00000128283.CDC42EP1	0.443807	ENSG00000023191.RNH1	0.376564	ENSG00000163462.TRIM46	0.356074	ENSG00000198740.ZNF652	0.329118	ENSG00000249471.ZNF324B	0.305757	ENSG00000117266.CDK18	0.444284	ENSG00000119699.TGFB3	0.362591	ENSG00000167641.PPP1R14A	0.487603	ENSG00000161677.JOSD2	0.364715	ENSG00000157827.FMNL2	0.31538	ENSG00000136098.NEK3
ENSG00000075539.FRYL	ENSG00000065534.MYLK	0.319785	ENSG00000211584.SLC48A1	0.327432	ENSG00000151952.TMEM132D	0.309646	ENSG00000112561.TFEB	0.317441	ENSG00000106868.SUSD1	0.287566	ENSG00000137309.HMGA1	0.237797	ENSG00000105223.PLD3	0.311548	ENSG00000100600.LGMN	0.236527	ENSG00000136750.GAD2	0.277628	ENSG00000047249.ATP6V1H	0.308417	ENSG00000182310.LINC00085	0.276965	ENSG00000236239.RP4.758J18.9	0.334333	ENSG00000164124.TMEM144	0.366821	ENSG00000103111.MON1B	0.271382	ENSG00000065361.ERBB3	0.324419	ENSG00000126878.AIF1L	0.31268	ENSG00000236603.RANP1	0.218326	ENSG00000116478.HDAC1	0.280096	ENSG00000111077.TENC1	0.244923	ENSG00000128311.TST	0.319279	ENSG00000151502.VPS26B	0.313796	ENSG00000154493.C10orf90	0.247816	ENSG00000178149.DALRD3	0.292295	ENSG00000171105.INSR	0.232459	ENSG00000136541.ERMN
ENSG00000146556.WASH2P	ENSG00000228328.RP11.516A11.1	0.21703	ENSG00000225663.FAM195B	0.206474	ENSG00000185596.WASH3P	0.203506	ENSG00000255642.RP11.415I12.6	0.20058	ENSG00000227939.RPL3P2	0.20793	ENSG00000227232.WASH7P	0.22908	ENSG00000229119.CTB.63M22.1	0.222604
ENSG00000109466.KLHL2	ENSG00000138433.CIR1	0.306397	ENSG00000015153.YAF2	0.339737	ENSG00000136478.TEX2	0.301265	ENSG00000136144.RCBTB1	0.280548	ENSG00000172732.MUS81	0.294335	ENSG00000172260.NEGR1	0.287433	ENSG00000196199.MPHOSPH8	0.313592	ENSG00000149313.AASDHPPT	0.333433	ENSG00000106346.USP42	0.315601	ENSG00000110717.NDUFS8	0.375351	ENSG00000105669.COPE	0.344528	ENSG00000198792.TMEM184B	0.3145	ENSG00000137824.FAM82A2	0.302501	ENSG00000160218.TRAPPC10	0.269194	ENSG00000127955.G0I1	0.288932	ENSG00000088205.DDX18	0.314099	ENSG00000185963.BICD2	0.320629	ENSG00000257093.KIAA1147	0.338627	ENSG00000147050.KDM6A	0.197851	ENSG00000122257.RBBP6	0.333067	ENSG00000101856.PGRMC1	0.304064	ENSG00000185189.NRBP2	0.269888	ENSG00000054282.SDCCAG8	0.348379	ENSG00000168101.NUDT16L1	0.221254	ENSG00000105821.D0JC2
ENSG00000148082.SHC3	ENSG00000117242.PINK1.AS	0.279054	ENSG00000111843.TMEM14C	0.272967	ENSG00000072415.MPP5	0.249166	ENSG00000179933.C14orf119	0.287502	ENSG00000116147.TNR	0.328863	ENSG00000051009.FAM160A2	0.39725	ENSG00000177646.ACAD9	0.257925	ENSG00000183826.BTBD9	0.266361	ENSG00000169851.PCDH7	0.227853	ENSG00000132017.DCAF15	0.234344	ENSG00000181467.RAP2B	0.247994	ENSG00000241360.PDXP	0.37544	ENSG00000266916.CTD.3064H18.1	0.222119	ENSG00000185222.WBP5	0.256358	ENSG00000104408.EIF3E	0.289784	ENSG00000134330.IAH1	0.2	ENSG00000142303.ADAMTS10	0.223327
ENSG00000007520.TSR3	ENSG00000114770.ABCC5	0.207504	ENSG00000171159.C9orf16	0.209935	ENSG00000008710.PKD1	0.221743
ENSG00000108278.ZNHIT3	ENSG00000147669.POLR2K	0.265854	ENSG00000075089.ACTR6	0.259881	ENSG00000181817.LSM10	0.229882	ENSG00000187601.MAGEH1	0.261131	ENSG00000138382.METTL5	0.200694	ENSG00000183520.UTP11L	0.255655	ENSG00000112981.NME5	0.296796	ENSG00000111653.ING4	0.196217	ENSG00000143933.CALM2	0.268155	ENSG00000214784.AC010468.1	0.218638	ENSG00000151353.TMEM18	0.201548	ENSG00000172465.TCEAL1	0.277893	ENSG00000182916.TCEAL7	0.285051
ENSG00000169900.PYDC1	ENSG00000171621.SPSB1	0.28231	ENSG00000063180.CA11	0.264405	ENSG00000164434.FABP7	0.209689	ENSG00000143845.ETNK2	0.241825	ENSG00000067798.0V3	0.234157	ENSG00000103154.NECAB2	0.337528	ENSG00000228971.RP11.286B14.1	0.273691	ENSG00000124225.PMEPA1	0.206653	ENSG00000105711.SCN1B	0.267625
ENSG00000151948.GLT1D1	ENSG00000100271.TTLL1	0.296618	ENSG00000127920.GNG11	0.317266	ENSG00000104518.GSDMD	0.303728	ENSG00000125814.0PB	0.347153	ENSG00000130477.UNC13A	0.403005	ENSG00000234825.RP13.507I23.2	0.301699	ENSG00000164877.MICALL2	0.283926	ENSG00000101438.SLC32A1	0.399598	ENSG00000106868.SUSD1	0.32841	ENSG00000198513.ATL1	0.411348	ENSG00000166111.SVOP	0.411572	ENSG00000118160.SLC8A2	0.416726	ENSG00000146267.FAXC	0.299166	ENSG00000168522.FNTA	0.405895	ENSG00000185133.INPP5J	0.325375	ENSG00000165300.SLITRK5	0.340167	ENSG00000184613.NELL2	0.405842	ENSG00000112146.FBXO9	0.304	ENSG00000260328.RP11.416I2.1	0.35711	ENSG00000164068.RNF123	0.409705	ENSG00000136750.GAD2	0.353034	ENSG00000197586.ENTPD6	0.384193	ENSG00000141252.VPS53	0.271455	ENSG00000137727.ARHGAP20	0.402091	ENSG00000165973.NELL1
ENSG00000148572.NRBF2	ENSG00000013392.RWDD2A	0.324496	ENSG00000122824.NUDT10	0.33669	ENSG00000113569.NUP155	0.195854	ENSG00000126785.RHOJ	0.257787	ENSG00000134375.TIMM17A	0.33217	ENSG00000011132.APBA3	0.312925	ENSG00000136143.SUCLA2	0.393577	ENSG00000149313.AASDHPPT	0.339682	ENSG00000108788.MLX	0.282784	ENSG00000179163.FUCA1	0.37496	ENSG00000171574.ZNF584	0.275426	ENSG00000129625.REEP5	0.376726	ENSG00000148516.ZEB1	0.308366	ENSG00000151690.MFSD6	0.297785	ENSG00000086300.SNX10	0.369705	ENSG00000149474.CSRP2BP	0.330152	ENSG00000237737.DCTN1.AS1	0.268283	ENSG00000146386.ABRACL	0.340831	ENSG00000182400.TRAPPC6B	0.318489	ENSG00000154174.TOMM70A	0.340545	ENSG00000214050.FBXO16	0.279641	ENSG00000138381.ASNSD1	0.266081	ENSG00000158301.GPRASP2	0.370805	ENSG00000100744.GSKIP	0.307709	ENSG00000083454.P2RX5
ENSG00000213213.KIAA1984	ENSG00000163040.CCDC74A	0.252835	ENSG00000132842.AP3B1	0.197451	ENSG00000152926.ZNF117	0.197854	ENSG00000184517.ZFP1	0.199414	ENSG00000203668.CHML	0.214345	ENSG00000152942.RAD17	0.201555	ENSG00000011478.QPCTL	0.250457
ENSG00000146411.SLC2A12	ENSG00000171291.ZNF439	0.198553	ENSG00000151276.MAGI1	0.246918	ENSG00000083312.TNPO1	0.236261	ENSG00000151693.ASAP2	0.239911	ENSG00000267533.RP11.815J4.7	0.214329	ENSG00000269399.CTD.3222D19.7	0.195285	ENSG00000004455.AK2	0.228189	ENSG00000168959.GRM5	0.230694	ENSG00000189077.TMEM120A	0.223549	ENSG00000137767.SQRDL	0.214702	ENSG00000215482.CALM2P3	0.268515	ENSG00000115306.SPTBN1	0.233598	ENSG00000187866.FAM122A	0.245774
ENSG00000213337.ANKRD39	ENSG00000138193.PLCE1	0.200468	ENSG00000166863.TAC3	0.229228	ENSG00000167700.MFSD3	0.275345	ENSG00000151778.SERP2	0.262899	ENSG00000104936.DMPK	0.259637	ENSG00000119227.PIGZ	0.240178	ENSG00000254901.MEF2BNB	0.257303	ENSG00000077080.ACTL6B	0.2403	ENSG00000173548.SNX33	0.258345	ENSG00000172500.FIBP	0.298204	ENSG00000158062.UBXN11	0.264343	ENSG00000237753.AC079922.3	0.218191	ENSG00000158806.NPM2	0.367258	ENSG00000154518.ATP5G3	0.262525	ENSG00000169271.HSPB3	0.278732	ENSG00000248455.RP11.321E2.3	0.248908	ENSG00000213123.TCTEX1D2	0.289473	ENSG00000167978.SRRM2	0.248374	ENSG00000061273.HDAC7	0.238912	ENSG00000145247.OCIAD2	0.248235	ENSG00000100294.MCAT	0.295982	ENSG00000170270.C14orf142	0.238431	ENSG00000117395.EB01BP2	0.259033	ENSG00000119421.NDUFA8	0.263873	ENSG00000160271.RALGDS
ENSG00000100242.SUN2	ENSG00000095397.DFNB31	0.237818	ENSG00000141540.TTYH2	0.375193	ENSG00000019144.PHLDB1	0.315172	ENSG00000134243.SORT1	0.254553	ENSG00000183722.LHFP	0.239501	ENSG00000173442.EHBP1L1	0.243461	ENSG00000198753.PLXNB3	0.291277	ENSG00000130787.HIP1R	0.29317	ENSG00000105290.APLP1	0.237429	ENSG00000163531.NFASC	0.236762	ENSG00000148814.LRRC27	0.258304	ENSG00000164402.SEPT8	0.290754	ENSG00000128626.MRPS12	0.237993	ENSG00000213676.ATF6B	0.215958	ENSG00000168758.SEMA4C	0.32247
ENSG00000223482.RP11.322M19.1	ENSG00000167996.FTH1	0.232186	ENSG00000101421.CHMP4B	0.219416	ENSG00000110395.CBL	0.221308	ENSG00000152926.ZNF117	0.222266	ENSG00000132716.DCAF8	0.202285	ENSG00000160124.CCDC58	0.205937	ENSG00000143862.ARL8A	0.223759	ENSG00000143641.GALNT2	0.213022
ENSG00000164548.TRA2A	ENSG00000117616.C1orf63	0.201473	ENSG00000003756.RBM5	0.219125	ENSG00000116489.CAPZA1	0.264628	ENSG00000269399.CTD.3222D19.7	0.200193	ENSG00000122566.HNRNPA2B1	0.197043	ENSG00000139746.RBM26	0.208753	ENSG00000143195.ILDR2	0.204131	ENSG00000186166.CCDC84	0.205762
ENSG00000108826.MRPL27	ENSG00000160948.VPS28	0.359067	ENSG00000204237.OXLD1	0.318291	ENSG00000126267.COX6B1	0.317144	ENSG00000112514.CUTA	0.367835	ENSG00000204922.C11orf83	0.335373	ENSG00000150938.CRIM1	0.254235	ENSG00000074181.NOTCH3	0.322008	ENSG00000125743.SNRPD2	0.402795	ENSG00000168061.SAC3D1	0.26372	ENSG00000130810.PPAN	0.276908	ENSG00000133030.MPRIP	0.375751	ENSG00000166140.ZFYVE19	0.24239	ENSG00000147123.NDUFB11	0.445675	ENSG00000119333.WDR34	0.35423	ENSG00000175756.AURKAIP1	0.379759	ENSG00000148834.GSTO1	0.359253	ENSG00000144591.GMPPA	0.295033	ENSG00000137133.HINT2	0.346629	ENSG00000157379.DHRS1	0.269258	ENSG00000112425.EPM2A	0.250856	ENSG00000205643.CDPF1	0.261792	ENSG00000143761.ARF1	0.353499	ENSG00000223891.RP5.995J12.2	0.239239	ENSG00000140990.NDUFB10	0.436272
ENSG00000124172.ATP5E	ENSG00000180992.MRPL14	0.434801	ENSG00000174886.NDUFA11	0.443249	ENSG00000012822.CALCOCO1	0.347692	ENSG00000186591.UBE2H	0.309413	ENSG00000129245.FXR2	0.416274	ENSG00000167716.WDR81	0.401397	ENSG00000176619.LMNB2	0.307173	ENSG00000159200.RCAN1	0.230547	ENSG00000177556.ATOX1	0.45063	ENSG00000205246.RPSAP58	0.347927	ENSG00000135940.COX5B	0.32623	ENSG00000063244.U2AF2	0.35201	ENSG00000116586.LAMTOR2	0.374788	ENSG00000129235.TXNDC17	0.319674	ENSG00000156030.ELMSAN1	0.28783	ENSG00000034677.RNF19A	0.316773	ENSG00000227500.SCAMP4	0.291649	ENSG00000090266.NDUFB2	0.330379	ENSG00000178449.COX14	0.457497	ENSG00000267673.FDX1L	0.323176	ENSG00000108784.0GLU	0.333815	ENSG00000100403.ZC3H7B	0.407592	ENSG00000108292.MLLT6	0.278558	ENSG00000140365.COMMD4	0.36381	ENSG00000171159.C9orf16
ENSG00000113810.SMC4	ENSG00000123575.FAM199X	0.224148	ENSG00000123130.ACOT9	0.198104	ENSG00000135315.KIAA1009	0.206584	ENSG00000172869.DMXL1	0.201659	ENSG00000164134.0A15	0.253508	ENSG00000104218.CSPP1	0.240143	ENSG00000196937.FAM3C	0.273099	ENSG00000067082.KLF6	0.222256
ENSG00000124608.AARS2	ENSG00000139651.ZNF740	0.336756	ENSG00000130477.UNC13A	0.386	ENSG00000175931.UBE2O	0.363823	ENSG00000132329.RAMP1	0.389237	ENSG00000136938.ANP32B	0.362425	ENSG00000108107.RPL28	0.367962	ENSG00000135709.KIAA0513	0.395378	ENSG00000181924.COA4	0.36322	ENSG00000143126.CELSR2	0.38046	ENSG00000250896.RNPS1P1	0.351249	ENSG00000005075.POLR2J	0.395932	ENSG00000110011.D0JC4	0.347448	ENSG00000188895.MSL1	0.366241	ENSG00000165271.NOL6	0.357062	ENSG00000011347.SYT7	0.36739	ENSG00000103260.METRN	0.360411	ENSG00000084731.KIF3C	0.369192	ENSG00000104888.SLC17A7	0.386151	ENSG00000116106.EPHA4	0.380589	ENSG00000162174.ASRGL1	0.343487	ENSG00000160716.CHRNB2	0.389007	ENSG00000160678.S100A1	0.379086	ENSG00000140521.POLG	0.40137	ENSG00000159842.ABR	0.368874	ENSG00000266964.FXYD1
ENSG00000225131.PSME2P2	ENSG00000198931.APRT	0.265242	ENSG00000168002.POLR2G	0.288988	ENSG00000089280.FUS	0.257303	ENSG00000260081.RP11.66N11.8	0.323715	ENSG00000213741.RPS29	0.274716	ENSG00000197958.RPL12	0.301272	ENSG00000092841.MYL6	0.291295	ENSG00000066923.STAG3	0.203247	ENSG00000223705.NSUN5P1	0.233909	ENSG00000215375.MYL5	0.237349	ENSG00000012061.ERCC1	0.228665	ENSG00000082014.SMARCD3	0.224136	ENSG00000204482.LST1	0.26069	ENSG00000176973.FAM89B	0.226364	ENSG00000170860.LSM3	0.276836	ENSG00000185515.BRCC3	0.199714	ENSG00000258920.FOXN3.AS1	0.218796	ENSG00000169740.ZNF32	0.271291	ENSG00000133983.COX16	0.284275	ENSG00000099381.SETD1A	0.311796	ENSG00000205106.CTD.2210P24.4	0.260038
ENSG00000168040.FADD	ENSG00000197451.HNRNPAB	0.246255	ENSG00000266962.RP11.400F19.6	0.210719	ENSG00000179820.MYADM	0.225346	ENSG00000135392.D0JC14	0.228712	ENSG00000233276.GPX1	0.204142	ENSG00000204253.AC019178.1	0.344997	ENSG00000237350.CDC42P6	0.21902	ENSG00000174243.DDX23	0.245046	ENSG00000196943.NOP9	0.208571	ENSG00000184110.EIF3C	0.210443	ENSG00000206417.H1FX.AS1	0.219874	ENSG00000229944.AC004797.1	0.251489
ENSG00000004799.PDK4	ENSG00000129219.PLD2	0.298393	ENSG00000165566.FAM123A	0.268973	ENSG00000218502.H2AFZP3	0.247004	ENSG00000182379.NXPH4	0.213649	ENSG00000078061.ARAF	0.31061	ENSG00000131584.ACAP3	0.237368	ENSG00000142611.PRDM16	0.251755	ENSG00000109062.SLC9A3R1	0.316361	ENSG00000087077.TRIP6	0.293583	ENSG00000113732.ATP6V0E1	0.288982	ENSG00000198863.RUNDC1	0.2822	ENSG00000003989.SLC7A2	0.317492	ENSG00000230626.RP11.286H14.4	0.245198	ENSG00000145063.AC062028.1	0.269581	ENSG00000196091.MYBPC1	0.268484	ENSG00000163346.PBXIP1	0.302717	ENSG00000143786.CNIH3	0.28587	ENSG00000113916.BCL6	0.231178	ENSG00000197043.ANXA6	0.252057	ENSG00000145907.G3BP1	0.226469	ENSG00000168890.TMEM150A	0.274436	ENSG00000076685.NT5C2	0.299395	ENSG00000111783.RFX4	0.291234	ENSG00000068831.RASGRP2	0.266622	ENSG00000157445.CAC02D3
ENSG00000215908.CROCCP2	ENSG00000030582.GRN	0.229672
ENSG00000155265.GOLGA7B	ENSG00000184524.CEND1	0.228625	ENSG00000172889.EGFL7	0.207225	ENSG00000168653.NDUFS5	0.232829	ENSG00000104312.RIPK2	0.216352	ENSG00000163481.RNF25	0.216029	ENSG00000135314.KHDC1	0.228299
ENSG00000107185.RGP1	ENSG00000138085.ATRAID	0.334836	ENSG00000180879.SSR4	0.346588	ENSG00000169976.SF3B5	0.345921	ENSG00000139410.SDSL	0.340779	ENSG00000137880.GCHFR	0.249069	ENSG00000108819.PPP1R9B	0.339948	ENSG00000054148.PHPT1	0.365514	ENSG00000116871.MAP7D1	0.321232	ENSG00000140365.COMMD4	0.347285	ENSG00000105372.RPS19	0.367857	ENSG00000231841.RP11.206F17.2	0.248767	ENSG00000149115.TNKS1BP1	0.307017	ENSG00000226049.TLK2P1	0.280683	ENSG00000162728.KCNJ9	0.347001	ENSG00000066135.KDM4A	0.280304	ENSG00000215284.RP11.198M15.1	0.277885	ENSG00000135469.COQ10A	0.20113	ENSG00000080503.SMARCA2	0.217313	ENSG00000243547.HNRNPKP4	0.368489	ENSG00000170004.CHD3	0.344548	ENSG00000185122.HSF1	0.197695	ENSG00000215835.RP11.7G12.2	0.340004	ENSG00000184110.EIF3C	0.237263	ENSG00000087274.ADD1	0.2131	ENSG00000168028.RPSA
ENSG00000163319.MRPS18C	ENSG00000105875.WDR91	0.214263	ENSG00000170581.STAT2	0.255995	ENSG00000122376.FAM35A	0.281478	ENSG00000240395.RP11.231D20.1	0.254037	ENSG00000137502.RAB30	0.259482	ENSG00000250988.RP11.752G15.6	0.221216	ENSG00000204442.FAM155A	0.244341	ENSG00000100784.RPS6KA5	0.228683	ENSG00000167136.ENDOG	0.233128	ENSG00000100280.AP1B1	0.275882	ENSG00000155252.PI4K2A	0.265432	ENSG00000112137.PHACTR1	0.267476	ENSG00000262879.RP11.156P1.3	0.22868	ENSG00000253173.RP11.152C15.1	0.281096	ENSG00000073111.MCM2	0.211668	ENSG00000159063.ALG8	0.217275	ENSG00000132002.D0JB1	0.261346	ENSG00000235272.FAM103A2P	0.206447	ENSG00000058453.CROCC	0.241502	ENSG00000183087.GAS6	0.222553	ENSG00000187079.TEAD1	0.233996	ENSG00000135829.DHX9	0.229308	ENSG00000211460.TSN	0.272659	ENSG00000058804.TMEM48	0.242001	ENSG00000158796.DEDD
ENSG00000132932.ATP8A2	ENSG00000124772.CPNE5	0.224328	ENSG00000114812.VIPR1	0.23972	ENSG00000187555.USP7	0.263215	ENSG00000224195.RP11.574K11.5	0.250385	ENSG00000165548.TMEM63C	0.312552	ENSG00000183283.DAZAP2	0.207998	ENSG00000111707.SUDS3	0.214328	ENSG00000102468.HTR2A	0.273301	ENSG00000168397.ATG4B	0.219199	ENSG00000006432.MAP3K9	0.251176	ENSG00000142408.CACNG8	0.216139	ENSG00000136048.DRAM1	0.231109	ENSG00000184368.MAP7D2	0.228036	ENSG00000010278.CD9	0.254766	ENSG00000148606.POLR3A	0.241381	ENSG00000081791.KIAA0141	0.220851	ENSG00000183049.CAMK1D	0.230608	ENSG00000169504.CLIC4	0.207265	ENSG00000101489.CELF4	0.271791	ENSG00000116209.TMEM59	0.199093	ENSG00000260804.RP11.566E18.3	0.200006	ENSG00000120088.CRHR1	0.227794	ENSG00000055163.CYFIP2	0.254473	ENSG00000006071.ABCC8	0.215544	ENSG00000198929.NOS1AP
ENSG00000007516.BAIAP3	ENSG00000084463.WBP11	0.244996	ENSG00000102882.MAPK3	0.229749	ENSG00000153558.FBXL2	0.238798	ENSG00000155511.GRIA1	0.24848	ENSG00000204950.LRRC10B	0.255473	ENSG00000198886.MT.ND4	0.216406	ENSG00000198883.PNMA5	0.273727	ENSG00000175264.CHST1	0.255971	ENSG00000196368.NUDT11	0.246696	ENSG00000178860.MSC	0.229584	ENSG00000008118.CAMK1G	0.254182	ENSG00000124225.PMEPA1	0.211105	ENSG00000225110.LL0XNC01.16G2.1	0.221738	ENSG00000011677.GABRA3	0.25262
ENSG00000189223.AC016683.6	ENSG00000246922.UBAP1L	0.198834
ENSG00000175643.RMI2	ENSG00000198673.FAM19A2	0.20025
ENSG00000198157.HMGN5	ENSG00000138433.CIR1	0.389501	ENSG00000089327.FXYD5	0.268523	ENSG00000198890.PRMT6	0.372404	ENSG00000113356.POLR3G	0.241016	ENSG00000174720.LARP7	0.447955	ENSG00000165632.TAF3	0.342757	ENSG00000065154.OAT	0.340311	ENSG00000138592.USP8	0.396758	ENSG00000108848.LUC7L3	0.460596	ENSG00000133640.LRRIQ1	0.409893	ENSG00000104131.EIF3J	0.292636	ENSG00000153914.SREK1	0.468848	ENSG00000132718.SYT11	0.329899	ENSG00000172766.0A16	0.367497	ENSG00000169249.ZRSR2	0.328822	ENSG00000102606.ARHGEF7	0.329481	ENSG00000198346.ZNF813	0.288478	ENSG00000158417.EIF5B	0.516923	ENSG00000138398.PPIG	0.425755	ENSG00000183337.BCOR	0.36813	ENSG00000116675.D0JC6	0.399811	ENSG00000145220.LYAR	0.393745	ENSG00000196586.MYO6	0.377269	ENSG00000154479.CCDC173	0.323224	ENSG00000122203.KIAA1191
ENSG00000006740.ARHGAP44	ENSG00000225968.ELFN1	0.310437	ENSG00000102226.USP11	0.371215	ENSG00000173020.ADRBK1	0.394271	ENSG00000205364.MT1M	0.39758	ENSG00000100320.RBFOX2	0.418405	ENSG00000078725.DBC1	0.42389	ENSG00000168214.RBPJ	0.411335	ENSG00000198242.RPL23A	0.401574	ENSG00000137802.MAPKBP1	0.417329	ENSG00000142676.RPL11	0.375949	ENSG00000221983.UBA52	0.397754	ENSG00000040608.RTN4R	0.431917	ENSG00000011485.PPP5C	0.39409	ENSG00000165655.ZNF503	0.288398	ENSG00000160190.SLC37A1	0.388939	ENSG00000185274.WBSCR17	0.35483	ENSG00000167526.RPL13	0.37968	ENSG00000162706.CADM3	0.402434	ENSG00000173621.LRFN4	0.338864	ENSG00000177853.ZNF518A	0.302697	ENSG00000182899.RPL35A	0.396284	ENSG00000136383.ALPK3	0.222955	ENSG00000233913.CTC.575D19.1	0.247122	ENSG00000070182.SPTB	0.407914	ENSG00000181019.NQO1
ENSG00000127588.GNG13	ENSG00000165125.TRPV6	0.227882	ENSG00000110107.PRPF19	0.222295	ENSG00000077080.ACTL6B	0.228776	ENSG00000138378.STAT4	0.249653	ENSG00000099866.MADCAM1	0.211981	ENSG00000134590.FAM127A	0.199631	ENSG00000165731.RET	0.313325	ENSG00000197444.OGDHL	0.323714	ENSG00000140836.ZFHX3	0.207906	ENSG00000166165.CKB	0.219593	ENSG00000019995.ZRANB1	0.195347	ENSG00000173227.SYT12	0.241058	ENSG00000175766.EIF4E1B	0.24834	ENSG00000113327.GABRG2	0.282175	ENSG00000165887.ANKRD2	0.218733
ENSG00000261594.TPBGL	ENSG00000137843.PAK6	0.322779	ENSG00000164794.KCNV1	0.388587	ENSG00000145451.GLRA3	0.309626	ENSG00000006210.CX3CL1	0.417116	ENSG00000114923.SLC4A3	0.408607	ENSG00000128285.MCHR1	0.369234	ENSG00000244754.N4BP2L2	0.325972	ENSG00000188674.C2orf80	0.363986	ENSG00000133104.SPG20	0.297011	ENSG00000166111.SVOP	0.441818	ENSG00000171208.NETO2	0.350117	ENSG00000128203.ASPHD2	0.287421	ENSG00000147571.CRH	0.362582	ENSG00000110675.ELMOD1	0.382239	ENSG00000170091.NSG2	0.422753	ENSG00000186111.PIP5K1C	0.359189	ENSG00000161835.GRASP	0.391546	ENSG00000121905.HPCA	0.411134	ENSG00000166289.PLEKHF1	0.362334	ENSG00000112619.PRPH2	0.350163	ENSG00000104327.CALB1	0.372869	ENSG00000164076.CAMKV	0.353848	ENSG00000169169.CPT1C	0.3474	ENSG00000132470.ITGB4	0.380307	ENSG00000160716.CHRNB2
ENSG00000122958.VPS26A	ENSG00000127415.IDUA	0.277803	ENSG00000233223.AC113189.5	0.287313	ENSG00000111843.TMEM14C	0.289506	ENSG00000110871.COQ5	0.309011	ENSG00000184983.NDUFA6	0.31561	ENSG00000125633.CCDC93	0.235959	ENSG00000143742.SRP9	0.358273	ENSG00000112081.SRSF3	0.393877	ENSG00000084623.EIF3I	0.312762	ENSG00000177683.THAP5	0.266391	ENSG00000158290.CUL4B	0.386068	ENSG00000124207.CSE1L	0.350021	ENSG00000163093.BBS5	0.329729	ENSG00000152778.IFIT5	0.320115	ENSG00000132522.GPS2	0.256103	ENSG00000242485.MRPL20	0.352272	ENSG00000086598.TMED2	0.319186	ENSG00000116251.RPL22	0.369049	ENSG00000256073.C21orf119	0.261613	ENSG00000114107.CEP70	0.304313	ENSG00000185787.MORF4L1	0.351786	ENSG00000111639.MRPL51	0.3399	ENSG00000203667.COX20	0.313276	ENSG00000070010.UFD1L	0.307877	ENSG00000111481.COPZ1
ENSG00000149932.TMEM219	ENSG00000119559.C19orf25	0.385947	ENSG00000189171.S100A13	0.430765	ENSG00000088899.PROSAPIP1	0.459145	ENSG00000139651.ZNF740	0.368092	ENSG00000106400.ZNHIT1	0.425157	ENSG00000131788.PIAS3	0.401208	ENSG00000007237.GAS7	0.50168	ENSG00000124422.USP22	0.391899	ENSG00000143376.SNX27	0.261327	ENSG00000175931.UBE2O	0.406675	ENSG00000132329.RAMP1	0.426906	ENSG00000125966.MMP24	0.418899	ENSG00000174437.ATP2A2	0.445343	ENSG00000169223.LMAN2	0.358518	ENSG00000177600.RPLP2	0.425133	ENSG00000046651.OFD1	0.328027	ENSG00000171103.TRMT61B	0.270742	ENSG00000179837.RBM15B	0.406141	ENSG00000122971.ACADS	0.422614	ENSG00000163344.PMVK	0.416598	ENSG00000187630.DHRS4L2	0.329311	ENSG00000113648.H2AFY	0.383589	ENSG00000088812.ATRN	0.409777	ENSG00000198513.ATL1	0.409486	ENSG00000181789.COPG1
ENSG00000138834.MAPK8IP3	ENSG00000159692.CTBP1	0.313921	ENSG00000106400.ZNHIT1	0.446818	ENSG00000198931.APRT	0.363105	ENSG00000126464.PRR12	0.470259	ENSG00000132694.ARHGEF11	0.39624	ENSG00000102226.USP11	0.374124	ENSG00000126012.KDM5C	0.40116	ENSG00000156959.LHFPL4	0.388249	ENSG00000063176.SPHK2	0.388242	ENSG00000108557.RAI1	0.42564	ENSG00000175826.CTDNEP1	0.310538	ENSG00000123349.PFDN5	0.456881	ENSG00000260081.RP11.66N11.8	0.353433	ENSG00000170616.SCRT1	0.406379	ENSG00000088812.ATRN	0.4531	ENSG00000198242.RPL23A	0.423611	ENSG00000089057.SLC23A2	0.380142	ENSG00000221983.UBA52	0.417357	ENSG00000182518.FAM104B	0.272018	ENSG00000070413.DGCR2	0.339344	ENSG00000074054.CLASP1	0.346003	ENSG00000176884.GRIN1	0.378136	ENSG00000099822.HCN2	0.416388	ENSG00000181234.TMEM132C	0.29534	ENSG00000092841.MYL6
ENSG00000227081.RP11.543P15.1	ENSG00000162244.RPL29	0.361067	ENSG00000178464.CTD.2192J16.15	0.310937	ENSG00000108298.RPL19	0.40696	ENSG00000162706.CADM3	0.394132	ENSG00000105372.RPS19	0.387873	ENSG00000236552.RPL13AP5	0.406269	ENSG00000118369.USP35	0.320395	ENSG00000218426.RP11.475C16.1	0.390991	ENSG00000164587.RPS14	0.39366	ENSG00000166441.RPL27A	0.361775	ENSG00000145916.RMND5B	0.236651	ENSG00000112306.RPS12	0.357777	ENSG00000142541.RPL13A	0.432406	ENSG00000130054.FAM155B	0.285539	ENSG00000227615.RP11.864N7.2	0.429093	ENSG00000261179.RP11.13L2.4	0.314145	ENSG00000128891.C15orf57	0.274541	ENSG00000240342.RPS2P5	0.199667
ENSG00000138193.PLCE1	ENSG00000213337.ANKRD39	0.200468	ENSG00000091536.MYO15A	0.197414	ENSG00000137947.GTF2B	0.20108	ENSG00000259826.RP11.467D6.1	0.249087	ENSG00000028839.TBPL1	0.239004	ENSG00000225504.RP11.160A10.2	0.203039	ENSG00000037241.RPL26L1	0.197816	ENSG00000138080.EMILIN1	0.220049	ENSG00000123545.NDUFAF4	0.219379	ENSG00000131779.PEX11B	0.220084	ENSG00000138663.COPS4	0.213483	ENSG00000259319.RP11.293M10.6	0.197809	ENSG00000130396.MLLT4	0.200361
ENSG00000162231.NXF1	ENSG00000111300.0A25	0.2118	ENSG00000100227.POLDIP3	0.260995	ENSG00000214870.AC004540.5	0.226588	ENSG00000040531.CTNS	0.206767	ENSG00000134825.C11orf10	0.197288
ENSG00000072864.NDE1	ENSG00000174607.UGT8	0.272664	ENSG00000187514.PTMA	0.253353	ENSG00000079805.DNM2	0.282912	ENSG00000107816.LZTS2	0.240336	ENSG00000107731.UNC5B	0.295973	ENSG00000169957.ZNF768	0.221778	ENSG00000173327.MAP3K11	0.296495	ENSG00000129932.DOHH	0.323588	ENSG00000012171.SEMA3B	0.325834	ENSG00000150867.PIP4K2A	0.321086	ENSG00000183250.C21orf67	0.261771	ENSG00000197744.PTMAP2	0.252744	ENSG00000154864.PIEZO2	0.275529	ENSG00000114541.FRMD4B	0.299221
ENSG00000180992.MRPL14	ENSG00000124172.ATP5E	0.434801	ENSG00000115350.POLE4	0.270706	ENSG00000175662.TOM1L2	0.340717	ENSG00000188690.UROS	0.417798	ENSG00000167615.LENG8	0.315222	ENSG00000117394.SLC2A1	0.335514	ENSG00000213523.SRA1	0.309674	ENSG00000173163.COMMD1	0.319296	ENSG00000122873.CISD1	0.284407	ENSG00000171735.CAMTA1	0.235151	ENSG00000129235.TXNDC17	0.29817	ENSG00000159199.ATP5G1	0.407631	ENSG00000164978.NUDT2	0.305583	ENSG00000105619.TFPT	0.313566	ENSG00000145979.TBC1D7	0.266567	ENSG00000090266.NDUFB2	0.302497	ENSG00000267673.FDX1L	0.337558	ENSG00000187556.0NOS3	0.324539	ENSG00000171159.C9orf16	0.298164	ENSG00000123384.LRP1	0.322558	ENSG00000084774.CAD	0.242357	ENSG00000196547.MAN2A2	0.386606	ENSG00000248455.RP11.321E2.3	0.300467	ENSG00000178896.EXOSC4	0.38261	ENSG00000241553.ARPC4
ENSG00000161542.PRPSAP1	ENSG00000126261.UBA2	0.318438	ENSG00000237036.ZEB1.AS1	0.266177	ENSG00000055917.PUM2	0.293242	ENSG00000152683.SLC30A6	0.234312	ENSG00000102931.ARL2BP	0.371764	ENSG00000261377.RP11.578F21.12	0.256618	ENSG00000155508.CNOT8	0.288325	ENSG00000186654.PRR5	0.235438	ENSG00000156531.PHF6	0.264201	ENSG00000198743.SLC5A3	0.257074	ENSG00000196141.SPATS2L	0.25797	ENSG00000132463.GRSF1	0.324728	ENSG00000066336.SPI1	0.223247	ENSG00000182093.WRB	0.284904	ENSG00000081154.PCNP	0.291961	ENSG00000142875.PRKACB	0.292693	ENSG00000186106.ANKRD46	0.289726	ENSG00000162616.D0JB4	0.221702	ENSG00000139505.MTMR6	0.297601
ENSG00000230457.PA2G4P4	ENSG00000241506.PSMC1P1	0.227793	ENSG00000198301.SDAD1	0.241333	ENSG00000065548.ZC3H15	0.243137	ENSG00000248569.CTC.512J14.5	0.267905	ENSG00000236850.LL22NC03.80A10.6	0.218969	ENSG00000126457.PRMT1	0.262824
ENSG00000214253.FIS1	ENSG00000140320.BAHD1	0.274958	ENSG00000236333.TRHDE.AS1	0.211098	ENSG00000128487.SPECC1	0.206742	ENSG00000105705.SUGP1	0.197209	ENSG00000128805.ARHGAP22	0.205483	ENSG00000242732.RGAG4	0.236435	ENSG00000002822.MAD1L1	0.225345	ENSG00000120709.FAM53C	0.257272	ENSG00000164733.CTSB	0.245381	ENSG00000058668.ATP2B4	0.225365	ENSG00000169371.SNUPN	0.225203	ENSG00000177963.RIC8A	0.278911	ENSG00000149273.RPS3	0.273008	ENSG00000125977.EIF2S2	0.235851	ENSG00000197744.PTMAP2	0.209976	ENSG00000240376.RP11.36C20.1	0.209735
ENSG00000126581.BECN1	ENSG00000124313.IQSEC2	0.418974	ENSG00000189171.S100A13	0.396481	ENSG00000267422.CTD.2554C21.1	0.245112	ENSG00000084463.WBP11	0.338943	ENSG00000156959.LHFPL4	0.391383	ENSG00000233111.RAB1C	0.298414	ENSG00000167110.GOLGA2	0.390226	ENSG00000151079.KC06	0.398487	ENSG00000090372.STRN4	0.403138	ENSG00000198513.ATL1	0.385921	ENSG00000105519.CAPS	0.376766	ENSG00000250896.RNPS1P1	0.395857	ENSG00000169738.DCXR	0.41565	ENSG00000164068.RNF123	0.40437	ENSG00000240583.AQP1	0.35221	ENSG00000067369.TP53BP1	0.372519	ENSG00000140632.GLYR1	0.39659	ENSG00000140688.C16orf58	0.411056	ENSG00000204176.SYT15	0.412161	ENSG00000143549.TPM3	0.361875	ENSG00000197283.SYNGAP1	0.397914	ENSG00000260290.CTD.2033A16.2	0.315145	ENSG00000108509.CAMTA2	0.383369	ENSG00000103249.CLCN7	0.383336	ENSG00000144596.GRIP2
ENSG00000130529.TRPM4	ENSG00000183087.GAS6	0.205565	ENSG00000196670.ZFP62	0.218325	ENSG00000124406.ATP8A1	0.213529	ENSG00000179965.ZNF771	0.219313
ENSG00000101367.MAPRE1	ENSG00000149485.FADS1	0.318345	ENSG00000147588.PMP2	0.343257	ENSG00000147853.AK3	0.305354	ENSG00000117362.APH1A	0.296925	ENSG00000126003.PLAGL2	0.246395	ENSG00000100292.HMOX1	0.272072	ENSG00000012660.ELOVL5	0.29789	ENSG00000166225.FRS2	0.250501	ENSG00000183283.DAZAP2	0.292866	ENSG00000089006.SNX5	0.267414	ENSG00000111275.ALDH2	0.376638	ENSG00000148700.ADD3	0.328919	ENSG00000117528.ABCD3	0.247651	ENSG00000067560.RHOA	0.293599	ENSG00000116478.HDAC1	0.295892	ENSG00000154217.PITPNC1	0.335852	ENSG00000136160.EDNRB	0.263167	ENSG00000154822.PLCL2	0.277232	ENSG00000117500.TMED5	0.255404	ENSG00000104325.DECR1	0.281772	ENSG00000187735.TCEA1	0.225464	ENSG00000115325.DOK1	0.262636	ENSG00000100036.SLC35E4	0.305257	ENSG00000092969.TGFB2	0.294936	ENSG00000197989.SNHG12
ENSG00000152332.UHMK1	ENSG00000155897.ADCY8	0.256625	ENSG00000159873.CCDC117	0.265414	ENSG00000164187.LMBRD2	0.252681	ENSG00000214174.AMZ2P1	0.249942	ENSG00000197045.GMFB	0.31264	ENSG00000105357.MYH14	0.249969	ENSG00000178802.MPI	0.301025	ENSG00000113387.SUB1	0.344127	ENSG00000116285.ERRFI1	0.290593	ENSG00000169951.ZNF764	0.259496	ENSG00000183087.GAS6	0.298884	ENSG00000111912.NCOA7	0.27402	ENSG00000141026.MED9	0.277287	ENSG00000115421.PAPOLG	0.227316	ENSG00000121413.ZSCAN18	0.282949	ENSG00000129055.A0PC13	0.314303	ENSG00000066136.NFYC	0.278802	ENSG00000231437.RP11.88H9.1	0.272267	ENSG00000116251.RPL22	0.327303	ENSG00000119414.PPP6C	0.324767	ENSG00000102897.LYRM1	0.308969	ENSG00000196072.BLOC1S2	0.329758	ENSG00000185787.MORF4L1	0.317245	ENSG00000198492.YTHDF2	0.299746	ENSG00000228801.RP11.110G21.1
ENSG00000078687.TNRC6C	ENSG00000092108.SCFD1	0.234995	ENSG00000188343.FAM92A1	0.222336	ENSG00000197147.LRRC8B	0.293483	ENSG00000110274.CEP164	0.2264	ENSG00000103066.PLA2G15	0.222638	ENSG00000188559.RALGAPA2	0.299299	ENSG00000130254.SAFB2	0.33252	ENSG00000116984.MTR	0.206169	ENSG00000126953.TIMM8A	0.338306	ENSG00000113387.SUB1	0.362648	ENSG00000196313.POM121	0.222535	ENSG00000006576.PHTF2	0.206873	ENSG00000127481.UBR4	0.263942	ENSG00000116030.SUMO1	0.285481	ENSG00000085662.AKR1B1	0.276792	ENSG00000169764.UGP2	0.312752	ENSG00000117298.ECE1	0.269664	ENSG00000011454.RABGAP1	0.211469	ENSG00000138036.DYNC2LI1	0.215299	ENSG00000172465.TCEAL1	0.299709	ENSG00000006625.GGCT	0.346204	ENSG00000147421.HMBOX1	0.307017	ENSG00000130396.MLLT4	0.286932	ENSG00000168843.FSTL5	0.240628
ENSG00000163162.RNF149	ENSG00000163050.ADCK3	0.206191	ENSG00000143248.RGS5	0.238955	ENSG00000166682.TMPRSS5	0.207801	ENSG00000164754.RAD21	0.244045	ENSG00000071794.HLTF	0.232212	ENSG00000116691.MIIP	0.221625	ENSG00000163870.TPRA1	0.201371	ENSG00000224546.EIF4BP3	0.21146
ENSG00000232626.RP11.175B9.2	ENSG00000114812.VIPR1	0.248136	ENSG00000127463.EMC1	0.291198	ENSG00000240950.RP11.372E1.1	0.37986	ENSG00000131446.MGAT1	0.201552	ENSG00000248527.RP5.857K21.10	0.209365	ENSG00000101493.ZNF516	0.21229	ENSG00000180389.ATP5EP2	0.408366	ENSG00000248180.GAPDHP60	0.394165	ENSG00000163659.TIPARP	0.24159	ENSG00000111530.CAND1	0.21497	ENSG00000236764.COX7A2P2	0.483093	ENSG00000018610.CXorf56	0.230269	ENSG00000074696.PTPLAD1	0.215728	ENSG00000132613.MTSS1L	0.242643	ENSG00000243974.VTI1BP1	0.254231	ENSG00000234985.RP11.3L10.3	0.421078	ENSG00000172530.BANP	0.247375	ENSG00000213867.RP11.829H16.2	0.311665	ENSG00000259706.HSP90B2P	0.271173	ENSG00000063587.ZNF275	0.203142	ENSG00000226745.RP11.115D7.3	0.446727	ENSG00000163832.ELP6	0.271815
ENSG00000236279.CLEC2L	ENSG00000139644.TMBIM6	0.310366	ENSG00000167693.NXN	0.268632	ENSG00000144331.ZNF385B	0.285401	ENSG00000166780.C16orf45	0.290356	ENSG00000145861.C1QTNF2	0.241036	ENSG00000148411.0CC2	0.296381	ENSG00000077080.ACTL6B	0.345527	ENSG00000004059.ARF5	0.273688	ENSG00000112146.FBXO9	0.292026	ENSG00000157782.CABP1	0.332599	ENSG00000171811.TTC40	0.200116	ENSG00000103202.NME4	0.232466	ENSG00000129353.SLC44A2	0.292516	ENSG00000154518.ATP5G3	0.328967	ENSG00000145247.OCIAD2	0.301135	ENSG00000127824.TUBA4A	0.294083	ENSG00000148334.PTGES2	0.293338	ENSG00000144550.CPNE9	0.381183	ENSG00000128596.CCDC136	0.386845	ENSG00000186862.PDZD7	0.318024	ENSG00000173546.CSPG4	0.229196	ENSG00000181195.PENK	0.309544	ENSG00000175215.CTDSP2	0.275201	ENSG00000170348.TMED10	0.299428	ENSG00000162069.CCDC64B
ENSG00000159788.RGS12	ENSG00000017427.IGF1	0.216379	ENSG00000168329.CX3CR1	0.204489	ENSG00000162552.WNT4	0.247387	ENSG00000167123.CERCAM	0.279286	ENSG00000174307.PHLDA3	0.245487	ENSG00000169181.GSG1L	0.317534	ENSG00000114999.TTL	0.286873	ENSG00000130511.SSBP4	0.24752	ENSG00000002016.RAD52	0.206953	ENSG00000057252.SOAT1	0.229841	ENSG00000182983.ZNF662	0.231493	ENSG00000158604.TMED4	0.196224	ENSG00000157368.IL34	0.301276	ENSG00000102879.CORO1A	0.276899	ENSG00000171303.KCNK3	0.356914	ENSG00000123064.DDX54	0.24088	ENSG00000205704.LINC00634	0.293045	ENSG00000237517.DGCR5	0.298391
ENSG00000125510.OPRL1	ENSG00000153012.LGI2	0.282004	ENSG00000124523.SIRT5	0.216842	ENSG00000159164.SV2A	0.361562	ENSG00000124496.TRERF1	0.280184	ENSG00000130830.MPP1	0.24416	ENSG00000186654.PRR5	0.203977	ENSG00000114098.ARMC8	0.213356	ENSG00000136100.VPS36	0.27503	ENSG00000090020.SLC9A1	0.267534	ENSG00000126368.NR1D1	0.200106	ENSG00000089558.KCNH4	0.235798
ENSG00000119559.C19orf25	ENSG00000149932.TMEM219	0.385947	ENSG00000106400.ZNHIT1	0.40765	ENSG00000126464.PRR12	0.38787	ENSG00000007237.GAS7	0.412643	ENSG00000108423.TUBD1	0.295435	ENSG00000103657.HERC1	0.374854	ENSG00000110880.CORO1C	0.323865	ENSG00000164970.FAM219A	0.376762	ENSG00000131759.RARA	0.337845	ENSG00000140632.GLYR1	0.403283	ENSG00000105372.RPS19	0.407071	ENSG00000100209.HSCB	0.419399	ENSG00000106012.IQCE	0.32408	ENSG00000119632.IFI27L2	0.388666	ENSG00000117691.NENF	0.427016	ENSG00000112983.BRD8	0.262401	ENSG00000244313.RP11.425L10.1	0.427212	ENSG00000013016.EHD3	0.414396	ENSG00000134909.ARHGAP32	0.361929	ENSG00000103363.TCEB2	0.408835	ENSG00000128594.LRRC4	0.394622	ENSG00000113763.UNC5A	0.403447	ENSG00000140043.PTGR2	0.284403	ENSG00000134152.KATNBL1	0.302498	ENSG00000175216.CKAP5
ENSG00000105464.GRIN2D	ENSG00000257727.CNPY2	0.287252	ENSG00000233762.AC007969.5	0.287281	ENSG00000099625.C19orf26	0.310495	ENSG00000103047.TMCO7	0.271976	ENSG00000110076.NRXN2	0.324731	ENSG00000109576.AADAT	0.208673	ENSG00000105737.GRIK5	0.350628	ENSG00000116544.DLGAP3	0.34326	ENSG00000183780.SLC35F3	0.291057	ENSG00000161016.RPL8	0.278831	ENSG00000108465.CDK5RAP3	0.300458	ENSG00000181790.BAI1	0.331543	ENSG00000126243.LRFN3	0.343241	ENSG00000113761.ZNF346	0.215232	ENSG00000171603.CLSTN1	0.327532	ENSG00000187866.FAM122A	0.29369
ENSG00000139174.PRICKLE1	ENSG00000197937.ZNF347	0.203093	ENSG00000168385.SEPT2	0.237153	ENSG00000198331.HYLS1	0.223376	ENSG00000197217.ENTPD4	0.296479	ENSG00000109832.DDX25	0.2388	ENSG00000153012.LGI2	0.234002	ENSG00000120256.LRP11	0.253736	ENSG00000175426.PCSK1	0.249252	ENSG00000078237.C12orf5	0.203039	ENSG00000047849.MAP4	0.245393	ENSG00000198915.RASGEF1A	0.24409	ENSG00000144959.NCEH1	0.25103	ENSG00000167315.ACAA2	0.238576	ENSG00000028839.TBPL1	0.242374	ENSG00000135837.CEP350	0.239897	ENSG00000110090.CPT1A	0.257694	ENSG00000165868.HSPA12A	0.26427	ENSG00000130813.C19orf66	0.242509	ENSG00000183473.SSTR3	0.262432	ENSG00000005249.PRKAR2B	0.248782	ENSG00000046889.PREX2	0.21504	ENSG00000197798.FAM118B	0.212885
ENSG00000120697.ALG5	ENSG00000170802.FOXN2	0.197584	ENSG00000184281.TSSC4	0.204999
ENSG00000248487.ABHD14A	ENSG00000105427.CNFN	0.240662	ENSG00000167645.YIF1B	0.287834	ENSG00000168591.TMUB2	0.254228	ENSG00000107872.FBXL15	0.304354	ENSG00000129559.NEDD8	0.292437	ENSG00000164754.RAD21	0.255318	ENSG00000172889.EGFL7	0.280225	ENSG00000267890.CTD.2126E3.4	0.232422	ENSG00000196562.SULF2	0.243095	ENSG00000158773.USF1	0.265789	ENSG00000158966.CACHD1	0.213146	ENSG00000170464.D0JC18	0.22065	ENSG00000214113.LYRM4	0.255312	ENSG00000233871.RP11.126H7.3	0.294525	ENSG00000156508.EEF1A1	0.23516	ENSG00000132600.PRMT7	0.225095	ENSG00000244242.IFITM10	0.298009	ENSG00000081177.EXD2	0.266362	ENSG00000009950.MLXIPL	0.288048	ENSG00000130643.CALY	0.296021	ENSG00000162512.SDC3	0.260795	ENSG00000167106.FAM102A	0.271961	ENSG00000162989.KCNJ3	0.230197	ENSG00000178026.FAM211B	0.23558	ENSG00000184436.THAP7
ENSG00000164112.TMEM155	ENSG00000152931.PART1	0.26259	ENSG00000059378.PARP12	0.239702	ENSG00000078061.ARAF	0.356564	ENSG00000181191.PJA1	0.321899	ENSG00000163634.THOC7	0.26508	ENSG00000254317.RP11.473O4.5	0.243175	ENSG00000145428.RNF175	0.3062	ENSG00000197457.STMN3	0.322288	ENSG00000169750.RAC3	0.262864	ENSG00000151233.GXYLT1	0.198646	ENSG00000132639.S0P25	0.336978	ENSG00000176840.MIR7.3HG	0.261603	ENSG00000136738.STAM	0.248364	ENSG00000181704.YIPF6	0.29452	ENSG00000234456.MAGI2.AS3	0.3167	ENSG00000014641.MDH1	0.281379	ENSG00000135750.KCNK1	0.355613	ENSG00000115641.FHL2	0.284167	ENSG00000162694.EXTL2	0.250679	ENSG00000139405.C12orf52	0.27714	ENSG00000168081.PNOC	0.256765	ENSG00000091436.MLTK	0.310739	ENSG00000156711.MAPK13	0.302168	ENSG00000153563.CD8A	0.322252	ENSG00000127561.SYNGR3
ENSG00000165533.TTC8	ENSG00000137274.BPHL	0.230848	ENSG00000174482.LINGO2	0.200298	ENSG00000113658.SMAD5	0.227911	ENSG00000197106.SLC6A17	0.210765	ENSG00000106976.DNM1	0.212474	ENSG00000178234.GALNT11	0.209773	ENSG00000144834.TAGLN3	0.208757	ENSG00000166159.LRTM2	0.214126	ENSG00000228794.RP11.206L10.11	0.212477	ENSG00000234456.MAGI2.AS3	0.228614	ENSG00000174028.FAM3C2	0.225724	ENSG00000183208.GDPGP1	0.204483	ENSG00000176204.LRRTM4	0.211054	ENSG00000115756.HPCAL1	0.220211	ENSG00000119402.FBXW2	0.208282	ENSG00000146263.MMS22L	0.224622	ENSG00000102003.SYP	0.205976	ENSG00000116497.S100PBP	0.199054	ENSG00000087152.ATXN7L3	0.208966	ENSG00000114544.SLC41A3	0.216311	ENSG00000112053.SLC26A8	0.20912	ENSG00000156345.CDK20	0.220579	ENSG00000250786.CTD.2001E22.2	0.212235	ENSG00000170759.KIF5B	0.206743	ENSG00000082684.SEMA5B
ENSG00000076662.ICAM3	ENSG00000143603.KCNN3	0.232594
ENSG00000127990.SGCE	ENSG00000136531.SCN2A	0.201298	ENSG00000173465.SSSCA1	0.210084	ENSG00000050030.KIAA2022	0.196849	ENSG00000145819.ARHGAP26	0.211605	ENSG00000092758.COL9A3	0.218409	ENSG00000128203.ASPHD2	0.269072	ENSG00000144848.ATG3	0.25375	ENSG00000171385.KCND3	0.199839	ENSG00000197312.DDI2	0.198494	ENSG00000090487.SPG21	0.236315	ENSG00000105698.USF2	0.236712	ENSG00000175414.ARL10	0.256798	ENSG00000130787.HIP1R	0.227632	ENSG00000197892.KIF13B	0.270358	ENSG00000178171.FAM123C	0.263616	ENSG00000150459.SAP18	0.239479	ENSG00000186153.WWOX	0.219748
ENSG00000142279.WTIP	ENSG00000188157.AGRN	0.217206	ENSG00000130723.PRRC2B	0.207384	ENSG00000130382.MLLT1	0.21807	ENSG00000063169.GLTSCR1	0.218625	ENSG00000136271.DDX56	0.220215	ENSG00000166716.ZNF592	0.214641	ENSG00000136830.FAM129B	0.224702	ENSG00000106948.AK0	0.231087	ENSG00000198752.CDC42BPB	0.229104	ENSG00000232434.C9orf172	0.222348	ENSG00000141503.MINK1	0.218253	ENSG00000112787.FBRSL1	0.223581	ENSG00000107404.DVL1	0.214706	ENSG00000185608.MRPL40	0.222981	ENSG00000170276.HSPB2	0.22504	ENSG00000141522.ARHGDIA	0.214109	ENSG00000103495.MAZ	0.208406	ENSG00000107263.RAPGEF1	0.217618	ENSG00000197857.ZNF44	0.209442
ENSG00000115947.ORC4	ENSG00000122824.NUDT10	0.206778	ENSG00000205808.PPAPDC2	0.220125	ENSG00000135317.SNX14	0.249964	ENSG00000152214.RIT2	0.230972	ENSG00000259796.RP11.355I22.7	0.206645	ENSG00000100218.RTDR1	0.217171	ENSG00000123104.ITPR2	0.204028	ENSG00000088727.KIF9	0.233506	ENSG00000187713.TMEM203	0.208174	ENSG00000119862.LGALSL	0.206669	ENSG00000147676.MAL2	0.208954
ENSG00000145335.SNCA	ENSG00000124313.IQSEC2	0.425993	ENSG00000160014.CALM3	0.464123	ENSG00000163013.FBXO41	0.414637	ENSG00000151079.KC06	0.399016	ENSG00000179912.R3HDM2	0.334125	ENSG00000198729.PPP1R14C	0.342419	ENSG00000152969.JAKMIP1	0.420725	ENSG00000118160.SLC8A2	0.428919	ENSG00000167323.STIM1	0.397305	ENSG00000105223.PLD3	0.454519	ENSG00000115657.ABCB6	0.22868	ENSG00000184613.NELL2	0.444548	ENSG00000159409.CELF3	0.429573	ENSG00000103047.TMCO7	0.276916	ENSG00000128585.MKLN1	0.334946	ENSG00000124507.PACSIN1	0.458768	ENSG00000143549.TPM3	0.380613	ENSG00000197283.SYNGAP1	0.437725	ENSG00000171462.DLK2	0.356604	ENSG00000132359.RAP1GAP2	0.427679	ENSG00000169258.GPRIN1	0.459588	ENSG00000234456.MAGI2.AS3	0.343377	ENSG00000175182.FAM131A	0.404264	ENSG00000169967.MAP3K2	0.338345	ENSG00000134287.ARF3
ENSG00000051128.HOMER3	ENSG00000095906.NUBP2	0.249481	ENSG00000023041.ZDHHC6	0.237406	ENSG00000105514.RAB3D	0.306307	ENSG00000108352.RAPGEFL1	0.386187	ENSG00000259583.RP11.66B24.4	0.261118	ENSG00000185518.SV2B	0.43348	ENSG00000100350.FOXRED2	0.276115	ENSG00000103260.METRN	0.396042	ENSG00000175471.MCTP1	0.225908	ENSG00000104888.SLC17A7	0.431154	ENSG00000013288.MAN2B2	0.311013	ENSG00000172568.FNDC9	0.231144	ENSG00000151090.THRB	0.309796	ENSG00000125505.MBOAT7	0.272667	ENSG00000167641.PPP1R14A	0.387836	ENSG00000160801.PTH1R	0.263124	ENSG00000092445.TYRO3	0.371172	ENSG00000119125.GDA	0.401758	ENSG00000101871.MID1	0.204858	ENSG00000183715.OPCML	0.439254	ENSG00000175264.CHST1	0.419796	ENSG00000171617.ENC1	0.401532	ENSG00000154917.RAB6B	0.437658	ENSG00000123360.PDE1B	0.326159	ENSG00000120251.GRIA2
ENSG00000129219.PLD2	ENSG00000004799.PDK4	0.298393	ENSG00000135744.AGT	0.326248	ENSG00000148175.STOM	0.333329	ENSG00000134042.MRO	0.302097	ENSG00000197324.LRP10	0.319632	ENSG00000172164.SNTB1	0.260293	ENSG00000171885.AQP4	0.311155	ENSG00000163346.PBXIP1	0.318157	ENSG00000168397.ATG4B	0.230675	ENSG00000071967.CYBRD1	0.292515	ENSG00000173039.RELA	0.314002	ENSG00000111783.RFX4	0.344417	ENSG00000068831.RASGRP2	0.256941	ENSG00000168010.ATG16L2	0.235038	ENSG00000172728.FUT10	0.212883	ENSG00000069702.TGFBR3	0.346128	ENSG00000115380.EFEMP1	0.322499	ENSG00000213625.LEPROT	0.318462	ENSG00000072778.ACADVL	0.301173	ENSG00000197483.ZNF628	0.236001
ENSG00000214087.ARL16	ENSG00000172943.PHF8	0.271499	ENSG00000105323.HNRNPUL1	0.272345	ENSG00000130449.ZSWIM6	0.272103	ENSG00000163644.PPM1K	0.204139	ENSG00000104731.KLHDC4	0.243906	ENSG00000090266.NDUFB2	0.2882	ENSG00000242173.ARHGDIG	0.304735	ENSG00000187556.0NOS3	0.327188	ENSG00000116539.ASH1L	0.246193	ENSG00000248455.RP11.321E2.3	0.324754	ENSG00000103160.HSDL1	0.295763	ENSG00000263874.LINC00672	0.282189	ENSG00000169057.MECP2	0.211081	ENSG00000132005.RFX1	0.289348	ENSG00000086504.MRPL28	0.356373	ENSG00000169021.UQCRFS1	0.283803	ENSG00000143379.SETDB1	0.217191	ENSG00000189043.NDUFA4	0.286596	ENSG00000166352.C11orf74	0.276562	ENSG00000215845.TSTD1	0.248085	ENSG00000153187.HNRNPU	0.237348	ENSG00000167703.SLC43A2	0.206457	ENSG00000034510.TMSB10	0.249422	ENSG00000232119.MCTS1	0.343117	ENSG00000004779.NDUFAB1
ENSG00000254377.RP11.32K4.2	ENSG00000166839.ANKDD1A	0.199812	ENSG00000117155.SSX2IP	0.253409	ENSG00000145864.GABRB2	0.281164	ENSG00000174684.B3GNT1	0.236017	ENSG00000164284.GRPEL2	0.24947	ENSG00000168916.ZNF608	0.216775	ENSG00000111052.LIN7A	0.210989	ENSG00000113240.CLK4	0.198648	ENSG00000134291.TMEM106C	0.197246	ENSG00000162852.CNST	0.238064	ENSG00000135862.LAMC1	0.204334	ENSG00000215252.GOLGA8B	0.196274	ENSG00000196632.WNK3	0.215405	ENSG00000089220.PEBP1	0.208115	ENSG00000240207.RP11.379F4.4	0.235734
ENSG00000081386.ZNF510	ENSG00000108107.RPL28	0.214255	ENSG00000040633.PHF23	0.227758	ENSG00000149599.DUSP15	0.209676	ENSG00000243449.C4orf48	0.226424	ENSG00000133895.MEN1	0.207437	ENSG00000104823.ECH1	0.198487	ENSG00000112796.ENPP5	0.213867	ENSG00000116141.MARK1	0.218795
ENSG00000245532.NEAT1	ENSG00000111907.TPD52L1	0.281733	ENSG00000164877.MICALL2	0.287309	ENSG00000109920.FNBP4	0.231791	ENSG00000006210.CX3CL1	0.331937	ENSG00000244754.N4BP2L2	0.294432	ENSG00000166111.SVOP	0.341975	ENSG00000145476.CYP4V2	0.260934	ENSG00000099331.MYO9B	0.329655	ENSG00000061936.SFSWAP	0.313298	ENSG00000104327.CALB1	0.314678	ENSG00000135245.HILPDA	0.198731	ENSG00000196972.LINC00087	0.332355	ENSG00000002016.RAD52	0.21294	ENSG00000248485.PCP4L1	0.277929	ENSG00000177875.C12orf68	0.33241	ENSG00000001497.LAS1L	0.286822	ENSG00000076248.UNG	0.239909	ENSG00000183307.CECR6	0.364909	ENSG00000168081.PNOC	0.292125	ENSG00000053438.N0T	0.342064	ENSG00000138134.STAMBPL1	0.27917	ENSG00000162636.FAM102B	0.328552	ENSG00000106852.LHX6	0.340299	ENSG00000154262.ABCA6	0.266815	ENSG00000138496.PARP9
ENSG00000100968.NFATC4	ENSG00000225695.AC007272.2	0.202224	ENSG00000125966.MMP24	0.276683	ENSG00000167110.GOLGA2	0.250422	ENSG00000164715.LMTK2	0.250193	ENSG00000153446.C16orf89	0.295581	ENSG00000118640.VAMP8	0.254058	ENSG00000167601.AXL	0.236257	ENSG00000114446.IFT57	0.256251	ENSG00000119632.IFI27L2	0.261481	ENSG00000101210.EEF1A2	0.239146	ENSG00000092531.S0P23	0.21939	ENSG00000122986.HVCN1	0.200454	ENSG00000141447.OSBPL1A	0.226082	ENSG00000088992.TESC	0.200624	ENSG00000184792.OSBP2	0.238927
ENSG00000100360.IFT27	ENSG00000110619.CARS	0.204409	ENSG00000223705.NSUN5P1	0.204654	ENSG00000143222.UFC1	0.209854	ENSG00000158109.TPRG1L	0.215205	ENSG00000012061.ERCC1	0.250983	ENSG00000176209.C8orf40	0.218025	ENSG00000101542.CDH20	0.208266	ENSG00000136810.TXN	0.195505	ENSG00000099341.PSMD8	0.19645	ENSG00000120733.KDM3B	0.20117	ENSG00000162188.GNG3	0.206376	ENSG00000092020.PPP2R3C	0.217267
ENSG00000112130.RNF8	ENSG00000104872.PIH1D1	0.234109	ENSG00000141380.SS18	0.231753	ENSG00000131873.CHSY1	0.199015	ENSG00000167523.C16orf55	0.198753	ENSG00000005194.CIAPIN1	0.211476	ENSG00000114956.DGUOK	0.205639	ENSG00000132872.SYT4	0.221093	ENSG00000269290.RP11.869B15.1	0.215389	ENSG00000135905.DOCK10	0.195945	ENSG00000259330.RP11.64K12.2	0.208726	ENSG00000071564.TCF3	0.249459	ENSG00000119383.PPP2R4	0.243161	ENSG00000260077.RP11.254F7.2	0.226065	ENSG00000049540.ELN	0.207797	ENSG00000064932.SBNO2	0.204016
ENSG00000162004.CCDC78	ENSG00000169976.SF3B5	0.225806	ENSG00000111331.OAS3	0.200507	ENSG00000186501.TMEM222	0.198056	ENSG00000171951.SCG2	0.225043	ENSG00000250571.GLI4	0.219604	ENSG00000103245.0RFL	0.21967	ENSG00000140365.COMMD4	0.204426	ENSG00000105251.SHD	0.219116	ENSG00000196562.SULF2	0.21136	ENSG00000198431.TXNRD1	0.248826	ENSG00000140526.ABHD2	0.202448	ENSG00000221986.MYBPHL	0.219194	ENSG00000141027.NCOR1	0.202259	ENSG00000180834.MAP6D1	0.206996	ENSG00000142002.DPP9	0.200047	ENSG00000149212.SESN3	0.208836	ENSG00000086200.IPO11	0.19765	ENSG00000126351.THRA	0.219651	ENSG00000214756.METTL12	0.210832	ENSG00000185009.AP3M1	0.200727	ENSG00000103253.HAGHL	0.239167	ENSG00000115677.HDLBP	0.218456	ENSG00000135919.SERPINE2	0.199925	ENSG00000106125.FAM188B	0.207758	ENSG00000169410.PTPN9
ENSG00000173598.NUDT4	ENSG00000132702.HAPLN2	0.323611	ENSG00000169562.GJB1	0.332145	ENSG00000149260.CAPN5	0.307173	ENSG00000117153.KLHL12	0.251256	ENSG00000165138.ANKS6	0.312553	ENSG00000239415.AP001469.9	0.225799	ENSG00000161920.MED11	0.263678	ENSG00000154222.CC2D1B	0.340644	ENSG00000129682.FGF13	0.36139	ENSG00000174136.RGMB	0.309757	ENSG00000168314.MOBP	0.304003	ENSG00000176058.TPRN	0.300474	ENSG00000167578.RAB4B	0.275618	ENSG00000140455.USP3	0.327963	ENSG00000129757.CDKN1C	0.308602	ENSG00000196182.STK40	0.301071	ENSG00000099840.IZUMO4	0.374146	ENSG00000181472.ZBTB2	0.260868	ENSG00000184731.FAM110C	0.262595
ENSG00000163877.SNIP1	ENSG00000174886.NDUFA11	0.271922	ENSG00000126464.PRR12	0.259039	ENSG00000126012.KDM5C	0.256792	ENSG00000108423.TUBD1	0.27326	ENSG00000088812.ATRN	0.26478	ENSG00000152457.DCLRE1C	0.212597	ENSG00000167487.KLHL26	0.262616	ENSG00000151208.DLG5	0.274843	ENSG00000170604.IRF2BP1	0.269217	ENSG00000159733.ZFYVE28	0.271403	ENSG00000161847.RAVER1	0.255236	ENSG00000143333.RGS16	0.201133	ENSG00000131370.SH3BP5	0.259824	ENSG00000188603.CLN3	0.283979
ENSG00000174886.NDUFA11	ENSG00000124172.ATP5E	0.443249	ENSG00000163877.SNIP1	0.271922	ENSG00000178381.ZFAND2A	0.357602	ENSG00000012822.CALCOCO1	0.363829	ENSG00000141639.MAPK4	0.366687	ENSG00000175662.TOM1L2	0.340315	ENSG00000131788.PIAS3	0.423356	ENSG00000186591.UBE2H	0.3038	ENSG00000042753.AP2S1	0.468518	ENSG00000126464.PRR12	0.467988	ENSG00000137288.MNF1	0.435217	ENSG00000204435.CSNK2B	0.473679	ENSG00000178982.EIF3K	0.368894	ENSG00000129245.FXR2	0.416751	ENSG00000176619.LMNB2	0.302348	ENSG00000204237.OXLD1	0.323683	ENSG00000126267.COX6B1	0.332475	ENSG00000131389.SLC6A6	0.331199	ENSG00000205903.ZNF316	0.415168	ENSG00000218739.AC007390.5	0.242212	ENSG00000100116.GCAT	0.340306	ENSG00000171368.TPPP	0.457292	ENSG00000161011.SQSTM1	0.274516	ENSG00000116586.LAMTOR2	0.38369	ENSG00000139428.MMAB
ENSG00000134574.DDB2	ENSG00000050438.SLC4A8	0.214017	ENSG00000168484.SFTPC	0.212464	ENSG00000142546.NOSIP	0.334635	ENSG00000143850.PLEKHA6	0.283338	ENSG00000001167.NFYA	0.201449	ENSG00000140961.OSGIN1	0.273543	ENSG00000172922.R0SEH2C	0.250038	ENSG00000141551.CSNK1D	0.235838	ENSG00000148832.PAOX	0.223622	ENSG00000126432.PRDX5	0.23885
ENSG00000258472.RP11.192H23.4	ENSG00000188573.FBLL1	0.199734	ENSG00000005955.GGNBP2	0.208572	ENSG00000025434.NR1H3	0.200493
ENSG00000250321.RP11.478C6.4	ENSG00000139636.LMBR1L	0.207276	ENSG00000237172.B3GNT9	0.24388	ENSG00000180233.ZNRF2	0.240356	ENSG00000089057.SLC23A2	0.303306	ENSG00000174780.SRP72	0.231139	ENSG00000074054.CLASP1	0.318118	ENSG00000149100.EIF3M	0.297783	ENSG00000126756.UXT	0.304485	ENSG00000100592.DAAM1	0.27339	ENSG00000136149.RPL13AP25	0.267344	ENSG00000163872.YEATS2	0.280831	ENSG00000151967.SCHIP1	0.267958	ENSG00000162409.PRKAA2	0.254361	ENSG00000125870.SNRPB2	0.316224	ENSG00000185068.GTF2H5	0.291307	ENSG00000132478.UNK	0.224834	ENSG00000209082.J01415.1	0.197497	ENSG00000124535.WRNIP1	0.299944	ENSG00000038382.TRIO	0.291638	ENSG00000005339.CREBBP	0.310751	ENSG00000198918.RPL39	0.334763	ENSG00000120509.PDZD11	0.312562
ENSG00000147316.MCPH1	ENSG00000108039.XPNPEP1	0.237953	ENSG00000133895.MEN1	0.288844	ENSG00000092208.GEMIN2	0.213133	ENSG00000083454.P2RX5	0.280204	ENSG00000138604.GLCE	0.248182	ENSG00000196653.ZNF502	0.244633	ENSG00000044459.CNTLN	0.273627	ENSG00000143322.ABL2	0.242238	ENSG00000146476.C6orf211	0.29813
ENSG00000119203.CPSF3	ENSG00000133997.MED6	0.199761	ENSG00000051825.MPHOSPH9	0.263697	ENSG00000206145.P2RX6P	0.239812	ENSG00000135940.COX5B	0.267651	ENSG00000170473.WIBG	0.214343	ENSG00000091527.CDV3	0.202252	ENSG00000136830.FAM129B	0.234686	ENSG00000073849.ST6GAL1	0.213565	ENSG00000267890.CTD.2126E3.4	0.228873	ENSG00000168653.NDUFS5	0.296257	ENSG00000269290.RP11.869B15.1	0.235223	ENSG00000178078.STAP2	0.228528	ENSG00000258199.RP11.977G19.5	0.310875	ENSG00000156502.SUPV3L1	0.269706	ENSG00000126775.ATG14	0.206617	ENSG00000197329.PELI1	0.199498	ENSG00000224208.AL590762.6	0.199769	ENSG00000263072.RP11.473M20.14	0.217151	ENSG00000169410.PTPN9	0.21622	ENSG00000140937.CDH11	0.255924	ENSG00000115091.ACTR3	0.243506	ENSG00000099624.ATP5D	0.280339	ENSG00000174652.ZNF266	0.265916	ENSG00000197857.ZNF44	0.25198
ENSG00000166091.CMTM5	ENSG00000204655.MOG	0.420672	ENSG00000099282.TSPAN15	0.383215	ENSG00000164161.HHIP	0.348013	ENSG00000066322.ELOVL1	0.482594	ENSG00000211584.SLC48A1	0.407065	ENSG00000169562.GJB1	0.432908	ENSG00000151952.TMEM132D	0.351505	ENSG00000177156.TALDO1	0.422297	ENSG00000182173.TSEN54	0.313002	ENSG00000010282.HHATL	0.329273	ENSG00000204323.SMIM5	0.406403	ENSG00000177144.NUDT4P1	0.337352	ENSG00000204381.LAYN	0.360662	ENSG00000049245.VAMP3	0.427172	ENSG00000070214.SLC44A1	0.379261	ENSG00000240849.TMEM189	0.336681	ENSG00000105695.MAG	0.426783	ENSG00000135678.CPM	0.389934	ENSG00000236239.RP4.758J18.9	0.401637	ENSG00000149633.KIAA1755	0.45456	ENSG00000100399.CHADL	0.431853	ENSG00000160781.PAQR6	0.311076	ENSG00000165912.PACSIN3	0.332734	ENSG00000166387.PPFIBP2	0.356243	ENSG00000035664.DAPK2
ENSG00000164327.RICTOR	ENSG00000096384.HSP90AB1	0.246014	ENSG00000182327.GLTPD2	0.28237	ENSG00000152078.TMEM56	0.240567	ENSG00000226415.TPI1P1	0.250421	ENSG00000153823.PID1	0.264621	ENSG00000212694.AC084018.1	0.284492	ENSG00000198556.ZNF789	0.254072	ENSG00000171951.SCG2	0.266274	ENSG00000132199.ENOSF1	0.302101	ENSG00000023330.ALAS1	0.295917	ENSG00000267251.AC139100.3	0.211913	ENSG00000107551.RASSF4	0.267999	ENSG00000108604.SMARCD2	0.313474	ENSG00000136051.KIAA1033	0.291147	ENSG00000182919.C11orf54	0.263401	ENSG00000101134.DOK5	0.294046	ENSG00000162951.LRRTM1	0.311816	ENSG00000134324.LPIN1	0.285406	ENSG00000228532.RP1.241P17.4	0.288442	ENSG00000168297.PXK	0.310165	ENSG00000170390.DCLK2	0.242147	ENSG00000116514.RNF19B	0.296838	ENSG00000214192.UBE2V1P2	0.272601	ENSG00000011376.LARS2	0.245445	ENSG00000168813.ZNF507
ENSG00000008256.CYTH3	ENSG00000159692.CTBP1	0.274382	ENSG00000086589.RBM22	0.272726	ENSG00000198242.RPL23A	0.296179	ENSG00000173486.FKBP2	0.254223	ENSG00000197958.RPL12	0.304233	ENSG00000092841.MYL6	0.302827	ENSG00000149100.EIF3M	0.283531	ENSG00000166471.TMEM41B	0.311395	ENSG00000150316.CWC15	0.270219	ENSG00000149547.EI24	0.276127	ENSG00000251322.SHANK3	0.273468	ENSG00000140382.HMG20A	0.255653	ENSG00000092010.PSME1	0.301689	ENSG00000135127.CCDC64	0.296458	ENSG00000167965.MLST8	0.2025	ENSG00000071462.WBSCR22	0.229534	ENSG00000102309.PIN4	0.31171	ENSG00000130193.THEM6	0.1955	ENSG00000128607.KLHDC10	0.327667	ENSG00000120645.IQSEC3	0.28496	ENSG00000111639.MRPL51	0.273942	ENSG00000038382.TRIO	0.277915	ENSG00000162194.C11orf48	0.256807	ENSG00000099381.SETD1A	0.305694	ENSG00000142303.ADAMTS10
ENSG00000120837.NFYB	ENSG00000134001.EIF2S1	0.201957	ENSG00000009954.BAZ1B	0.197355	ENSG00000130706.ADRM1	0.198952
ENSG00000204655.MOG	ENSG00000166091.CMTM5	0.420672	ENSG00000099282.TSPAN15	0.387673	ENSG00000066322.ELOVL1	0.44193	ENSG00000152689.RASGRP3	0.400707	ENSG00000169562.GJB1	0.473887	ENSG00000204323.SMIM5	0.402794	ENSG00000124920.C11orf9	0.422232	ENSG00000158859.ADAMTS4	0.350747	ENSG00000174607.UGT8	0.383778	ENSG00000105695.MAG	0.499049	ENSG00000196187.TMEM63A	0.435591	ENSG00000157978.LDLRAP1	0.388265	ENSG00000126822.PLEKHG3	0.433279	ENSG00000090097.PCBP4	0.366994	ENSG00000136541.ERMN	0.457863	ENSG00000136960.ENPP2	0.379486	ENSG00000147488.ST18	0.371705	ENSG00000173786.CNP	0.434689	ENSG00000118785.SPP1	0.363623	ENSG00000166387.PPFIBP2	0.365461	ENSG00000157827.FMNL2	0.318293	ENSG00000165476.REEP3	0.350338	ENSG00000065809.FAM107B	0.431052	ENSG00000172508.CARNS1	0.416779	ENSG00000141934.PPAP2C
ENSG00000067066.SP100	ENSG00000131724.IL13RA1	0.200311
ENSG00000171865.R0SEH1	ENSG00000025800.KP06	0.240107	ENSG00000137073.UBAP2	0.22181	ENSG00000215105.TTC3P1	0.203653
ENSG00000226852.RP1.212P9.2	ENSG00000188343.FAM92A1	0.214992	ENSG00000204642.HLA.F	0.204389	ENSG00000100599.RIN3	0.281811	ENSG00000125895.TMEM74B	0.250465	ENSG00000143590.EF03	0.30499	ENSG00000181652.ATG9B	0.220302	ENSG00000139719.VPS33A	0.251539	ENSG00000151500.THYN1	0.213584	ENSG00000070756.PABPC1	0.35487	ENSG00000146966.DENND2A	0.230518	ENSG00000141030.COPS3	0.228785	ENSG00000001629.ANKIB1	0.197409	ENSG00000112977.DAP	0.291808	ENSG00000043514.TRIT1	0.199446	ENSG00000254531.AP001816.1	0.233721	ENSG00000261342.AC006538.1	0.233399	ENSG00000169288.MRPL1	0.212154	ENSG00000177570.SAMD12	0.238335	ENSG00000196205.EEF1A1P5	0.238635
ENSG00000138085.ATRAID	ENSG00000107185.RGP1	0.334836	ENSG00000088899.PROSAPIP1	0.407967	ENSG00000167799.NUDT8	0.377054	ENSG00000197982.C1orf122	0.320402	ENSG00000006283.CAC01G	0.43437	ENSG00000177600.RPLP2	0.428958	ENSG00000226415.TPI1P1	0.340227	ENSG00000113658.SMAD5	0.336623	ENSG00000090372.STRN4	0.445789	ENSG00000185924.RTN4RL1	0.468563	ENSG00000118160.SLC8A2	0.481124	ENSG00000119537.KDSR	0.370009	ENSG00000184613.NELL2	0.467982	ENSG00000171953.ATPAF2	0.304423	ENSG00000177628.GBA	0.278066	ENSG00000104472.CHRAC1	0.368533	ENSG00000131089.ARHGEF9	0.428533	ENSG00000164068.RNF123	0.446029	ENSG00000148384.INPP5E	0.415502	ENSG00000003056.M6PR	0.357437	ENSG00000129993.CBFA2T3	0.322489	ENSG00000174469.CNT0P2	0.388233	ENSG00000108784.0GLU	0.362017	ENSG00000084731.KIF3C	0.434979	ENSG00000105372.RPS19
ENSG00000110619.CARS	ENSG00000100360.IFT27	0.204409	ENSG00000244045.TMEM199	0.317158	ENSG00000136875.PRPF4	0.280289	ENSG00000120742.SERP1	0.238526	ENSG00000134375.TIMM17A	0.367754	ENSG00000108788.MLX	0.281407	ENSG00000115275.MOGS	0.20422	ENSG00000131094.C1QL1	0.292708	ENSG00000102760.RGCC	0.264879	ENSG00000132254.ARFIP2	0.321063	ENSG00000104140.RHOV	0.312441	ENSG00000101361.NOP56	0.288862	ENSG00000162402.USP24	0.22893	ENSG00000166922.SCG5	0.35527	ENSG00000105988.NHP2P1	0.228838	ENSG00000108061.SHOC2	0.289308	ENSG00000120306.CYSTM1	0.304002	ENSG00000198015.MRPL42	0.209297
ENSG00000106617.PRKAG2	ENSG00000198944.SOWAHA	0.338399	ENSG00000134121.CHL1	0.366672	ENSG00000204138.PHACTR4	0.373364	ENSG00000133794.ARNTL	0.328544	ENSG00000065559.MAP2K4	0.34263	ENSG00000133872.TMEM66	0.336219	ENSG00000123636.BAZ2B	0.341013	ENSG00000101413.RPRD1B	0.286472	ENSG00000198915.RASGEF1A	0.3581	ENSG00000114573.ATP6V1A	0.340646	ENSG00000010404.IDS	0.351355	ENSG00000135090.TAOK3	0.338485	ENSG00000122783.C7orf49	0.341153	ENSG00000157870.FAM213B	0.337711	ENSG00000188070.C11orf95	0.373553	ENSG00000184900.SUMO3	0.372913	ENSG00000112419.PHACTR2	0.233211	ENSG00000153914.SREK1	0.332578	ENSG00000118733.OLFM3	0.330614	ENSG00000156017.C9orf41	0.313527	ENSG00000138398.PPIG	0.308471	ENSG00000162065.TBC1D24	0.315009	ENSG00000134186.PRPF38B	0.312064	ENSG00000116754.SRSF11	0.331706	ENSG00000146476.C6orf211
ENSG00000148737.TCF7L2	ENSG00000129951.LPPR3	0.313956	ENSG00000186187.ZNRF1	0.286517	ENSG00000267251.AC139100.3	0.207032	ENSG00000166226.CCT2	0.201411	ENSG00000161082.CELF5	0.299473	ENSG00000114999.TTL	0.240925	ENSG00000118407.FILIP1	0.250826	ENSG00000181444.ZNF467	0.244133	ENSG00000153707.PTPRD	0.205059
ENSG00000104435.STMN2	ENSG00000135363.LMO2	0.200127	ENSG00000223572.CKMT1A	0.216905	ENSG00000137817.PARP6	0.207913	ENSG00000114503.NCBP2	0.199133	ENSG00000166963.MAP1A	0.198921	ENSG00000220205.VAMP2	0.206733	ENSG00000006715.VPS41	0.218246	ENSG00000173581.CCDC106	0.198293	ENSG00000026025.VIM	0.220991	ENSG00000101384.JAG1	0.234034	ENSG00000131437.KIF3A	0.20341
ENSG00000106052.TAX1BP1	ENSG00000108055.SMC3	0.199434	ENSG00000143889.HNRPLL	0.208536	ENSG00000144674.GOLGA4	0.210126
ENSG00000151503.NCAPD3	ENSG00000171587.DSCAM	0.279621	ENSG00000121851.POLR3GL	0.215148	ENSG00000237842.RP11.110J1.2	0.226617	ENSG00000115806.GORASP2	0.211192	ENSG00000084092.NOA1	0.205668	ENSG00000206573.SETD5.AS1	0.214901	ENSG00000094975.SUCO	0.212674	ENSG00000140157.NIPA2	0.223754	ENSG00000064763.FAR2	0.215793	ENSG00000137343.ATAT1	0.203188
ENSG00000135766.EGLN1	ENSG00000138642.HERC6	0.21537	ENSG00000165525.NEMF	0.419698	ENSG00000167645.YIF1B	0.344305	ENSG00000125482.TTF1	0.355834	ENSG00000087263.OGFOD1	0.331317	ENSG00000163961.RNF168	0.255245	ENSG00000198890.PRMT6	0.396766	ENSG00000115977.AAK1	0.326303	ENSG00000176946.THAP4	0.349507	ENSG00000033867.SLC4A7	0.436474	ENSG00000170185.USP38	0.257355	ENSG00000226445.XXyac.YX65C7_A.2	0.335597	ENSG00000129559.NEDD8	0.336737	ENSG00000174840.PDE12	0.263188	ENSG00000083290.ULK2	0.279142	ENSG00000132646.PC0	0.232904	ENSG00000214265.SNURF	0.387263	ENSG00000153015.CWC27	0.291493	ENSG00000172845.SP3	0.261674	ENSG00000123091.RNF11	0.365478	ENSG00000114480.GBE1	0.248152	ENSG00000260257.RP5.1085F17.3	0.278844	ENSG00000112210.RAB23	0.197754	ENSG00000152465.NMT2	0.277296	ENSG00000109956.B3GAT1
ENSG00000213885.RPL13AP7	ENSG00000174437.ATP2A2	0.297818	ENSG00000069275.NUCKS1	0.300127	ENSG00000204922.C11orf83	0.319456	ENSG00000083845.RPS5	0.289729	ENSG00000161970.RPL26	0.267948	ENSG00000117262.GPR89A	0.275796	ENSG00000105821.D0JC2	0.294291	ENSG00000172766.0A16	0.29413	ENSG00000117614.SYF2	0.269587	ENSG00000140990.NDUFB10	0.291362	ENSG00000128185.DGCR6L	0.272138
ENSG00000189171.S100A13	ENSG00000124313.IQSEC2	0.468101	ENSG00000149932.TMEM219	0.430765	ENSG00000126581.BECN1	0.396481	ENSG00000007237.GAS7	0.416398	ENSG00000124422.USP22	0.430236	ENSG00000132694.ARHGEF11	0.383584	ENSG00000255112.CHMP1B	0.389134	ENSG00000006283.CAC01G	0.425605	ENSG00000156959.LHFPL4	0.422989	ENSG00000205364.MT1M	0.40241	ENSG00000175931.UBE2O	0.43384	ENSG00000266962.RP11.400F19.6	0.288537	ENSG00000132329.RAMP1	0.407767	ENSG00000125966.MMP24	0.510396	ENSG00000258429.PDF	0.371794	ENSG00000108557.RAI1	0.428854	ENSG00000162840.MT2P1	0.387478	ENSG00000258947.TUBB3	0.431067	ENSG00000151079.KC06	0.438494	ENSG00000169715.MT1E	0.357182	ENSG00000122971.ACADS	0.418312	ENSG00000090372.STRN4	0.441745	ENSG00000198513.ATL1	0.455412	ENSG00000164715.LMTK2	0.392883	ENSG00000165152.TMEM246
ENSG00000179776.CDH5	ENSG00000173269.MMRN2	0.286645	ENSG00000117394.SLC2A1	0.351685	ENSG00000131446.MGAT1	0.24745	ENSG00000087502.ERGIC2	0.232565	ENSG00000242372.EIF6	0.303209	ENSG00000198914.POU3F3	0.23399	ENSG00000074181.NOTCH3	0.308555	ENSG00000214160.ALG3	0.211327	ENSG00000165821.SALL2	0.266705	ENSG00000178896.EXOSC4	0.293857	ENSG00000113456.RAD1	0.234463	ENSG00000236939.C8orf56	0.216056	ENSG00000241553.ARPC4	0.30586	ENSG00000115414.FN1	0.265061	ENSG00000070785.EIF2B3	0.251427	ENSG00000107897.ACBD5	0.27321	ENSG00000132832.RP11.445H22.3	0.25903	ENSG00000066056.TIE1	0.309373	ENSG00000083099.LYRM2	0.215448	ENSG00000156603.MED19	0.311972	ENSG00000225733.FGD5.AS1	0.277095	ENSG00000142507.PSMB6	0.245049	ENSG00000130787.HIP1R	0.238961	ENSG00000113312.TTC1	0.298344	ENSG00000149564.ESAM
ENSG00000099256.PRTFDC1	ENSG00000005243.COPZ2	0.242652	ENSG00000143321.HDGF	0.271644	ENSG00000005238.FAM214B	0.220255	ENSG00000084764.MAPRE3	0.208584	ENSG00000204136.GGTA1P	0.219286	ENSG00000177380.PPFIA3	0.249405	ENSG00000167136.ENDOG	0.228526	ENSG00000105953.OGDH	0.205599	ENSG00000155252.PI4K2A	0.243045	ENSG00000055211.GINM1	0.221408	ENSG00000143353.LYPLAL1	0.204963	ENSG00000008282.SYPL1	0.239909	ENSG00000138448.ITGAV	0.248762	ENSG00000128739.SNRPN	0.229274	ENSG00000133958.UNC79	0.223261	ENSG00000161202.DVL3	0.230472	ENSG00000108592.FTSJ3	0.215569	ENSG00000046653.GPM6B	0.275092	ENSG00000113140.SPARC	0.273479	ENSG00000168010.ATG16L2	0.277483	ENSG00000135100.HNF1A	0.227795	ENSG00000069248.NUP133	0.222596	ENSG00000164197.RNF180	0.197372	ENSG00000228532.RP1.241P17.4	0.209328	ENSG00000113328.CCNG1
ENSG00000067057.PFKP	ENSG00000188352.FOCAD	0.362164	ENSG00000085377.PREP	0.368722	ENSG00000169933.FRMPD4	0.367891	ENSG00000241878.PISD	0.34435	ENSG00000131398.KCNC3	0.361582	ENSG00000154305.MIA3	0.248882	ENSG00000122882.ECD	0.199731	ENSG00000161204.ABCF3	0.35291	ENSG00000128915.0RG2	0.364371	ENSG00000144834.TAGLN3	0.392516	ENSG00000183785.TUBA8	0.345913	ENSG00000076864.RAP1GAP	0.389998	ENSG00000104228.TRIM35	0.265879	ENSG00000176623.FAM82B	0.267619	ENSG00000160325.CACFD1	0.331686	ENSG00000086289.EPDR1	0.391177	ENSG00000162878.PKDCC	0.271417	ENSG00000198825.INPP5F	0.385074	ENSG00000171680.PLEKHG5	0.412567	ENSG00000164620.RELL2	0.386849	ENSG00000167037.SGSM1	0.229807	ENSG00000069424.KC0B2	0.373992	ENSG00000072062.PRKACA	0.38975	ENSG00000105409.ATP1A3	0.388783	ENSG00000174996.KLC2
ENSG00000125352.RNF113A	ENSG00000137547.MRPL15	0.261101	ENSG00000065427.KARS	0.204123	ENSG00000173113.TRMT112	0.220829	ENSG00000197932.F8A1	0.204281	ENSG00000016864.GLT8D1	0.24	ENSG00000086619.ERO1LB	0.219598	ENSG00000167863.ATP5H	0.261117	ENSG00000148291.SURF2	0.217787	ENSG00000166200.COPS2	0.247824	ENSG00000157778.PSMG3	0.225386	ENSG00000171453.POLR1C	0.227658	ENSG00000151553.FAM160B1	0.258055	ENSG00000178573.MAF	0.196044	ENSG00000115289.PCGF1	0.253096	ENSG00000259330.RP11.64K12.2	0.212177	ENSG00000177576.C18orf32	0.2277
ENSG00000220008.LINGO3	ENSG00000105376.ICAM5	0.390503	ENSG00000099625.C19orf26	0.366138	ENSG00000119574.ZBTB45	0.327803	ENSG00000116544.DLGAP3	0.370629	ENSG00000062038.CDH3	0.219596	ENSG00000186907.RTN4RL2	0.37267	ENSG00000107263.RAPGEF1	0.335536	ENSG00000183426.NPIP	0.208983	ENSG00000099991.CABIN1	0.241379	ENSG00000167987.VPS37C	0.262084
ENSG00000180879.SSR4	ENSG00000107185.RGP1	0.346588	ENSG00000088899.PROSAPIP1	0.414009	ENSG00000106400.ZNHIT1	0.472645	ENSG00000007237.GAS7	0.416303	ENSG00000162244.RPL29	0.389101	ENSG00000143850.PLEKHA6	0.333955	ENSG00000177556.ATOX1	0.372702	ENSG00000105605.CACNG7	0.425068	ENSG00000152102.FAM168B	0.411443	ENSG00000182518.FAM104B	0.273179	ENSG00000187051.RPS19BP1	0.43976	ENSG00000054148.PHPT1	0.449996	ENSG00000174744.BRMS1	0.441284	ENSG00000125743.SNRPD2	0.42618	ENSG00000110076.NRXN2	0.360772	ENSG00000164970.FAM219A	0.437276	ENSG00000140632.GLYR1	0.441097	ENSG00000105372.RPS19	0.433406	ENSG00000105618.PRPF31	0.366534	ENSG00000235043.TECRP1	0.428148	ENSG00000251322.SHANK3	0.416103	ENSG00000130724.CHMP2A	0.451478	ENSG00000185043.CIB1	0.423751	ENSG00000111737.RAB35	0.384416	ENSG00000175137.SH3BP5L
ENSG00000004975.DVL2	ENSG00000178342.KCNG2	0.251834	ENSG00000165434.PGM2L1	0.247028	ENSG00000164244.PRRC1	0.211116	ENSG00000138758.SEPT11	0.215804	ENSG00000006125.AP2B1	0.199844	ENSG00000205765.C5orf51	0.199606	ENSG00000113048.MRPS27	0.209181	ENSG00000187672.ERC2	0.213015	ENSG00000115649.CNPPD1	0.214321	ENSG00000100276.RASL10A	0.265072	ENSG00000141198.TOM1L1	0.213237	ENSG00000123064.DDX54	0.208714
ENSG00000105427.CNFN	ENSG00000248487.ABHD14A	0.240662	ENSG00000041988.THAP3	0.22693	ENSG00000136830.FAM129B	0.247548	ENSG00000158773.USF1	0.237183	ENSG00000126351.THRA	0.247472	ENSG00000125898.FAM110A	0.231947	ENSG00000137821.LRRC49	0.195336	ENSG00000135048.TMEM2	0.229383	ENSG00000234518.PTGES3P1	0.208321	ENSG00000071564.TCF3	0.234915	ENSG00000168924.LETM1	0.222324	ENSG00000138629.UBL7	0.258632	ENSG00000104886.PLEKHJ1	0.249904	ENSG00000163832.ELP6	0.223576
ENSG00000151694.ADAM17	ENSG00000197858.GPAA1	0.199411	ENSG00000165819.METTL3	0.235967	ENSG00000134452.FBXO18	0.256431	ENSG00000100387.RBX1	0.213167	ENSG00000134313.KIDINS220	0.26811	ENSG00000133030.MPRIP	0.266615	ENSG00000172534.HCFC1	0.275772	ENSG00000244038.DDOST	0.253801	ENSG00000095787.WAC	0.220023	ENSG00000135048.TMEM2	0.233627	ENSG00000186281.GPAT2	0.250809	ENSG00000205155.PSENEN	0.268591	ENSG00000151150.ANK3	0.222116	ENSG00000167685.ZNF444	0.257422	ENSG00000153815.CMIP	0.235473
ENSG00000180357.ZNF609	ENSG00000151366.NDUFC2	0.252769	ENSG00000144028.SNRNP200	0.245042	ENSG00000119689.DLST	0.202945	ENSG00000086619.ERO1LB	0.307777	ENSG00000131697.NPHP4	0.244284	ENSG00000174306.ZHX3	0.214508	ENSG00000136715.SAP130	0.229256	ENSG00000250317.C4orf52	0.251255	ENSG00000105639.JAK3	0.21529	ENSG00000198752.CDC42BPB	0.302074	ENSG00000100911.PSME2	0.249173	ENSG00000198690.FAN1	0.234518	ENSG00000140548.ZNF710	0.33453	ENSG00000196428.TSC22D2	0.225056	ENSG00000228315.GUSBP11	0.211137	ENSG00000169251.NMD3	0.232258	ENSG00000086015.MAST2	0.29669
ENSG00000225968.ELFN1	ENSG00000006740.ARHGAP44	0.310437	ENSG00000144583.MARCH4	0.347498	ENSG00000130775.THEMIS2	0.2821	ENSG00000017373.SRCIN1	0.266667	ENSG00000130881.LRP3	0.312193	ENSG00000160808.MYL3	0.330007	ENSG00000153823.PID1	0.347191	ENSG00000108684.ASIC2	0.377199	ENSG00000198785.GRIN3A	0.328568	ENSG00000087494.PTHLH	0.368937	ENSG00000075461.CACNG4	0.230158	ENSG00000132670.PTPRA	0.310654	ENSG00000120903.CHR02	0.307105	ENSG00000173621.LRFN4	0.348237	ENSG00000109576.AADAT	0.213634	ENSG00000100027.YPEL1	0.332996	ENSG00000267533.RP11.815J4.7	0.311599	ENSG00000163520.FBLN2	0.333922	ENSG00000119866.BCL11A	0.343297	ENSG00000169967.MAP3K2	0.32834	ENSG00000203772.SPRN	0.390008	ENSG00000149091.DGKZ	0.314014	ENSG00000171873.ADRA1D	0.373624	ENSG00000261609.MIR4720	0.233971	ENSG00000116667.C1orf21
ENSG00000132846.ZBED3	ENSG00000148826.NKX6.2	0.405889	ENSG00000167543.TP53I13	0.342911	ENSG00000176463.SLCO3A1	0.375885	ENSG00000155097.ATP6V1C1	0.361857	ENSG00000143164.DCAF6	0.373176	ENSG00000114573.ATP6V1A	0.374419	ENSG00000189410.SH2D5	0.36667	ENSG00000083720.OXCT1	0.398419	ENSG00000028116.VRK2	0.229204	ENSG00000160753.RUSC1	0.370978	ENSG00000104888.SLC17A7	0.378094	ENSG00000185129.PURA	0.354207	ENSG00000164076.CAMKV	0.349973	ENSG00000198836.OPA1	0.319613	ENSG00000169169.CPT1C	0.334063	ENSG00000250510.GPR162	0.363092	ENSG00000100297.MCM5	0.342224	ENSG00000184887.BTBD6	0.384574	ENSG00000157870.FAM213B	0.352671	ENSG00000167641.PPP1R14A	0.411525	ENSG00000140105.WARS	0.317268	ENSG00000099999.RNF215	0.226926	ENSG00000185386.MAPK11	0.359135	ENSG00000171617.ENC1	0.363619	ENSG00000125844.RRBP1
ENSG00000181827.RFX7	ENSG00000166704.ZNF606	0.207696	ENSG00000068383.INPP5A	0.218166	ENSG00000171604.CXXC5	0.236633	ENSG00000175768.TOMM5	0.204624	ENSG00000198556.ZNF789	0.200588	ENSG00000101421.CHMP4B	0.213685	ENSG00000075223.SEMA3C	0.237122	ENSG00000156639.ZFAND3	0.210502	ENSG00000196227.FAM217B	0.21229	ENSG00000174606.ANGEL2	0.205161	ENSG00000107551.RASSF4	0.224806	ENSG00000170871.KIAA0232	0.221261	ENSG00000182389.CACNB4	0.226246	ENSG00000113595.TRIM23	0.21303	ENSG00000166454.ATMIN	0.237822	ENSG00000018189.RUFY3	0.212486	ENSG00000115295.CLIP4	0.217339	ENSG00000129007.CALML4	0.211933	ENSG00000150764.DIXDC1	0.215097	ENSG00000123983.ACSL3	0.20022	ENSG00000197959.DNM3	0.228844	ENSG00000146433.TMEM181	0.232834	ENSG00000160999.SH2B2	0.206575	ENSG00000166783.KIAA0430	0.210579
ENSG00000082269.FAM135A	ENSG00000122882.ECD	0.206952	ENSG00000242125.SNHG3	0.235352	ENSG00000105552.BCAT2	0.259266	ENSG00000141644.MBD1	0.305595	ENSG00000006118.TMEM132A	0.284231	ENSG00000122378.FAM213A	0.271183	ENSG00000181790.BAI1	0.282338	ENSG00000134324.LPIN1	0.24968	ENSG00000162670.FAM5C	0.224153
ENSG00000121769.FABP3	ENSG00000152931.PART1	0.300257	ENSG00000167770.OTUB1	0.317734	ENSG00000166863.TAC3	0.292656	ENSG00000077238.IL4R	0.221255	ENSG00000137843.PAK6	0.280541	ENSG00000182809.CRIP2	0.298046	ENSG00000163827.LRRC2	0.22632	ENSG00000254317.RP11.473O4.5	0.287273	ENSG00000006128.TAC1	0.321037	ENSG00000147872.PLIN2	0.269215	ENSG00000261338.RP11.378A13.1	0.240177	ENSG00000170899.GSTA4	0.282506	ENSG00000126603.GLIS2	0.217216	ENSG00000148400.NOTCH1	0.263236	ENSG00000169271.HSPB3	0.359086	ENSG00000260987.RP11.423G4.7	0.349115	ENSG00000257122.RRN3P3	0.254668	ENSG00000169169.CPT1C	0.326312	ENSG00000143420.ENSA	0.324888	ENSG00000165724.ZMYND19	0.232207	ENSG00000101365.IDH3B	0.277589	ENSG00000154277.UCHL1	0.380936	ENSG00000106367.AP1S1	0.300422	ENSG00000116885.OSCP1	0.253955	ENSG00000187741.FANCA
ENSG00000104915.STX10	ENSG00000169891.REPS2	0.229423	ENSG00000184271.POU6F1	0.249895	ENSG00000170419.VSTM2A	0.228463	ENSG00000148308.GTF3C5	0.220186	ENSG00000140157.NIPA2	0.231352	ENSG00000110148.CCKBR	0.206286	ENSG00000170579.DLGAP1	0.252867	ENSG00000269834.CTD.3018O17.3	0.211703	ENSG00000124532.MRS2	0.263877
ENSG00000130204.TOMM40	ENSG00000186350.RXRA	0.198527
ENSG00000096384.HSP90AB1	ENSG00000164327.RICTOR	0.246014	ENSG00000073905.VDAC1P1	0.294723	ENSG00000149269.PAK1	0.286174	ENSG00000229132.EIF4A1P10	0.253289	ENSG00000188011.CXXC11	0.263281	ENSG00000025772.TOMM34	0.281446	ENSG00000089737.DDX24	0.236885	ENSG00000128965.CHAC1	0.222852	ENSG00000166226.CCT2	0.227037	ENSG00000139117.CPNE8	0.244101	ENSG00000176204.LRRTM4	0.289108	ENSG00000165283.STOML2	0.209111	ENSG00000166848.TERF2IP	0.30688	ENSG00000092203.TOX4	0.216439	ENSG00000169955.ZNF747	0.195799	ENSG00000102003.SYP	0.308316	ENSG00000065548.ZC3H15	0.290127	ENSG00000108953.YWHAE	0.200382	ENSG00000115233.PSMD14	0.213117
ENSG00000182674.KCNB2	ENSG00000107954.NEURL	0.338729	ENSG00000151490.PTPRO	0.315566	ENSG00000084070.SMAP2	0.343695	ENSG00000166111.SVOP	0.337653	ENSG00000040608.RTN4R	0.340421	ENSG00000115194.SLC30A3	0.339757	ENSG00000198873.GRK5	0.321247	ENSG00000185274.WBSCR17	0.329468	ENSG00000103047.TMCO7	0.379697	ENSG00000162706.CADM3	0.360276	ENSG00000253982.CTD.2336O2.1	0.309049	ENSG00000149654.CDH22	0.370484	ENSG00000104529.EEF1D	0.372056	ENSG00000155511.GRIA1	0.334714	ENSG00000212719.C17orf51	0.312077	ENSG00000067191.CACNB1	0.34718	ENSG00000162931.TRIM17	0.354567	ENSG00000142937.RPS8	0.335846	ENSG00000036530.CYP46A1	0.314801	ENSG00000138162.TACC2	0.343046	ENSG00000128564.VGF	0.340663	ENSG00000164600.NEUROD6	0.351963	ENSG00000149927.DOC2A	0.355218	ENSG00000196118.C16orf93	0.328312	ENSG00000139182.CLSTN3
ENSG00000161243.FBXO27	ENSG00000124313.IQSEC2	0.462067	ENSG00000133985.TTC9	0.434343	ENSG00000177105.RHOG	0.386415	ENSG00000171813.PWWP2B	0.393201	ENSG00000148408.CAC01B	0.420346	ENSG00000090372.STRN4	0.444437	ENSG00000095370.SH2D3C	0.398734	ENSG00000185924.RTN4RL1	0.436088	ENSG00000118160.SLC8A2	0.440835	ENSG00000184613.NELL2	0.438736	ENSG00000160307.S100B	0.43069	ENSG00000162444.RBP7	0.413273	ENSG00000159409.CELF3	0.465465	ENSG00000105556.MIER2	0.262187	ENSG00000167889.MGAT5B	0.396685	ENSG00000158863.FAM160B2	0.328398	ENSG00000139629.GALNT6	0.311975	ENSG00000055118.KCNH2	0.437932	ENSG00000101098.RIMS4	0.37752	ENSG00000185252.ZNF74	0.369924	ENSG00000124507.PACSIN1	0.472875	ENSG00000179611.DGKZP1	0.435447	ENSG00000116544.DLGAP3	0.386269	ENSG00000067606.PRKCZ	0.433356	ENSG00000100399.CHADL
ENSG00000104356.POP1	ENSG00000174695.TMEM167A	0.216116
ENSG00000179292.TMEM151A	ENSG00000103089.FA2H	0.2036	ENSG00000131069.ACSS2	0.210698	ENSG00000116685.KIAA2013	0.208992	ENSG00000154153.FAM134B	0.219423	ENSG00000186318.BACE1	0.203505	ENSG00000176058.TPRN	0.205367	ENSG00000026652.AGPAT4	0.204478	ENSG00000180929.GPR62	0.203119	ENSG00000117480.FAAH	0.202945	ENSG00000130766.SESN2	0.2074
ENSG00000008324.SS18L2	ENSG00000099917.MED15	0.334758	ENSG00000152078.TMEM56	0.265757	ENSG00000029363.BCLAF1	0.34648	ENSG00000123349.PFDN5	0.317725	ENSG00000073711.PPP2R3A	0.243925	ENSG00000141504.SAT2	0.349298	ENSG00000074054.CLASP1	0.346379	ENSG00000130935.NOL11	0.278895	ENSG00000122034.GTF3A	0.320586	ENSG00000106588.PSMA2	0.301847	ENSG00000063169.GLTSCR1	0.306266	ENSG00000143543.JTB	0.331471	ENSG00000105953.OGDH	0.273639	ENSG00000100902.PSMA6	0.286082	ENSG00000138650.PCDH10	0.331996	ENSG00000111300.0A25	0.27161	ENSG00000188542.DUSP28	0.248882	ENSG00000100129.EIF3L	0.324155	ENSG00000110497.AMBRA1	0.31927	ENSG00000156411.C14orf2	0.323148	ENSG00000102125.TAZ	0.293039	ENSG00000169180.XPO6	0.325206	ENSG00000106948.AK0	0.213191	ENSG00000198752.CDC42BPB	0.33273	ENSG00000180574.EIF2S3L
ENSG00000148331.ASB6	ENSG00000187773.FAM69C	0.259835	ENSG00000172531.PPP1CA	0.283421	ENSG00000053254.FOXN3	0.265896	ENSG00000113161.HMGCR	0.325268	ENSG00000165138.ANKS6	0.277012	ENSG00000198824.CHAMP1	0.242205	ENSG00000145349.CAMK2D	0.312599	ENSG00000112578.BYSL	0.224747	ENSG00000115234.SNX17	0.262082	ENSG00000164076.CAMKV	0.330895	ENSG00000214402.LCNL1	0.246406	ENSG00000083454.P2RX5	0.371945	ENSG00000132254.ARFIP2	0.319163	ENSG00000179409.GEMIN4	0.295839	ENSG00000103591.AAGAB	0.245408	ENSG00000154096.THY1	0.339917	ENSG00000256982.CTD.2555A7.2	0.198914	ENSG00000007168.PAFAH1B1	0.326792	ENSG00000144635.DYNC1LI1	0.313751	ENSG00000122733.KIAA1045	0.305503	ENSG00000107758.PPP3CB	0.318913	ENSG00000122687.FTSJ2	0.266343	ENSG00000108947.EFNB3	0.344261
ENSG00000137274.BPHL	ENSG00000165533.TTC8	0.230848	ENSG00000100271.TTLL1	0.239341	ENSG00000221890.NPTXR	0.217272	ENSG00000139433.GLTP	0.229706	ENSG00000119537.KDSR	0.239006	ENSG00000184787.UBE2G2	0.241071	ENSG00000248785.HIGD1AP14	0.230641	ENSG00000197991.PCDH20	0.221628	ENSG00000102144.PGK1	0.221706	ENSG00000169228.RAB24	0.240714	ENSG00000234456.MAGI2.AS3	0.227257	ENSG00000167740.CYB5D2	0.206458	ENSG00000157219.HTR5A	0.225855	ENSG00000165678.GHITM	0.237473	ENSG00000225877.AC004603.4	0.211042
ENSG00000099284.H2AFY2	ENSG00000165548.TMEM63C	0.203838	ENSG00000164002.EXO5	0.210012	ENSG00000183785.TUBA8	0.212949	ENSG00000101079.NDRG3	0.210639	ENSG00000165757.KIAA1462	0.198386	ENSG00000033050.ABCF2	0.248292	ENSG00000152669.CCNO	0.230314	ENSG00000162650.ATXN7L2	0.19716	ENSG00000261675.RP5.1119A7.17	0.21732	ENSG00000166676.FAM18A	0.204009	ENSG00000173227.SYT12	0.240358	ENSG00000142082.SIRT3	0.206939	ENSG00000159450.TCHH	0.215197	ENSG00000125457.MIF4GD	0.208904	ENSG00000142609.C1orf222	0.209888
ENSG00000116062.MSH6	ENSG00000126091.ST3GAL3	0.20784	ENSG00000165948.IFI27L1	0.198465	ENSG00000151632.AKR1C2	0.19553	ENSG00000143333.RGS16	0.205001	ENSG00000166741.NNMT	0.218082	ENSG00000185189.NRBP2	0.225181	ENSG00000226479.TMEM185B	0.200488	ENSG00000237190.CDKN2AIPNL	0.202232	ENSG00000268006.PTOV1.AS1	0.197165	ENSG00000136237.RAPGEF5	0.239103	ENSG00000164402.SEPT8	0.227463	ENSG00000066117.SMARCD1	0.204233
ENSG00000173230.GOLGB1	ENSG00000251562.MALAT1	0.310575	ENSG00000186409.CCDC30	0.31328	ENSG00000127914.AKAP9	0.361361	ENSG00000145734.BDP1	0.349752	ENSG00000078674.PCM1	0.265143	ENSG00000155099.TMEM55A	0.246152	ENSG00000165637.VDAC2	0.261622	ENSG00000107890.ANKRD26	0.373416	ENSG00000108651.UTP6	0.222549	ENSG00000141642.ELAC1	0.202086	ENSG00000113522.RAD50	0.339798
ENSG00000088899.PROSAPIP1	ENSG00000149932.TMEM219	0.459145	ENSG00000138085.ATRAID	0.407967	ENSG00000180879.SSR4	0.414009	ENSG00000012822.CALCOCO1	0.362945	ENSG00000197122.SRC	0.415136	ENSG00000159692.CTBP1	0.329768	ENSG00000106400.ZNHIT1	0.452298	ENSG00000006451.RALA	0.253923	ENSG00000196730.DAPK1	0.383332	ENSG00000090661.CERS4	0.316411	ENSG00000108557.RAI1	0.412988	ENSG00000177600.RPLP2	0.435128	ENSG00000143850.PLEKHA6	0.346331	ENSG00000177556.ATOX1	0.388881	ENSG00000143390.RFX5	0.320393	ENSG00000188878.FBF1	0.295985	ENSG00000163344.PMVK	0.454153	ENSG00000068878.PSME4	0.262027	ENSG00000105605.CACNG7	0.419679	ENSG00000088812.ATRN	0.397727	ENSG00000177432.0P1L5	0.359175	ENSG00000078124.ACER3	0.305608	ENSG00000174738.NR1D2	0.335612	ENSG00000152102.FAM168B	0.407998	ENSG00000171368.TPPP
ENSG00000225536.RP6.145B8.3	ENSG00000214297.ALDOAP2	0.215064	ENSG00000127837.AAMP	0.219734	ENSG00000259051.RP11.736L22.1	0.200607	ENSG00000214259.RP11.568J23.1	0.253665	ENSG00000235272.FAM103A2P	0.211998	ENSG00000228818.RP11.567G24.1	0.233424	ENSG00000183022.TPM3P8	0.199241
ENSG00000198160.MIER1	ENSG00000238741.SCAR07	0.265888	ENSG00000066044.ELAVL1	0.252014	ENSG00000055609.MLL3	0.253154	ENSG00000090013.BLVRB	0.272846	ENSG00000169908.TM4SF1	0.202562	ENSG00000160785.SLC25A44	0.276029	ENSG00000083168.KAT6A	0.260708	ENSG00000066422.ZBTB11	0.254079	ENSG00000170185.USP38	0.21714	ENSG00000131508.UBE2D2	0.216747	ENSG00000068366.ACSL4	0.262134	ENSG00000128487.SPECC1	0.23636	ENSG00000126953.TIMM8A	0.271158	ENSG00000135390.ATP5G2	0.272397	ENSG00000126883.NUP214	0.282357	ENSG00000075407.ZNF37A	0.319554	ENSG00000196295.AC005154.6	0.258719	ENSG00000128683.GAD1	0.270942	ENSG00000158301.GPRASP2	0.260843	ENSG00000089693.MLF2	0.270886	ENSG00000121067.SPOP	0.272735	ENSG00000230216.HSPB1P2	0.239546	ENSG00000213585.VDAC1	0.268669	ENSG00000138757.G3BP2	0.256118	ENSG00000065970.FOXJ2
ENSG00000135835.KIAA1614	ENSG00000261185.RP11.317P15.5	0.251815	ENSG00000172426.RSPH9	0.215413	ENSG00000180332.KCTD4	0.255889	ENSG00000015532.XYLT2	0.285885	ENSG00000170464.D0JC18	0.20887	ENSG00000127838.PNKD	0.277708	ENSG00000044446.PHKA2	0.213938	ENSG00000168026.TTC21A	0.201253	ENSG00000157617.C2CD2	0.218485	ENSG00000253230.LINC00599	0.231807	ENSG00000174516.PELI3	0.208674	ENSG00000141314.RHBDL3	0.267553
ENSG00000151692.RNF144A	ENSG00000136144.RCBTB1	0.266308	ENSG00000171604.CXXC5	0.234786	ENSG00000100605.ITPK1	0.214828	ENSG00000177125.ZBTB34	0.243118	ENSG00000158480.SPATA2	0.209533	ENSG00000115282.TTC31	0.209892	ENSG00000181751.C5orf30	0.202353	ENSG00000168675.LDLRAD4	0.225383	ENSG00000010438.PRSS3	0.207983	ENSG00000103184.SEC14L5	0.212146	ENSG00000168672.FAM84B	0.219806	ENSG00000204860.FAM201A	0.206818	ENSG00000030066.NUP160	0.238521	ENSG00000155380.SLC16A1	0.212703	ENSG00000095574.IKZF5	0.23557	ENSG00000130962.PRRG1	0.233973	ENSG00000133056.PIK3C2B	0.218807	ENSG00000197355.UAP1L1	0.208591	ENSG00000106392.C1GALT1	0.227521	ENSG00000184220.CMSS1	0.215798	ENSG00000111276.CDKN1B	0.279578	ENSG00000116266.STXBP3	0.242962	ENSG00000108582.CPD	0.252182	ENSG00000168283.BMI1	0.258711	ENSG00000217241.CBX3P9
ENSG00000165566.FAM123A	ENSG00000004799.PDK4	0.268973	ENSG00000114993.RTKN	0.327532	ENSG00000115468.EFHD1	0.313375	ENSG00000141458.NPC1	0.296826	ENSG00000005513.SOX8	0.299692	ENSG00000070214.SLC44A1	0.315306	ENSG00000163235.TGFA	0.229074	ENSG00000173786.CNP	0.302517	ENSG00000131771.PPP1R1B	0.236943	ENSG00000236850.LL22NC03.80A10.6	0.239215	ENSG00000119280.C1orf198	0.329528
ENSG00000169976.SF3B5	ENSG00000107185.RGP1	0.345921	ENSG00000162004.CCDC78	0.225806	ENSG00000188243.COMMD6	0.32488	ENSG00000166897.ELFN2	0.372061	ENSG00000041988.THAP3	0.297294	ENSG00000177556.ATOX1	0.327957	ENSG00000108819.PPP1R9B	0.34521	ENSG00000054148.PHPT1	0.34761	ENSG00000108784.0GLU	0.317686	ENSG00000260230.RP11.526J3.3	0.26519	ENSG00000125652.ALKBH7	0.331484	ENSG00000067606.PRKCZ	0.341869	ENSG00000136877.FPGS	0.315068	ENSG00000234335.RP11.241I20.3	0.250884	ENSG00000126351.THRA	0.378296	ENSG00000066135.KDM4A	0.27604	ENSG00000070444.MNT	0.360203	ENSG00000136193.SCRN1	0.316816	ENSG00000115756.HPCAL1	0.263901	ENSG00000198832.RP3.412A9.11	0.363261	ENSG00000158856.EPB49	0.314115	ENSG00000184047.DIABLO	0.234574	ENSG00000230733.AC092171.4	0.211076	ENSG00000103363.TCEB2	0.336172	ENSG00000106268.NUDT1
ENSG00000238741.SCAR07	ENSG00000198160.MIER1	0.265888	ENSG00000102908.NFAT5	0.215651	ENSG00000254911.SCAR09	0.228076	ENSG00000161956.SENP3	0.266032	ENSG00000227105.PARP1P1	0.315449	ENSG00000089486.CDIP1	0.383432	ENSG00000105792.C7orf63	0.243498	ENSG00000214265.SNURF	0.292569	ENSG00000168137.SETD5	0.267231	ENSG00000006712.PAF1	0.228003	ENSG00000100888.CHD8	0.223345	ENSG00000166394.CYB5R2	0.199569	ENSG00000231684.RP11.416K24.2	0.310677	ENSG00000136021.SCYL2	0.23754	ENSG00000083223.ZCCHC6	0.268401	ENSG00000172660.TAF15	0.222265	ENSG00000068745.IP6K2	0.232609	ENSG00000100461.RBM23	0.230389	ENSG00000243319.FGF14.IT1	0.314672	ENSG00000235605.RP5.827C21.1	0.30993	ENSG00000140694.PARN	0.240532	ENSG00000237748.UQCRBP1	0.336934	ENSG00000132300.PTCD3	0.25283	ENSG00000083642.PDS5B	0.218443	ENSG00000266402.RP11.329L6.1
ENSG00000106633.GCK	ENSG00000129933.MAU2	0.203276	ENSG00000141873.SLC39A3	0.201452
ENSG00000140416.TPM1	ENSG00000087494.PTHLH	0.221177	ENSG00000169242.EF01	0.255154	ENSG00000172264.MACROD2	0.201753	ENSG00000170271.C5orf4	0.241633	ENSG00000163798.SLC4A1AP	0.243664	ENSG00000131437.KIF3A	0.214702
ENSG00000111321.LTBR	ENSG00000189221.MAOA	0.253328	ENSG00000174938.SEZ6L2	0.305158	ENSG00000142089.IFITM3	0.314987	ENSG00000168404.MLKL	0.224477	ENSG00000182118.FAM89A	0.220212	ENSG00000148175.STOM	0.321967	ENSG00000197324.LRP10	0.344084	ENSG00000101017.CD40	0.209551	ENSG00000163704.PRRT3	0.286094	ENSG00000167619.TMEM145	0.279306	ENSG00000111275.ALDH2	0.289933	ENSG00000131981.LGALS3	0.344835	ENSG00000165507.C10orf10	0.240667	ENSG00000089847.ANKRD24	0.257672	ENSG00000235597.AC013402.2	0.209932	ENSG00000156587.UBE2L6	0.213245	ENSG00000181195.PENK	0.295091	ENSG00000022976.ZNF839	0.23239	ENSG00000111145.ELK3	0.26589	ENSG00000101158.TH1L	0.219026	ENSG00000254087.LYN	0.196906	ENSG00000125148.MT2A	0.314288	ENSG00000166123.GPT2	0.343587
ENSG00000066455.GOLGA5	ENSG00000126261.UBA2	0.227528	ENSG00000175701.LINC00116	0.234605	ENSG00000069020.MAST4	0.234003	ENSG00000160972.PPP1R16A	0.217458	ENSG00000163320.CGGBP1	0.248216	ENSG00000080823.MOK	0.22239	ENSG00000004399.PLXND1	0.202849	ENSG00000137168.PPIL1	0.212586	ENSG00000168538.TRAPPC11	0.205188	ENSG00000171792.RHNO1	0.212249	ENSG00000139842.CUL4A	0.239257	ENSG00000157259.GATAD1	0.20276	ENSG00000135049.AGTPBP1	0.214987	ENSG00000153879.CEBPG	0.25661
ENSG00000171291.ZNF439	ENSG00000146411.SLC2A12	0.198553	ENSG00000102974.CTCF	0.201779	ENSG00000248593.DSTNP2	0.207154	ENSG00000162722.TRIM58	0.213842	ENSG00000160294.MCM3AP	0.239994	ENSG00000212978.AC016747.3	0.205688	ENSG00000262484.CTC.360G5.1	0.2265	ENSG00000136147.PHF11	0.23996
ENSG00000185100.ADSSL1	ENSG00000157593.SLC35B2	0.224646	ENSG00000091592.NLRP1	0.230206	ENSG00000165985.C1QL3	0.272153	ENSG00000168734.PKIG	0.203926	ENSG00000048545.GUCA1A	0.210761	ENSG00000149929.HIRIP3	0.215286
ENSG00000017483.SLC38A5	ENSG00000118777.ABCG2	0.203011	ENSG00000123243.ITIH5	0.264918
ENSG00000133997.MED6	ENSG00000119203.CPSF3	0.199761	ENSG00000221946.FXYD7	0.232242	ENSG00000103199.ZNF500	0.21364	ENSG00000082068.WDR70	0.199855	ENSG00000204869.IGFL4	0.211313	ENSG00000267890.CTD.2126E3.4	0.198749	ENSG00000107951.MTPAP	0.195548	ENSG00000101310.SEC23B	0.214504	ENSG00000070785.EIF2B3	0.198278	ENSG00000160214.RRP1	0.202129	ENSG00000181991.MRPS11	0.233897	ENSG00000099942.CRKL	0.197509	ENSG00000109670.FBXW7	0.246563	ENSG00000254635.WAC.AS1	0.211925	ENSG00000141562.0RF	0.21459	ENSG00000260077.RP11.254F7.2	0.214237	ENSG00000109881.CCDC34	0.267806	ENSG00000163719.MTMR14	0.201637
ENSG00000141576.RNF157	ENSG00000165966.PDZRN4	0.241059	ENSG00000100124.ANKRD54	0.228475	ENSG00000144331.ZNF385B	0.269215	ENSG00000184743.ATL3	0.276958	ENSG00000100280.AP1B1	0.235955	ENSG00000079332.SAR1A	0.258374	ENSG00000109332.UBE2D3	0.248785	ENSG00000163624.CDS1	0.223358	ENSG00000247516.RP11.480D4.3	0.212744	ENSG00000167302.ENTHD2	0.208365	ENSG00000073150.PANX2	0.329792	ENSG00000185624.P4HB	0.210311	ENSG00000155052.CNT0P5	0.230086	ENSG00000151967.SCHIP1	0.242365	ENSG00000002746.HECW1	0.302226	ENSG00000160469.BRSK1	0.259612	ENSG00000233328.PFN1P1	0.222583	ENSG00000146950.SHROOM2	0.240434	ENSG00000184792.OSBP2	0.278135
ENSG00000130714.POMT1	ENSG00000205105.COX17P1	0.199575
ENSG00000100271.TTLL1	ENSG00000151948.GLT1D1	0.296618	ENSG00000137274.BPHL	0.239341	ENSG00000139220.PPFIA2	0.275193	ENSG00000160072.ATAD3B	0.255717	ENSG00000160014.CALM3	0.272168	ENSG00000261461.UBE2MP1	0.305303	ENSG00000181789.COPG1	0.270133	ENSG00000149925.ALDOA	0.286558	ENSG00000169026.MFSD7	0.201364	ENSG00000197586.ENTPD6	0.28283	ENSG00000174446.S0PC5	0.211788	ENSG00000170091.NSG2	0.297578	ENSG00000236552.RPL13AP5	0.296457	ENSG00000178719.GRI0	0.225415	ENSG00000234456.MAGI2.AS3	0.299838	ENSG00000111605.CPSF6	0.236396	ENSG00000159899.NPR2	0.27163	ENSG00000170889.RPS9	0.277975	ENSG00000117020.AKT3	0.27008	ENSG00000213225.AC018804.7	0.281414	ENSG00000175264.CHST1	0.297677	ENSG00000169220.RGS14	0.279336	ENSG00000143502.SUSD4	0.284175	ENSG00000167778.SPRYD3	0.293997	ENSG00000102003.SYP
ENSG00000184524.CEND1	ENSG00000155265.GOLGA7B	0.228625	ENSG00000213199.ASIC3	0.222973	ENSG00000247675.LRP4.AS1	0.200355	ENSG00000185615.PDIA2	0.208592	ENSG00000172889.EGFL7	0.277683	ENSG00000134982.APC	0.223331	ENSG00000247157.RP11.434C1.1	0.219901	ENSG00000184368.MAP7D2	0.235781	ENSG00000125356.NDUFA1	0.203491	ENSG00000244242.IFITM10	0.223597	ENSG00000052749.RRP12	0.207393	ENSG00000071127.WDR1	0.196347	ENSG00000106123.EPHB6	0.225216	ENSG00000176194.CIDEA	0.204398	ENSG00000112651.MRPL2	0.271859	ENSG00000010256.UQCRC1	0.24077	ENSG00000184349.EF05	0.273487	ENSG00000244165.P2RY11	0.226239	ENSG00000101189.MRGBP	0.213321	ENSG00000160075.SSU72	0.215635	ENSG00000116151.MORN1	0.23326	ENSG00000124191.TOX2	0.206448	ENSG00000174516.PELI3	0.223214	ENSG00000214753.HNRNPUL2	0.218158	ENSG00000227682.ATP5A1P2
ENSG00000133422.MORC2	ENSG00000074266.EED	0.221216	ENSG00000164615.CAMLG	0.223674	ENSG00000130254.SAFB2	0.240633	ENSG00000181826.RELL1	0.220755	ENSG00000011275.RNF216	0.22554	ENSG00000182400.TRAPPC6B	0.275457	ENSG00000100519.PSMC6	0.243362	ENSG00000123415.SMUG1	0.248282	ENSG00000182916.TCEAL7	0.249462	ENSG00000163818.LZTFL1	0.25524
ENSG00000099917.MED15	ENSG00000008324.SS18L2	0.334758	ENSG00000047365.ARAP2	0.301996	ENSG00000168002.POLR2G	0.328975	ENSG00000137802.MAPKBP1	0.336662	ENSG00000141504.SAT2	0.366804	ENSG00000131188.PRR7	0.306281	ENSG00000145414.0F1	0.264932	ENSG00000143314.MRPL24	0.342229	ENSG00000063169.GLTSCR1	0.320706	ENSG00000198258.UBL5	0.320882	ENSG00000188827.SLX4	0.300467	ENSG00000165655.ZNF503	0.301016	ENSG00000176834.VSIG10	0.251148	ENSG00000100129.EIF3L	0.356494	ENSG00000160221.C21orf33	0.36329	ENSG00000114354.TFG	0.270729	ENSG00000128272.ATF4	0.316514	ENSG00000109576.AADAT	0.230644	ENSG00000119574.ZBTB45	0.30667	ENSG00000197530.MIB2	0.303376	ENSG00000134775.FHOD3	0.319877	ENSG00000160633.SAFB	0.328448	ENSG00000213593.TMX2	0.342656	ENSG00000165898.ISCA2	0.240698	ENSG00000106608.URGCP
ENSG00000178381.ZFAND2A	ENSG00000174886.NDUFA11	0.357602	ENSG00000132970.WASF3	0.325027	ENSG00000260563.RP13.516M14.1	0.256488	ENSG00000160050.CCDC28B	0.260896	ENSG00000235117.RP11.229P13.20	0.271272	ENSG00000196498.NCOR2	0.361409	ENSG00000173486.FKBP2	0.334074	ENSG00000235989.MORC2.AS1	0.256652	ENSG00000130382.MLLT1	0.373418	ENSG00000074181.NOTCH3	0.321984	ENSG00000224877.C17orf89	0.373097	ENSG00000160194.NDUFV3	0.354994	ENSG00000151208.DLG5	0.345426	ENSG00000197498.RPF2	0.241618	ENSG00000156958.GALK2	0.241859	ENSG00000152926.ZNF117	0.287876	ENSG00000071051.NCK2	0.353318	ENSG00000168894.RNF181	0.414218	ENSG00000131374.TBC1D5	0.308211	ENSG00000147123.NDUFB11	0.343348	ENSG00000185608.MRPL40	0.354131	ENSG00000145782.ATG12	0.370063	ENSG00000183648.NDUFB1	0.348246	ENSG00000100348.TXN2	0.341101	ENSG00000116898.MRPS15
ENSG00000129566.TEP1	ENSG00000224126.UBE2SP2	0.208028	ENSG00000104365.IKBKB	0.198319	ENSG00000104490.NCALD	0.268845	ENSG00000113108.APBB3	0.271663	ENSG00000137817.PARP6	0.201245	ENSG00000004864.SLC25A13	0.210817	ENSG00000172803.SNX32	0.240067	ENSG00000173715.C11orf80	0.21647	ENSG00000113140.SPARC	0.199015	ENSG00000180628.PCGF5	0.217309	ENSG00000110074.FOXRED1	0.208777	ENSG00000186094.AGBL4	0.26332
ENSG00000008283.CYB561	ENSG00000132975.GPR12	0.254855	ENSG00000180769.WDFY3.AS2	0.268164	ENSG00000073969.NSF	0.34841	ENSG00000128253.RFPL2	0.226607	ENSG00000167642.SPINT2	0.320805	ENSG00000196935.SRGAP1	0.30186	ENSG00000144791.LIMD1	0.261793	ENSG00000153012.LGI2	0.316651	ENSG00000105402.0PA	0.343057	ENSG00000181039.ANKRD34A	0.325087	ENSG00000204851.PNMAL2	0.306174	ENSG00000077454.LRCH4	0.273412	ENSG00000175426.PCSK1	0.305905	ENSG00000159259.CHAF1B	0.258424	ENSG00000143164.DCAF6	0.364392	ENSG00000187730.GABRD	0.304415	ENSG00000185085.INTS5	0.25864	ENSG00000108395.TRIM37	0.343675	ENSG00000176383.B3GNT4	0.359686	ENSG00000108039.XPNPEP1	0.270254	ENSG00000160753.RUSC1	0.34301	ENSG00000250510.GPR162	0.363259	ENSG00000158301.GPRASP2	0.323605	ENSG00000089693.MLF2	0.388934	ENSG00000167550.RHEBL1
ENSG00000012822.CALCOCO1	ENSG00000124172.ATP5E	0.347692	ENSG00000174886.NDUFA11	0.363829	ENSG00000088899.PROSAPIP1	0.362945	ENSG00000115350.POLE4	0.298793	ENSG00000131788.PIAS3	0.368931	ENSG00000235453.TOPORS.AS1	0.263937	ENSG00000129245.FXR2	0.335881	ENSG00000152082.MZT2B	0.361916	ENSG00000177556.ATOX1	0.336974	ENSG00000187630.DHRS4L2	0.308364	ENSG00000111785.RIC8B	0.215838	ENSG00000181789.COPG1	0.315836	ENSG00000167508.MVD	0.212601	ENSG00000171368.TPPP	0.397989	ENSG00000161011.SQSTM1	0.27393	ENSG00000034677.RNF19A	0.354317	ENSG00000100403.ZC3H7B	0.359076	ENSG00000196547.MAN2A2	0.361775	ENSG00000082641.NFE2L1	0.37102	ENSG00000174028.FAM3C2	0.347457	ENSG00000162728.KCNJ9	0.348043	ENSG00000108433.GOSR2	0.336477	ENSG00000122218.COPA	0.353239	ENSG00000141384.TAF4B	0.202603	ENSG00000198728.LDB1
ENSG00000069345.D0JA2	ENSG00000181722.ZBTB20	0.376021	ENSG00000120256.LRP11	0.402509	ENSG00000160785.SLC25A44	0.375332	ENSG00000083168.KAT6A	0.414763	ENSG00000133872.TMEM66	0.392363	ENSG00000188021.UBQLN2	0.402367	ENSG00000136143.SUCLA2	0.356539	ENSG00000149313.AASDHPPT	0.370281	ENSG00000123636.BAZ2B	0.398305	ENSG00000023516.AKAP11	0.410902	ENSG00000141385.AFG3L2	0.325755	ENSG00000189410.SH2D5	0.398474	ENSG00000203879.GDI1	0.365254	ENSG00000135090.TAOK3	0.322875	ENSG00000106537.TSPAN13	0.39104	ENSG00000028839.TBPL1	0.286069	ENSG00000123143.PKN1	0.352529	ENSG00000175582.RAB6A	0.395794	ENSG00000126947.ARMCX1	0.404818	ENSG00000148019.CEP78	0.342122	ENSG00000133895.MEN1	0.406252	ENSG00000158301.GPRASP2	0.4032	ENSG00000165661.QSOX2	0.27803	ENSG00000050165.DKK3	0.418605	ENSG00000189241.TSPYL1
ENSG00000141639.MAPK4	ENSG00000174886.NDUFA11	0.366687	ENSG00000042753.AP2S1	0.335389	ENSG00000157933.SKI	0.354963	ENSG00000182890.GLUD2	0.366435	ENSG00000138386.0B1	0.345355	ENSG00000041988.THAP3	0.366395	ENSG00000120156.TEK	0.285258	ENSG00000226698.RP1.50O24.6	0.331964	ENSG00000082068.WDR70	0.273975	ENSG00000150938.CRIM1	0.246473	ENSG00000213397.HAUS7	0.331945	ENSG00000111328.CDK2AP1	0.352719	ENSG00000183605.SFXN4	0.321802	ENSG00000240184.PCDHGC3	0.357558	ENSG00000166716.ZNF592	0.314302	ENSG00000136830.FAM129B	0.288076	ENSG00000178252.WDR6	0.310991	ENSG00000100345.MYH9	0.31401	ENSG00000123384.LRP1	0.342054	ENSG00000187678.SPRY4	0.301367	ENSG00000165821.SALL2	0.34208	ENSG00000185340.GAS2L1	0.3549	ENSG00000160318.CLDND2	0.35262	ENSG00000241553.ARPC4	0.303546	ENSG00000133030.MPRIP
ENSG00000237214.RP11.12M9.3	ENSG00000125740.FOSB	0.197394	ENSG00000243859.CTD.2331D11.1	0.222533	ENSG00000188243.COMMD6	0.262215	ENSG00000138386.0B1	0.26912	ENSG00000226243.RPL37AP1	0.255486	ENSG00000204237.OXLD1	0.253931	ENSG00000233597.RP11.343B5.1	0.251626	ENSG00000185347.C14orf80	0.265847	ENSG00000213293.CTD.2666L21.3	0.290866	ENSG00000103502.CDIPT	0.259506	ENSG00000181524.RPL24P4	0.232601	ENSG00000230897.RPS18P12	0.255742	ENSG00000167969.ECI1	0.269196	ENSG00000170088.TMEM192	0.217124	ENSG00000090470.PDCD7	0.251201	ENSG00000130313.PGLS	0.268218	ENSG00000176043.RP1.146I3.1	0.273808	ENSG00000174165.ZDHHC24	0.220931	ENSG00000112406.HECA	0.251927	ENSG00000116604.MEF2D	0.260814
ENSG00000107672.NSMCE4A	ENSG00000143850.PLEKHA6	0.206826	ENSG00000186260.MKL2	0.211523	ENSG00000186487.MYT1L	0.211159	ENSG00000134504.KCTD1	0.215067	ENSG00000104671.DCTN6	0.20734	ENSG00000156515.HK1	0.227203	ENSG00000149115.TNKS1BP1	0.20367	ENSG00000076356.PLX02	0.231787	ENSG00000131504.DIAPH1	0.222919	ENSG00000232442.CTD.3184A7.4	0.222496	ENSG00000237438.CECR7	0.218713	ENSG00000084710.EFR3B	0.212169	ENSG00000218426.RP11.475C16.1	0.214484	ENSG00000040199.PHLPP2	0.222362	ENSG00000182870.GALNT9	0.206278	ENSG00000044090.CUL7	0.22644
ENSG00000086712.TXLNG	ENSG00000158747.NBL1	0.202697
ENSG00000145920.CPLX2	ENSG00000149599.DUSP15	0.278723	ENSG00000167889.MGAT5B	0.317619	ENSG00000175395.ZNF25	0.287726	ENSG00000171992.SYNPO	0.286412	ENSG00000141552.A0PC11	0.29364	ENSG00000130332.LSM7	0.27423	ENSG00000122026.RPL21	0.210669	ENSG00000078018.MAP2	0.306679	ENSG00000156475.PPP2R2B	0.33934
ENSG00000117523.PRRC2C	ENSG00000136158.SPRY2	0.295268	ENSG00000221963.APOL6	0.310542	ENSG00000025293.PHF20	0.292693	ENSG00000125249.RAP2A	0.413894	ENSG00000136156.ITM2B	0.294592	ENSG00000033867.SLC4A7	0.407601	ENSG00000196199.MPHOSPH8	0.388732	ENSG00000132466.ANKRD17	0.300016	ENSG00000139915.MDGA2	0.244983	ENSG00000028310.BRD9	0.345285	ENSG00000073614.KDM5A	0.390851	ENSG00000114302.PRKAR2A	0.395499	ENSG00000151729.SLC25A4	0.394046	ENSG00000010404.IDS	0.365221	ENSG00000119707.RBM25	0.404113	ENSG00000127955.G0I1	0.31411	ENSG00000165443.PHYHIPL	0.396225	ENSG00000118058.MLL	0.361067	ENSG00000162290.DCP1A	0.312822	ENSG00000108848.LUC7L3	0.433264	ENSG00000141027.NCOR1	0.34801	ENSG00000125351.UPF3B	0.421545	ENSG00000122257.RBBP6	0.409441	ENSG00000125676.THOC2	0.408169	ENSG00000152404.CWF19L2
ENSG00000144583.MARCH4	ENSG00000225968.ELFN1	0.347498	ENSG00000068724.TTC7A	0.246976	ENSG00000185800.DMWD	0.417331	ENSG00000215475.SIAH3	0.3465	ENSG00000134294.SLC38A2	0.338524	ENSG00000132434.LANCL2	0.36177	ENSG00000153823.PID1	0.382442	ENSG00000103460.TOX3	0.219267	ENSG00000105223.PLD3	0.400179	ENSG00000257151.RP11.701H24.2	0.262419	ENSG00000198785.GRIN3A	0.327885	ENSG00000159674.SPON2	0.362396	ENSG00000110497.AMBRA1	0.352179	ENSG00000173621.LRFN4	0.340068	ENSG00000067369.TP53BP1	0.358558	ENSG00000100027.YPEL1	0.380343	ENSG00000051009.FAM160A2	0.340924	ENSG00000182263.FIGN	0.218703	ENSG00000116852.KIF21B	0.352789	ENSG00000116544.DLGAP3	0.374351	ENSG00000169258.GPRIN1	0.439985	ENSG00000152137.HSPB8	0.329473	ENSG00000158292.GPR153	0.369469	ENSG00000057252.SOAT1	0.275306	ENSG00000218336.TENM3
ENSG00000172339.ALG14	ENSG00000068400.GRIPAP1	0.201552
ENSG00000132975.GPR12	ENSG00000008283.CYB561	0.254855	ENSG00000162873.KLHDC8A	0.22388	ENSG00000120549.KIAA1217	0.246013	ENSG00000175395.ZNF25	0.299076	ENSG00000106537.TSPAN13	0.271963	ENSG00000104969.SGTA	0.225885	ENSG00000149499.EML3	0.281436	ENSG00000079974.RABL2B	0.196165	ENSG00000149582.TMEM25	0.290397	ENSG00000177169.ULK1	0.282444	ENSG00000183473.SSTR3	0.266068	ENSG00000118276.B4GALT6	0.283144	ENSG00000107518.ATRNL1	0.275467
ENSG00000196652.ZKSCAN5	ENSG00000139675.HNRNPA1L2	0.228334	ENSG00000101126.ADNP	0.212944	ENSG00000169241.SLC50A1	0.214897	ENSG00000029725.RABEP1	0.234518	ENSG00000103423.D0JA3	0.226693	ENSG00000160188.RSPH1	0.220302	ENSG00000058453.CROCC	0.240156	ENSG00000107929.LARP4B	0.261516	ENSG00000116786.PLEKHM2	0.206961	ENSG00000020256.ZFP64	0.20905	ENSG00000163093.BBS5	0.281371	ENSG00000100084.HIRA	0.274252	ENSG00000112357.PEX7	0.209829	ENSG00000158796.DEDD	0.211586	ENSG00000203667.COX20	0.259014	ENSG00000174628.IQCK	0.213655	ENSG00000137478.FCHSD2	0.224225	ENSG00000079246.XRCC5	0.278204	ENSG00000182199.SHMT2	0.248546	ENSG00000149658.YTHDF1	0.242143	ENSG00000181007.ZFP82	0.208023
ENSG00000065268.WDR18	ENSG00000165434.PGM2L1	0.228455	ENSG00000142910.TI0GL1	0.213422	ENSG00000077348.EXOSC5	0.237047	ENSG00000101460.MAP1LC3A	0.252649	ENSG00000108292.MLLT6	0.242559	ENSG00000197256.KANK2	0.236695	ENSG00000170231.FABP6	0.206988	ENSG00000143294.PRCC	0.200148	ENSG00000133265.HSPBP1	0.25957	ENSG00000105364.MRPL4	0.228975	ENSG00000113721.PDGFRB	0.242912	ENSG00000101363.MANBAL	0.275141	ENSG00000118162.KPTN	0.238593
ENSG00000101049.SGK2	ENSG00000198252.STYX	0.206621	ENSG00000103089.FA2H	0.270511	ENSG00000175785.PRIMA1	0.256503	ENSG00000131386.GALNTL2	0.278495	ENSG00000108349.CASC3	0.207288	ENSG00000164124.TMEM144	0.262346	ENSG00000157978.LDLRAP1	0.266873	ENSG00000147488.ST18	0.275179	ENSG00000102934.PLLP	0.262911	ENSG00000186318.BACE1	0.210766	ENSG00000172508.CARNS1	0.274433	ENSG00000118298.CA14	0.284454	ENSG00000179178.TMEM125	0.274212	ENSG00000182851.GPIHBP1	0.283073	ENSG00000170271.C5orf4	0.26031	ENSG00000076513.ANKRD13A	0.252462	ENSG00000187775.D0H17	0.275177
ENSG00000127920.GNG11	ENSG00000151948.GLT1D1	0.317266	ENSG00000059378.PARP12	0.226066	ENSG00000115657.ABCB6	0.235899	ENSG00000176204.LRRTM4	0.23582	ENSG00000169756.LIMS1	0.198355	ENSG00000184785.CXorf69	0.217285
ENSG00000121073.SLC35B1	ENSG00000134717.BTF3L4	0.195782	ENSG00000173674.EIF1AX	0.199021	ENSG00000059122.FLYWCH1	0.22438	ENSG00000180900.SCRIB	0.204811	ENSG00000143621.ILF2	0.209371	ENSG00000163918.RFC4	0.210107	ENSG00000124767.GLO1	0.212118	ENSG00000136810.TXN	0.247379	ENSG00000099341.PSMD8	0.276788	ENSG00000071242.RPS6KA2	0.223926
ENSG00000122008.POLK	ENSG00000162522.KIAA1522	0.294941	ENSG00000136938.ANP32B	0.280294	ENSG00000090316.MAEA	0.267806	ENSG00000006530.AGK	0.28268	ENSG00000083845.RPS5	0.269616	ENSG00000063015.SEZ6	0.273273	ENSG00000119760.SUPT7L	0.244127	ENSG00000115694.STK25	0.277454	ENSG00000170091.NSG2	0.274593	ENSG00000153558.FBXL2	0.284547	ENSG00000005379.BZRAP1	0.267268	ENSG00000141720.PIP4K2B	0.272631	ENSG00000070087.PFN2	0.266973	ENSG00000136099.PCDH8	0.270589	ENSG00000143545.RAB13	0.266667	ENSG00000012048.BRCA1	0.258246	ENSG00000120327.PCDHB14	0.283272	ENSG00000083223.ZCCHC6	0.260743	ENSG00000080345.RIF1	0.263497	ENSG00000171724.VAT1L	0.278977	ENSG00000153820.SPHKAP	0.284844	ENSG00000198865.CCDC152	0.24694	ENSG00000174514.MFSD4	0.290936	ENSG00000176871.WSB2	0.27049	ENSG00000133627.ACTR3B
ENSG00000060688.SNRNP40	ENSG00000204227.RING1	0.248805	ENSG00000105401.CDC37	0.196942	ENSG00000187147.RNF220	0.213098	ENSG00000162729.IGSF8	0.270457
ENSG00000225695.AC007272.2	ENSG00000100968.NFATC4	0.202224	ENSG00000240395.RP11.231D20.1	0.211395	ENSG00000110063.DCPS	0.200485	ENSG00000169230.PRELID1	0.223421	ENSG00000177830.CHID1	0.202658	ENSG00000136213.CHST12	0.208596	ENSG00000063854.HAGH	0.244429	ENSG00000198892.SHISA4	0.241615	ENSG00000018189.RUFY3	0.218414	ENSG00000146281.PM20D2	0.204567	ENSG00000129968.FAM108A1	0.237201	ENSG00000232187.FTH1P7	0.221813	ENSG00000235065.RPL24P2	0.23231	ENSG00000186940.CHCHD2P9	0.269356	ENSG00000237004.ZNRF2P1	0.225158	ENSG00000197050.ZNF420	0.210714	ENSG00000225616.RP4.604A21.1	0.255637	ENSG00000165630.PRPF18	0.204033
ENSG00000038532.CLEC16A	ENSG00000054965.FAM168A	0.258347	ENSG00000198171.DDRGK1	0.207554	ENSG00000102390.CXorf26	0.197651	ENSG00000103888.KIAA1199	0.202788	ENSG00000083099.LYRM2	0.227541	ENSG00000141337.ARSG	0.213661	ENSG00000126705.AHDC1	0.286903
ENSG00000237943.RP11.5N23.2	ENSG00000101335.MYL9	0.203514	ENSG00000146416.AIG1	0.265526	ENSG00000168484.SFTPC	0.231925	ENSG00000177156.TALDO1	0.257363	ENSG00000056050.C4orf27	0.201354	ENSG00000173120.KDM2A	0.254127	ENSG00000130702.LAMA5	0.230638	ENSG00000165548.TMEM63C	0.219268	ENSG00000114395.CYB561D2	0.199837	ENSG00000267957.RP11.178G16.4	0.228761	ENSG00000171435.KSR2	0.234133	ENSG00000235043.TECRP1	0.265182	ENSG00000126860.EVI2A	0.239438	ENSG00000181038.METTL23	0.207617	ENSG00000122406.RPL5	0.226977	ENSG00000014216.CAPN1	0.214335	ENSG00000148444.COMMD3	0.251092	ENSG00000148832.PAOX	0.228743	ENSG00000133983.COX16	0.216692	ENSG00000147439.BIN3	0.216959	ENSG00000164967.RPP25L	0.220122
ENSG00000179859.AC025335.1	ENSG00000162552.WNT4	0.20956
ENSG00000011243.AKAP8L	ENSG00000188011.CXXC11	0.205803	ENSG00000139117.CPNE8	0.21095	ENSG00000180867.PDIA3P	0.267507	ENSG00000254612.RP11.676M6.1	0.243811	ENSG00000168026.TTC21A	0.220365
ENSG00000158470.B4GALT5	ENSG00000124313.IQSEC2	0.300264	ENSG00000176261.ZBTB8OS	0.219941	ENSG00000152092.ASTN1	0.298423	ENSG00000100320.RBFOX2	0.294871	ENSG00000107282.APBA1	0.312887	ENSG00000217576.RP11.64P12.8	0.223077	ENSG00000142676.RPL11	0.296947	ENSG00000170500.LONRF2	0.322112	ENSG00000162706.CADM3	0.291185	ENSG00000023330.ALAS1	0.282087	ENSG00000090975.PITPNM2	0.330458	ENSG00000065361.ERBB3	0.280895	ENSG00000172809.RPL38	0.281772	ENSG00000122406.RPL5	0.297063	ENSG00000084710.EFR3B	0.306237	ENSG00000161016.RPL8	0.296016	ENSG00000165985.C1QL3	0.324486	ENSG00000156395.SORCS3	0.298405	ENSG00000168256.NKIRAS2	0.316081	ENSG00000197063.MAFG	0.305702	ENSG00000110514.MADD	0.306316	ENSG00000184347.SLIT3	0.310379	ENSG00000139182.CLSTN3	0.30838	ENSG00000152684.PELO	0.27144
ENSG00000125107.CNOT1	ENSG00000101126.ADNP	0.216019	ENSG00000174939.ASPHD1	0.214749	ENSG00000180822.PSMG4	0.238881
ENSG00000171587.DSCAM	ENSG00000151503.NCAPD3	0.279621	ENSG00000029363.BCLAF1	0.27689	ENSG00000084070.SMAP2	0.288894	ENSG00000145414.0F1	0.25415	ENSG00000184983.NDUFA6	0.246801	ENSG00000100207.TCF20	0.328643	ENSG00000163584.RPL22L1	0.315264	ENSG00000151276.MAGI1	0.33356	ENSG00000160094.ZNF362	0.308414	ENSG00000071051.NCK2	0.305916	ENSG00000164588.HCN1	0.287423	ENSG00000169020.ATP5I	0.330797	ENSG00000241837.ATP5O	0.305256	ENSG00000170365.SMAD1	0.215887
ENSG00000139220.PPFIA2	ENSG00000100271.TTLL1	0.275193	ENSG00000233111.RAB1C	0.276487	ENSG00000261461.UBE2MP1	0.317105	ENSG00000064115.TM7SF3	0.278853	ENSG00000243317.C7orf73	0.277337	ENSG00000151458.ANKRD50	0.280331	ENSG00000154099.D0AF1	0.196801	ENSG00000171914.TLN2	0.329687	ENSG00000125753.VASP	0.212132	ENSG00000061337.LZTS1	0.307397	ENSG00000149571.KIRREL3	0.314219	ENSG00000249242.TMEM150C	0.297355	ENSG00000267372.AC005330.2	0.249989	ENSG00000136048.DRAM1	0.212975	ENSG00000040731.CDH10	0.300162	ENSG00000100246.D0L4	0.306563	ENSG00000146147.MLIP	0.311716	ENSG00000132142.ACACA	0.310783	ENSG00000066827.ZFAT	0.278296	ENSG00000183530.PRR14L	0.241131	ENSG00000011677.GABRA3	0.334743	ENSG00000240509.CTC.788C1.1	0.293209	ENSG00000155229.MMS19	0.275324
ENSG00000167543.TP53I13	ENSG00000132846.ZBED3	0.342911	ENSG00000181722.ZBTB20	0.421499	ENSG00000225137.RP11.56A21.4	0.370557	ENSG00000108107.RPL28	0.393729	ENSG00000055609.MLL3	0.306241	ENSG00000005075.POLR2J	0.383369	ENSG00000178605.GTPBP6	0.316127	ENSG00000077150.NFKB2	0.353308	ENSG00000143164.DCAF6	0.410322	ENSG00000149599.DUSP15	0.373412	ENSG00000158882.TOMM40L	0.410592	ENSG00000108395.TRIM37	0.379562	ENSG00000061936.SFSWAP	0.345756	ENSG00000144959.NCEH1	0.387735	ENSG00000243449.C4orf48	0.359464	ENSG00000139218.SCAF11	0.328996	ENSG00000103260.METRN	0.365772	ENSG00000175395.ZNF25	0.365818	ENSG00000168538.TRAPPC11	0.325378	ENSG00000233493.TMEM238	0.267982	ENSG00000083720.OXCT1	0.376803	ENSG00000010404.IDS	0.404835	ENSG00000123143.PKN1	0.448011	ENSG00000112992.NNT	0.373962	ENSG00000160753.RUSC1
ENSG00000197122.SRC	ENSG00000088899.PROSAPIP1	0.415136	ENSG00000177614.PGBD5	0.424993	ENSG00000006283.CAC01G	0.40508	ENSG00000108107.RPL28	0.407905	ENSG00000174437.ATP2A2	0.416521	ENSG00000160789.LM0	0.462544	ENSG00000135709.KIAA0513	0.461732	ENSG00000142546.NOSIP	0.378545	ENSG00000173456.RNF26	0.417361	ENSG00000181039.ANKRD34A	0.394497	ENSG00000085377.PREP	0.343426	ENSG00000179837.RBM15B	0.405295	ENSG00000224165.D0JC27.AS1	0.391636	ENSG00000167772.ANGPTL4	0.39954	ENSG00000204314.PRRT1	0.43552	ENSG00000257337.RP11.983P16.4	0.379035	ENSG00000005075.POLR2J	0.425043	ENSG00000040933.INPP4A	0.448367	ENSG00000124570.SERPINB6	0.433574	ENSG00000197106.SLC6A17	0.45921	ENSG00000119537.KDSR	0.376672	ENSG00000106723.SPIN1	0.438866	ENSG00000165271.NOL6	0.360669	ENSG00000120875.DUSP4	0.223232	ENSG00000137818.RPLP1
ENSG00000084234.APLP2	ENSG00000146416.AIG1	0.225613	ENSG00000177156.TALDO1	0.373525	ENSG00000149806.FAU	0.349479	ENSG00000182768.NGRN	0.3718	ENSG00000114395.CYB561D2	0.210257	ENSG00000140632.GLYR1	0.404206	ENSG00000204176.SYT15	0.413754	ENSG00000166394.CYB5R2	0.382581	ENSG00000171443.ZNF524	0.386366	ENSG00000119699.TGFB3	0.312007	ENSG00000167702.KIFC2	0.39284	ENSG00000213261.AC093106.7	0.242628	ENSG00000225051.HMGB3P22	0.289574	ENSG00000213713.PIGCP1	0.369633	ENSG00000213236.YWHAZP2	0.315275	ENSG00000178233.TMEM151B	0.385263	ENSG00000204392.LSM2	0.350856
ENSG00000150712.MTMR12	ENSG00000198944.SOWAHA	0.372521	ENSG00000134121.CHL1	0.346081	ENSG00000162522.KIAA1522	0.353817	ENSG00000198890.PRMT6	0.33492	ENSG00000120256.LRP11	0.321375	ENSG00000174720.LARP7	0.371367	ENSG00000151229.SLC2A13	0.342653	ENSG00000023516.AKAP11	0.315595	ENSG00000076554.TPD52	0.283053	ENSG00000100796.SMEK1	0.214564	ENSG00000107623.GDF10	0.231104	ENSG00000138587.MNS1	0.35201	ENSG00000110427.KIAA1549L	0.320828	ENSG00000179456.ZNF238	0.356345	ENSG00000137710.RDX	0.342299	ENSG00000144724.PTPRG	0.223645	ENSG00000179388.EGR3	0.367623	ENSG00000060709.RIMBP2	0.341585	ENSG00000162105.SHANK2	0.335727
ENSG00000265298.RP13.104F24.3	ENSG00000101290.CDS2	0.242136	ENSG00000168702.LRP1B	0.223175	ENSG00000155506.LARP1	0.220795
ENSG00000067836.ROGDI	ENSG00000138279.ANXA7	0.232218	ENSG00000165125.TRPV6	0.196473	ENSG00000187147.RNF220	0.202132	ENSG00000126945.HNRNPH2	0.287198	ENSG00000164056.SPRY1	0.229	ENSG00000127955.G0I1	0.243967	ENSG00000016391.CHDH	0.223752	ENSG00000148110.HIATL1	0.220659	ENSG00000162729.IGSF8	0.214685	ENSG00000215447.BX322557.10	0.207451	ENSG00000004478.FKBP4	0.199875	ENSG00000163485.ADORA1	0.198155	ENSG00000132383.RPA1	0.20169	ENSG00000082397.EPB41L3	0.210304
ENSG00000196233.LCOR	ENSG00000081665.ZNF506	0.249944	ENSG00000167065.DUSP18	0.203861	ENSG00000111596.CNOT2	0.279469	ENSG00000101391.CDK5RAP1	0.207977	ENSG00000161533.ACOX1	0.232981	ENSG00000187098.MITF	0.198946	ENSG00000116747.TROVE2	0.26137	ENSG00000120616.EPC1	0.205363	ENSG00000125870.SNRPB2	0.226874	ENSG00000269867.CTD.2583A14.8	0.214837	ENSG00000123728.RAP2C	0.21133
ENSG00000091664.SLC17A6	ENSG00000139722.VPS37B	0.230216	ENSG00000235944.ZNF815P	0.22321	ENSG00000140090.SLC24A4	0.238217	ENSG00000181852.RNF41	0.262694	ENSG00000019505.SYT13	0.270605	ENSG00000166224.SGPL1	0.253982	ENSG00000180891.CUEDC1	0.281179	ENSG00000172348.RCAN2	0.254233	ENSG00000079931.MOXD1	0.214415
ENSG00000118046.STK11	ENSG00000147799.ARHGAP39	0.238507	ENSG00000138073.PREB	0.324172	ENSG00000111669.TPI1	0.336628	ENSG00000185909.KLHDC8B	0.353408	ENSG00000198246.SLC29A3	0.234289	ENSG00000062716.VMP1	0.247346	ENSG00000143621.ILF2	0.323237	ENSG00000184009.ACTG1	0.242551	ENSG00000001631.KRIT1	0.251596	ENSG00000108231.LGI1	0.30151	ENSG00000213923.CSNK1E	0.338414	ENSG00000183087.GAS6	0.288054	ENSG00000167552.TUBA1A	0.2283	ENSG00000142409.ZNF787	0.221669	ENSG00000243279.PRAF2	0.335585	ENSG00000129084.PSMA1	0.320993	ENSG00000198492.YTHDF2	0.308032	ENSG00000203667.COX20	0.311949	ENSG00000077809.GTF2I	0.315586	ENSG00000117569.PTBP2	0.298208	ENSG00000068394.GPKOW	0.212085	ENSG00000117758.STX12	0.300044	ENSG00000165233.C9orf89	0.320022	ENSG00000204104.TRAF3IP1	0.210884	ENSG00000268821.AC068039.1
ENSG00000105229.PIAS4	ENSG00000148826.NKX6.2	0.293921	ENSG00000115520.COQ10B	0.206488	ENSG00000152234.ATP5A1	0.255546	ENSG00000148308.GTF3C5	0.237921	ENSG00000205116.TMEM88B	0.240277	ENSG00000106635.BCL7B	0.25096	ENSG00000145198.VWA5B2	0.24291	ENSG00000182566.CLEC4G	0.238843	ENSG00000049239.H6PD	0.230593
ENSG00000129187.DCTD	ENSG00000168484.SFTPC	0.227922	ENSG00000105135.ILVBL	0.224926	ENSG00000013563.D0SE1L1	0.266506	ENSG00000181035.SLC25A42	0.241623	ENSG00000163512.AZI2	0.236077	ENSG00000107263.RAPGEF1	0.226416	ENSG00000221916.C19orf73	0.203635	ENSG00000150455.TIRAP	0.202165	ENSG00000100156.SLC16A8	0.246821
ENSG00000109133.TMEM33	ENSG00000110871.COQ5	0.27623	ENSG00000088256.G011	0.225737	ENSG00000062194.GPBP1	0.249078	ENSG00000127616.SMARCA4	0.228796	ENSG00000086598.TMED2	0.234112	ENSG00000136521.NDUFB5	0.232705	ENSG00000213588.ZBTB9	0.229749
ENSG00000175970.UNC119B	ENSG00000112294.ALDH5A1	0.261959	ENSG00000145734.BDP1	0.248922	ENSG00000269388.AC018755.16	0.317771	ENSG00000146374.RSPO3	0.24443	ENSG00000159131.GART	0.23444	ENSG00000176595.KBTBD11	0.319765	ENSG00000198081.ZFP161	0.287657	ENSG00000250067.YJEFN3	0.311896	ENSG00000111276.CDKN1B	0.290376	ENSG00000174282.ZBTB4	0.294003	ENSG00000102531.FNDC3A	0.245804	ENSG00000128567.PODXL	0.288342	ENSG00000101384.JAG1	0.195942	ENSG00000085721.RRN3	0.274769	ENSG00000153214.TMEM87B	0.231833
ENSG00000099282.TSPAN15	ENSG00000166091.CMTM5	0.383215	ENSG00000204655.MOG	0.387673	ENSG00000188153.COL4A5	0.332919	ENSG00000164161.HHIP	0.335886	ENSG00000103089.FA2H	0.405864	ENSG00000118322.ATP10B	0.239494	ENSG00000169247.SH3TC2	0.352338	ENSG00000154144.TBRG1	0.233201	ENSG00000005513.SOX8	0.344104	ENSG00000070214.SLC44A1	0.386625	ENSG00000105695.MAG	0.404334	ENSG00000084453.SLCO1A2	0.38688	ENSG00000100842.EFS	0.379519	ENSG00000158296.SLC13A3	0.30251	ENSG00000198835.GJC2	0.375371	ENSG00000196187.TMEM63A	0.380747	ENSG00000126822.PLEKHG3	0.405262	ENSG00000010278.CD9	0.321793	ENSG00000242808.SOX2.OT	0.372847	ENSG00000188042.ARL4C	0.205122	ENSG00000136960.ENPP2	0.425602	ENSG00000173786.CNP	0.415349	ENSG00000189058.APOD	0.369609	ENSG00000102934.PLLP	0.432954	ENSG00000065809.FAM107B
ENSG00000128011.LRFN1	ENSG00000175115.PACS1	0.321227	ENSG00000129990.SYT5	0.349861	ENSG00000188573.FBLL1	0.309609	ENSG00000235098.ANKRD65	0.221061	ENSG00000179912.R3HDM2	0.33108	ENSG00000169093.ASMTL	0.293331	ENSG00000084764.MAPRE3	0.329277	ENSG00000189067.LITAF	0.372595	ENSG00000040608.RTN4R	0.436706	ENSG00000076826.CAMSAP3	0.351077	ENSG00000164938.TP53INP1	0.252544	ENSG00000099625.C19orf26	0.380543	ENSG00000011007.TCEB3	0.215785	ENSG00000133243.BTBD2	0.304503	ENSG00000113108.APBB3	0.288152	ENSG00000107551.RASSF4	0.312374	ENSG00000150967.ABCB9	0.297785	ENSG00000106327.TFR2	0.253515	ENSG00000105613.MAST1	0.355761	ENSG00000142235.LMTK3	0.353447	ENSG00000237441.RGL2	0.253871	ENSG00000133612.AGAP3	0.363539	ENSG00000167680.SEMA6B	0.347261	ENSG00000037042.TUBG2	0.31247	ENSG00000091592.NLRP1
ENSG00000213462.ERV3.1	ENSG00000116353.MECR	0.196853	ENSG00000103994.ZFP106	0.220852
ENSG00000126561.STAT5A	ENSG00000168748.CA7	0.205294	ENSG00000119042.SATB2	0.321564	ENSG00000174482.LINGO2	0.238967	ENSG00000100320.RBFOX2	0.290937	ENSG00000149269.PAK1	0.296656	ENSG00000217950.AC073869.20	0.267975	ENSG00000113732.ATP6V0E1	0.304719	ENSG00000168135.KCNJ4	0.30751	ENSG00000160190.SLC37A1	0.302009	ENSG00000167526.RPL13	0.311263	ENSG00000163840.DTX3L	0.302967	ENSG00000141252.VPS53	0.253355	ENSG00000173621.LRFN4	0.296636	ENSG00000172915.NBEA	0.302684	ENSG00000100852.ARHGAP5	0.271761	ENSG00000149654.CDH22	0.291471	ENSG00000104529.EEF1D	0.318186	ENSG00000116478.HDAC1	0.249175	ENSG00000160396.HIPK4	0.297543	ENSG00000168890.TMEM150A	0.281709	ENSG00000067191.CACNB1	0.293492	ENSG00000142937.RPS8	0.291142	ENSG00000176454.LPCAT4	0.281981	ENSG00000101210.EEF1A2	0.308362	ENSG00000172466.ZNF24
ENSG00000115204.MPV17	ENSG00000005022.SLC25A5	0.196078	ENSG00000133661.SFTPD	0.19693	ENSG00000077063.CTTNBP2	0.200494	ENSG00000160214.RRP1	0.213413	ENSG00000126858.RHOT1	0.208456	ENSG00000182872.RBM10	0.252732
ENSG00000072858.SIDT1	ENSG00000119522.DENND1A	0.217225	ENSG00000091137.SLC26A4	0.250153	ENSG00000006125.AP2B1	0.258135	ENSG00000146147.MLIP	0.298315	ENSG00000067221.STOML1	0.224504	ENSG00000171533.MAP6	0.261556	ENSG00000011677.GABRA3	0.280819	ENSG00000155229.MMS19	0.214091	ENSG00000237732.AC010980.2	0.270696
ENSG00000131634.TMEM204	ENSG00000100441.KHNYN	0.207335	ENSG00000082438.COBLL1	0.202269	ENSG00000077348.EXOSC5	0.203587	ENSG00000184967.NOC4L	0.196156	ENSG00000102001.CAC01F	0.195391	ENSG00000149564.ESAM	0.280176	ENSG00000198959.TGM2	0.231954	ENSG00000113721.PDGFRB	0.214731	ENSG00000118407.FILIP1	0.203328	ENSG00000103415.HMOX2	0.202517	ENSG00000128567.PODXL	0.236051
ENSG00000188153.COL4A5	ENSG00000099282.TSPAN15	0.332919	ENSG00000164161.HHIP	0.323878	ENSG00000065600.TMEM206	0.25389	ENSG00000163235.TGFA	0.252048	ENSG00000126822.PLEKHG3	0.357178
ENSG00000147364.FBXO25	ENSG00000136478.TEX2	0.27247	ENSG00000185104.FAF1	0.207628	ENSG00000147955.SIGMAR1	0.208617	ENSG00000257704.PRR24	0.220629	ENSG00000135124.P2RX4	0.225466	ENSG00000100983.GSS	0.248303	ENSG00000234648.AL162151.3	0.207529	ENSG00000148218.ALAD	0.225746	ENSG00000205309.NT5M	0.22531	ENSG00000041880.PARP3	0.206629	ENSG00000129158.SERGEF	0.297228	ENSG00000103168.TAF1C	0.239878	ENSG00000064932.SBNO2	0.195759
ENSG00000145495.MARCH6	ENSG00000133460.SLC2A11	0.24189	ENSG00000167645.YIF1B	0.302183	ENSG00000115977.AAK1	0.331731	ENSG00000109906.ZBTB16	0.237853	ENSG00000116161.CACYBP	0.234252	ENSG00000253626.EIF5AL1	0.231654	ENSG00000227105.PARP1P1	0.345065	ENSG00000188613.0NOS1	0.254356	ENSG00000101444.AHCY	0.263919	ENSG00000155252.PI4K2A	0.254285	ENSG00000214265.SNURF	0.303651	ENSG00000153317.ASAP1	0.237611	ENSG00000185565.LSAMP	0.260091	ENSG00000198856.OSTC	0.311241	ENSG00000127481.UBR4	0.293177	ENSG00000127580.WDR24	0.300309	ENSG00000130226.DPP6	0.266304	ENSG00000143252.SDHC	0.264361	ENSG00000230216.HSPB1P2	0.263548	ENSG00000163950.SLBP	0.280448	ENSG00000217094.RP11.460H18.1	0.22808	ENSG00000116198.CEP104	0.24047	ENSG00000119402.FBXW2	0.199995	ENSG00000180764.PIPSL	0.200844	ENSG00000119328.FAM206A
ENSG00000159784.FAM131B	ENSG00000157693.C9orf91	0.28679	ENSG00000138074.SLC5A6	0.205893	ENSG00000234616.JRK	0.293455	ENSG00000074590.NUAK1	0.287709	ENSG00000137642.SORL1	0.28135	ENSG00000189339.SLC35E2B	0.235257	ENSG00000107819.SFXN3	0.254491	ENSG00000145864.GABRB2	0.277617	ENSG00000149575.SCN2B	0.254794	ENSG00000077254.USP33	0.264048	ENSG00000124614.RPS10	0.210096	ENSG00000198961.PJA2	0.270791	ENSG00000173320.STOX2	0.214619	ENSG00000173272.MZT2A	0.27768	ENSG00000108389.MTMR4	0.269047	ENSG00000228300.C19orf24	0.250719	ENSG00000129159.KCNC1	0.284632	ENSG00000171246.NPTX1	0.288397	ENSG00000181754.AMIGO1	0.277741	ENSG00000132463.GRSF1	0.263262	ENSG00000139641.ESYT1	0.286074	ENSG00000126005.MMP24.AS1	0.291223	ENSG00000165868.HSPA12A	0.291242	ENSG00000179796.LRRC3B	0.24736	ENSG00000197959.DNM3
ENSG00000081665.ZNF506	ENSG00000196233.LCOR	0.249944	ENSG00000051825.MPHOSPH9	0.304652	ENSG00000143033.MTF2	0.287611	ENSG00000188811.NHLRC3	0.260557	ENSG00000174238.PITP0	0.33456	ENSG00000185760.KCNQ5	0.30673	ENSG00000212694.AC084018.1	0.321332	ENSG00000054803.CBLN4	0.365117	ENSG00000163328.GPR155	0.295609	ENSG00000235706.DICER1.AS1	0.306826	ENSG00000204514.ZNF814	0.305009	ENSG00000232611.RP11.1114A5.4	0.287648	ENSG00000197928.ZNF677	0.270168	ENSG00000132405.TBC1D14	0.308106	ENSG00000176407.KCMF1	0.28473	ENSG00000140406.MESDC1	0.337375	ENSG00000182973.CNOT10	0.211408	ENSG00000119820.YIPF4	0.325728	ENSG00000196267.ZNF836	0.282081	ENSG00000119684.MLH3	0.30319	ENSG00000144815.NXPE3	0.315825	ENSG00000139624.CERS5	0.350825	ENSG00000102524.TNFSF13B	0.197889	ENSG00000155093.PTPRN2	0.331036
ENSG00000263327.TAPT1.AS1	ENSG00000221963.APOL6	0.306151	ENSG00000133794.ARNTL	0.309902	ENSG00000125249.RAP2A	0.351989	ENSG00000176749.CDK5R1	0.345939	ENSG00000090905.TNRC6A	0.355234	ENSG00000076924.XAB2	0.31718	ENSG00000110429.FBXO3	0.296695	ENSG00000073169.RP3.402G11.5	0.298399	ENSG00000128872.TMOD2	0.350174	ENSG00000065154.OAT	0.337647	ENSG00000196562.SULF2	0.290726	ENSG00000071794.HLTF	0.272108	ENSG00000166402.TUB	0.338594	ENSG00000196295.AC005154.6	0.248469	ENSG00000147481.SNTG1	0.330596	ENSG00000142002.DPP9	0.274426	ENSG00000184602.SNN	0.337083	ENSG00000159899.NPR2	0.332661	ENSG00000168291.PDHB	0.291508	ENSG00000115966.ATF2	0.231966	ENSG00000117385.LEPRE1	0.244749	ENSG00000176903.PNMA1	0.341057	ENSG00000132718.SYT11	0.330282	ENSG00000068489.PRR11	0.236526	ENSG00000135870.RC3H1
ENSG00000218502.H2AFZP3	ENSG00000004799.PDK4	0.247004	ENSG00000214297.ALDOAP2	0.336273	ENSG00000165526.RPUSD4	0.219937	ENSG00000205940.HSP90AB2P	0.212391	ENSG00000110107.PRPF19	0.346367	ENSG00000154305.MIA3	0.262168	ENSG00000137216.TMEM63B	0.316103	ENSG00000124614.RPS10	0.337126	ENSG00000172915.NBEA	0.260772	ENSG00000140988.RPS2	0.322684	ENSG00000224781.RP13.77O11.2	0.290135	ENSG00000008988.RPS20	0.258764	ENSG00000135119.RNFT2	0.336367	ENSG00000234975.FTH1P2	0.235266	ENSG00000197043.ANXA6	0.306806	ENSG00000121083.DYNLL2	0.256007	ENSG00000216624.GAPDHP72	0.315182	ENSG00000243974.VTI1BP1	0.250631	ENSG00000114767.RRP9	0.20844	ENSG00000234106.RP11.288E14.2	0.258552	ENSG00000183022.TPM3P8	0.249806
ENSG00000254690.GS1.393G12.12	ENSG00000064419.TNPO3	0.217394	ENSG00000169241.SLC50A1	0.196553	ENSG00000156795.WDYHV1	0.203586	ENSG00000176973.FAM89B	0.307357
ENSG00000143321.HDGF	ENSG00000099256.PRTFDC1	0.271644	ENSG00000170144.HNRNPA3	0.230977	ENSG00000165389.SPTSSA	0.227123	ENSG00000142186.SCYL1	0.283804	ENSG00000115977.AAK1	0.262036	ENSG00000148411.0CC2	0.269436	ENSG00000110871.COQ5	0.284112	ENSG00000188725.C5orf43	0.27062	ENSG00000126091.ST3GAL3	0.276587	ENSG00000012660.ELOVL5	0.28046	ENSG00000101236.RNF24	0.268546	ENSG00000171853.TRAPPC12	0.308262	ENSG00000102468.HTR2A	0.25427	ENSG00000125686.MED1	0.219063	ENSG00000253173.RP11.152C15.1	0.255089	ENSG00000139323.POC1B	0.258045	ENSG00000092330.TINF2	0.303688	ENSG00000114670.NEK11	0.272996	ENSG00000067560.RHOA	0.314252	ENSG00000183291.SEP15	0.348179	ENSG00000127022.CANX	0.347994	ENSG00000162631.NTNG1	0.225842	ENSG00000241781.AL161626.1	0.218594	ENSG00000127580.WDR24	0.252238	ENSG00000130226.DPP6
ENSG00000255909.RP11.841C19.3	ENSG00000260257.RP5.1085F17.3	0.221448	ENSG00000170525.PFKFB3	0.228007	ENSG00000243667.WDR92	0.228045	ENSG00000147471.PROSC	0.242968	ENSG00000160783.PMF1	0.275541	ENSG00000197442.MAP3K5	0.198038	ENSG00000181991.MRPS11	0.256232	ENSG00000136930.PSMB7	0.245273	ENSG00000250067.YJEFN3	0.220505	ENSG00000137414.FAM8A1	0.219648	ENSG00000109881.CCDC34	0.241778	ENSG00000128567.PODXL	0.226486
ENSG00000177181.RIMKLA	ENSG00000181039.ANKRD34A	0.320284	ENSG00000105583.WDR83OS	0.331053	ENSG00000185737.NRG3	0.320612	ENSG00000197106.SLC6A17	0.342135	ENSG00000223547.ZNF844	0.262161	ENSG00000101138.CSTF1	0.279838	ENSG00000112079.STK38	0.295268	ENSG00000170604.IRF2BP1	0.361279	ENSG00000183401.CCDC159	0.302756	ENSG00000160294.MCM3AP	0.303498	ENSG00000181704.YIPF6	0.279889	ENSG00000143155.TIPRL	0.292184	ENSG00000153902.LGI4	0.31265	ENSG00000121390.PSPC1	0.362886	ENSG00000183783.KCTD8	0.311613	ENSG00000188493.C19orf54	0.327819	ENSG00000157895.C12orf43	0.324032	ENSG00000183780.SLC35F3	0.315164	ENSG00000164619.BMPER	0.207137	ENSG00000136147.PHF11	0.295333	ENSG00000218175.AC016739.2	0.34089	ENSG00000185088.RPS27L	0.290757	ENSG00000213977.TAX1BP3	0.326113	ENSG00000155366.RHOC	0.36232	ENSG00000182601.HS3ST4
ENSG00000133460.SLC2A11	ENSG00000145495.MARCH6	0.24189	ENSG00000138642.HERC6	0.210252	ENSG00000109906.ZBTB16	0.294664	ENSG00000101040.ZMYND8	0.236811	ENSG00000128881.TTBK2	0.278062	ENSG00000184787.UBE2G2	0.236701	ENSG00000164434.FABP7	0.234321	ENSG00000269038.AP001462.6	0.215896	ENSG00000247157.RP11.434C1.1	0.249143	ENSG00000158966.CACHD1	0.20102	ENSG00000162704.ARPC5	0.204935	ENSG00000197903.HIST1H2BK	0.252344	ENSG00000177679.SRRM3	0.238991	ENSG00000170464.D0JC18	0.202236	ENSG00000156802.ATAD2	0.229889	ENSG00000126870.WDR60	0.236957	ENSG00000102678.FGF9	0.219265	ENSG00000071127.WDR1	0.216921	ENSG00000198963.RORB	0.274974	ENSG00000148660.CAMK2G	0.271894	ENSG00000100815.TRIP11	0.253514	ENSG00000184349.EF05	0.260056	ENSG00000145934.TENM2	0.226354	ENSG00000135108.FBXO21	0.212289	ENSG00000160075.SSU72
ENSG00000138095.LRPPRC	ENSG00000134575.ACP2	0.263005	ENSG00000102316.MAGED2	0.250475	ENSG00000136895.GARNL3	0.22595	ENSG00000110107.PRPF19	0.240979	ENSG00000145087.STXBP5L	0.220977	ENSG00000022355.GABRA1	0.240897	ENSG00000172500.FIBP	0.264599	ENSG00000176383.B3GNT4	0.245517	ENSG00000143801.PSEN2	0.232142	ENSG00000184007.PTP4A2	0.238979	ENSG00000154277.UCHL1	0.268257	ENSG00000197043.ANXA6	0.267701	ENSG00000164051.CCDC51	0.220847	ENSG00000141858.SAMD1	0.19721	ENSG00000164591.MYOZ3	0.217685
ENSG00000056097.ZFR	ENSG00000141378.PTRH2	0.196371	ENSG00000243156.MICAL3	0.223333	ENSG00000122873.CISD1	0.206396	ENSG00000178209.PLEC	0.208219	ENSG00000116120.FARSB	0.244717	ENSG00000125870.SNRPB2	0.19926
ENSG00000152700.SAR1B	ENSG00000143815.LBR	0.28838	ENSG00000133195.SLC39A11	0.214756	ENSG00000165410.CFL2	0.271248	ENSG00000148842.CNNM2	0.257055	ENSG00000109654.TRIM2	0.320941	ENSG00000233223.AC113189.5	0.266089	ENSG00000149531.FRG1B	0.239369	ENSG00000071205.ARHGAP10	0.308592	ENSG00000145414.0F1	0.23527	ENSG00000235026.AC066593.1	0.274677	ENSG00000156671.SAMD8	0.315206	ENSG00000135749.PCNXL2	0.309404	ENSG00000247121.CTD.2260A17.2	0.22108	ENSG00000148985.PGAP2	0.229272	ENSG00000164125.FAM198B	0.309838	ENSG00000166471.TMEM41B	0.265861	ENSG00000108312.UBTF	0.239637	ENSG00000105968.H2AFV	0.285157	ENSG00000164176.EDIL3	0.299176	ENSG00000113013.HSPA9	0.19594	ENSG00000108106.UBE2S	0.239887	ENSG00000205765.C5orf51	0.228684	ENSG00000118804.STBD1	0.289168	ENSG00000147010.SH3KBP1	0.322295	ENSG00000204070.SYS1
ENSG00000159692.CTBP1	ENSG00000138834.MAPK8IP3	0.313921	ENSG00000008256.CYTH3	0.274382	ENSG00000088899.PROSAPIP1	0.329768	ENSG00000173020.ADRBK1	0.291405	ENSG00000141013.GAS8	0.254966	ENSG00000119431.HDHD3	0.275074	ENSG00000022567.SLC45A4	0.219855	ENSG00000145675.PIK3R1	0.295744	ENSG00000175221.MED16	0.195526	ENSG00000170616.SCRT1	0.301065	ENSG00000167508.MVD	0.199994	ENSG00000230910.RP3.525N10.2	0.251201	ENSG00000181220.ZNF746	0.275763	ENSG00000183018.SPNS2	0.258348	ENSG00000001630.CYP51A1	0.285407	ENSG00000147383.NSDHL	0.221387	ENSG00000100348.TXN2	0.337156	ENSG00000126217.MCF2L	0.254738	ENSG00000147400.CETN2	0.294111	ENSG00000178980.SEPW1	0.286961	ENSG00000129562.DAD1	0.298051	ENSG00000128607.KLHDC10	0.304543	ENSG00000116670.MAD2L2	0.315602	ENSG00000034053.APBA2	0.292846	ENSG00000099381.SETD1A
ENSG00000247092.SNHG10	ENSG00000255717.SNHG1	0.204016
ENSG00000145919.BOD1	ENSG00000079616.KIF22	0.208285	ENSG00000110435.PDHX	0.202388	ENSG00000072401.UBE2D1	0.208129	ENSG00000011566.MAP4K3	0.219147	ENSG00000023734.STRAP	0.199561	ENSG00000112335.SNX3	0.203614	ENSG00000166260.COX11	0.207531
ENSG00000144118.RALB	ENSG00000153310.FAM49B	0.353541	ENSG00000254682.RP11.660L16.2	0.286544	ENSG00000185742.C11orf87	0.362725	ENSG00000120256.LRP11	0.396202	ENSG00000108946.PRKAR1A	0.379991	ENSG00000161956.SENP3	0.308029	ENSG00000085982.USP40	0.380987	ENSG00000184304.PRKD1	0.230072	ENSG00000106609.TMEM248	0.258235	ENSG00000188316.ENO4	0.217433	ENSG00000133083.DCLK1	0.379864	ENSG00000164830.OXR1	0.371691	ENSG00000198915.RASGEF1A	0.382095	ENSG00000198961.PJA2	0.407516	ENSG00000081307.UBA5	0.353714	ENSG00000175582.RAB6A	0.397595	ENSG00000100422.CERK	0.303129	ENSG00000144711.IQSEC1	0.358393	ENSG00000009307.CSDE1	0.227427	ENSG00000128683.GAD1	0.407595	ENSG00000158301.GPRASP2	0.370653	ENSG00000160803.UBQLN4	0.305221	ENSG00000108389.MTMR4	0.35939	ENSG00000169764.UGP2	0.405706	ENSG00000187189.TSPYL4
ENSG00000175279.APITD1	ENSG00000186951.PPARA	0.219046	ENSG00000149925.ALDOA	0.241733	ENSG00000081377.CDC14B	0.217651	ENSG00000143318.CASQ1	0.211841	ENSG00000141858.SAMD1	0.212386	ENSG00000114784.EIF1B	0.205888	ENSG00000165424.ZCCHC24	0.234289	ENSG00000114115.RBP1	0.220488	ENSG00000213563.C8orf82	0.221036
ENSG00000095906.NUBP2	ENSG00000051128.HOMER3	0.249481	ENSG00000115461.IGFBP5	0.20772	ENSG00000112062.MAPK14	0.202494	ENSG00000160392.C19orf47	0.225276
ENSG00000184388.PABPC1L2B	ENSG00000126950.TMEM35	0.320642	ENSG00000135709.KIAA0513	0.307869	ENSG00000046651.OFD1	0.308314	ENSG00000165782.TMEM55B	0.321932	ENSG00000197106.SLC6A17	0.321597	ENSG00000081760.AACS	0.336304	ENSG00000178974.FBXO34	0.333699	ENSG00000183785.TUBA8	0.375222	ENSG00000171462.DLK2	0.27869	ENSG00000206573.SETD5.AS1	0.274588	ENSG00000177674.AGTRAP	0.322577	ENSG00000182836.PLCXD3	0.211913	ENSG00000161980.POLR3K	0.220621	ENSG00000145721.LIX1	0.294145	ENSG00000125962.ARMCX5	0.205191	ENSG00000069424.KC0B2	0.326542	ENSG00000132530.XAF1	0.289656	ENSG00000136854.STXBP1	0.324177	ENSG00000091972.CD200	0.323365	ENSG00000064490.RFXANK	0.327939	ENSG00000110786.PTPN5	0.353044	ENSG00000123178.SPRYD7	0.268145
ENSG00000164161.HHIP	ENSG00000166091.CMTM5	0.348013	ENSG00000099282.TSPAN15	0.335886	ENSG00000188153.COL4A5	0.323878	ENSG00000176890.TYMS	0.248527	ENSG00000084453.SLCO1A2	0.337374	ENSG00000197430.OPALIN	0.380669	ENSG00000002016.RAD52	0.212397	ENSG00000018280.SLC11A1	0.259719	ENSG00000013297.CLDN11	0.39505	ENSG00000167755.KLK6	0.356405	ENSG00000135333.EPHA7	0.195443
ENSG00000161800.RACGAP1	ENSG00000116957.TBCE	0.282292	ENSG00000132313.MRPL35	0.311201	ENSG00000162735.PEX19	0.334806	ENSG00000131473.ACLY	0.310854	ENSG00000102710.FAM48A	0.240819	ENSG00000187257.RSBN1L	0.343556	ENSG00000081721.DUSP12	0.235606	ENSG00000117682.DHDDS	0.274639	ENSG00000108389.MTMR4	0.318686	ENSG00000183161.FANCF	0.217236	ENSG00000132570.PCBD2	0.203012	ENSG00000132323.ILKAP	0.306512	ENSG00000044459.CNTLN	0.341209	ENSG00000115365.LANCL1	0.322277	ENSG00000143756.FBXO28	0.292679	ENSG00000164181.ELOVL7	0.198865	ENSG00000090621.PABPC4	0.355571
ENSG00000231074.HCG18	ENSG00000091137.SLC26A4	0.230149	ENSG00000048991.R3HDM1	0.28016	ENSG00000101544.ADNP2	0.220028	ENSG00000090487.SPG21	0.215384	ENSG00000132470.ITGB4	0.305275	ENSG00000177465.ACOT4	0.221027	ENSG00000159248.GJD2	0.284173	ENSG00000179409.GEMIN4	0.268648	ENSG00000166432.ZMAT1	0.285056	ENSG00000153820.SPHKAP	0.307259	ENSG00000136068.FLNB	0.258003	ENSG00000241494.RP11.796G6.1	0.198555	ENSG00000100941.PNN	0.298598	ENSG00000132688.NES	0.275253	ENSG00000117069.ST6GAL0C5	0.344888
ENSG00000142453.CARM1	ENSG00000050438.SLC4A8	0.220196	ENSG00000183023.SLC8A1	0.213095	ENSG00000078328.RBFOX1	0.209652	ENSG00000172782.FADS6	0.236144
ENSG00000123595.RAB9A	ENSG00000143811.PYCR2	0.205909	ENSG00000245573.BDNF.AS	0.195415
ENSG00000117713.ARID1A	ENSG00000157985.AGAP1	0.19735	ENSG00000113300.CNOT6	0.19819	ENSG00000228360.RP11.365F18.1	0.197653	ENSG00000243147.MRPL33	0.213239	ENSG00000166341.DCHS1	0.210762	ENSG00000181090.EHMT1	0.211232	ENSG00000184831.APOO	0.213196	ENSG00000132005.RFX1	0.204744	ENSG00000061794.MRPS35	0.212077	ENSG00000166352.C11orf74	0.198503	ENSG00000131779.PEX11B	0.213233	ENSG00000163939.PBRM1	0.196783	ENSG00000169288.MRPL1	0.262181	ENSG00000221838.AP4M1	0.230173	ENSG00000004779.NDUFAB1	0.209261
ENSG00000092931.MFSD11	ENSG00000182890.GLUD2	0.230706	ENSG00000137880.GCHFR	0.236295	ENSG00000203727.SAMD5	0.235402	ENSG00000259840.LA16c.380A1.1	0.204626	ENSG00000172943.PHF8	0.199328	ENSG00000181234.TMEM132C	0.200857	ENSG00000062282.DGAT2	0.211433	ENSG00000014138.POLA2	0.254739	ENSG00000148248.SURF4	0.199112	ENSG00000083857.FAT1	0.24327	ENSG00000165006.UBAP1	0.215046	ENSG00000184588.PDE4B	0.238474	ENSG00000184432.COPB2	0.225265	ENSG00000104886.PLEKHJ1	0.198714
ENSG00000082482.KCNK2	ENSG00000156959.LHFPL4	0.335831	ENSG00000008517.IL32	0.218256	ENSG00000101438.SLC32A1	0.33571	ENSG00000146083.RNF44	0.358395	ENSG00000214456.PLIN5	0.344575	ENSG00000073910.FRY	0.331428	ENSG00000130222.GADD45G	0.247094	ENSG00000197106.SLC6A17	0.333447	ENSG00000188895.MSL1	0.328286	ENSG00000088538.DOCK3	0.334449	ENSG00000110435.PDHX	0.281665	ENSG00000103024.NME3	0.328722	ENSG00000141446.ESCO1	0.256437	ENSG00000221821.C6orf226	0.250608	ENSG00000163794.UCN	0.289941	ENSG00000245849.CTD.2339L15.1	0.216052	ENSG00000033011.ALG1	0.204323	ENSG00000100678.SLC8A3	0.33128	ENSG00000187837.HIST1H1C	0.342255	ENSG00000100503.NIN	0.20587	ENSG00000135750.KCNK1	0.322597	ENSG00000078369.GNB1	0.345506	ENSG00000139970.RTN1	0.340829	ENSG00000183307.CECR6	0.324353	ENSG00000128294.TPST2
ENSG00000171202.TMEM126A	ENSG00000109390.NDUFC1	0.251349	ENSG00000056050.C4orf27	0.261531	ENSG00000204237.OXLD1	0.22581	ENSG00000236312.RPL34P34	0.214123	ENSG00000232859.LYRM9	0.243604	ENSG00000127184.COX7C	0.221039	ENSG00000164081.TEX264	0.221243	ENSG00000130414.NDUFA10	0.203249	ENSG00000214113.LYRM4	0.235473	ENSG00000132394.EEFSEC	0.226407	ENSG00000105663.WBP7	0.200204	ENSG00000127603.MACF1	0.199719	ENSG00000172840.PDP2	0.230566	ENSG00000179041.RRS1	0.221153	ENSG00000117748.RPA2	0.234323	ENSG00000267321.RP11.1094M14.11	0.264276	ENSG00000124380.SNRNP27	0.239182	ENSG00000138629.UBL7	0.212826	ENSG00000163832.ELP6	0.222964
ENSG00000173175.ADCY5	ENSG00000142459.EVI5L	0.399026	ENSG00000126464.PRR12	0.422264	ENSG00000160948.VPS28	0.378628	ENSG00000125966.MMP24	0.407522	ENSG00000171368.TPPP	0.422088	ENSG00000169710.FASN	0.422981	ENSG00000130382.MLLT1	0.382286	ENSG00000106665.CLIP2	0.20699	ENSG00000143337.TOR1AIP1	0.332673	ENSG00000163584.RPL22L1	0.336067	ENSG00000196465.MYL6B	0.294537	ENSG00000232434.C9orf172	0.404309	ENSG00000160294.MCM3AP	0.401213	ENSG00000161847.RAVER1	0.359872	ENSG00000130724.CHMP2A	0.401316	ENSG00000130294.KIF1A	0.389548	ENSG00000100412.ACO2	0.382191	ENSG00000107404.DVL1	0.389784	ENSG00000100209.HSCB	0.386123	ENSG00000079313.REXO1	0.376913	ENSG00000130695.CEP85	0.195632	ENSG00000100241.SBF1	0.411132	ENSG00000163872.YEATS2	0.381565	ENSG00000169926.KLF13	0.371617	ENSG00000189337.KAZN
ENSG00000148123.LPPR1	ENSG00000075461.CACNG4	0.201507	ENSG00000120899.PTK2B	0.19523	ENSG00000134853.PDGFRA	0.252297	ENSG00000101203.COL20A1	0.199324
ENSG00000198944.SOWAHA	ENSG00000106617.PRKAG2	0.338399	ENSG00000150712.MTMR12	0.372521	ENSG00000134121.CHL1	0.393151	ENSG00000163961.RNF168	0.265829	ENSG00000163159.VPS72	0.210114	ENSG00000246100.CTC.774J1.2	0.230524	ENSG00000197006.METTL9	0.239315	ENSG00000166068.SPRED1	0.22474	ENSG00000072182.ASIC4	0.210796	ENSG00000124209.RAB22A	0.218272	ENSG00000105617.LENG1	0.313459	ENSG00000162545.CAMK2N1	0.318979	ENSG00000165733.BMS1	0.234739	ENSG00000123091.RNF11	0.400291	ENSG00000108861.DUSP3	0.365127	ENSG00000164683.HEY1	0.333139	ENSG00000010404.IDS	0.416868	ENSG00000101161.PRPF6	0.29318	ENSG00000171033.PKIA	0.272016	ENSG00000101856.PGRMC1	0.434944	ENSG00000188070.C11orf95	0.421905	ENSG00000184900.SUMO3	0.403983	ENSG00000083223.ZCCHC6	0.318424	ENSG00000126653.NSRP1	0.314675	ENSG00000260032.LINC00657
ENSG00000162998.FRZB	ENSG00000152078.TMEM56	0.20294	ENSG00000184182.UBE2F	0.248083	ENSG00000112759.SLC29A1	0.219161	ENSG00000102805.CLN5	0.239594	ENSG00000090006.LTBP4	0.19803	ENSG00000167244.IGF2	0.220528	ENSG00000188760.TMEM198	0.208755	ENSG00000164588.HCN1	0.216082	ENSG00000136848.DAB2IP	0.198379	ENSG00000130176.CNN1	0.243554	ENSG00000082684.SEMA5B	0.203785	ENSG00000168542.COL3A1	0.30651	ENSG00000104812.GYS1	0.208712
ENSG00000139651.ZNF740	ENSG00000124608.AARS2	0.336756	ENSG00000149932.TMEM219	0.368092	ENSG00000132329.RAMP1	0.331773	ENSG00000108107.RPL28	0.330645	ENSG00000143126.CELSR2	0.365065	ENSG00000005075.POLR2J	0.339237	ENSG00000115275.MOGS	0.244041	ENSG00000197106.SLC6A17	0.334833	ENSG00000110042.DTX4	0.293236	ENSG00000162714.ZNF496	0.227492	ENSG00000105669.COPE	0.337652	ENSG00000236104.ZBTB22	0.33295	ENSG00000185043.CIB1	0.342254	ENSG00000088367.EPB41L1	0.349652	ENSG00000160716.CHRNB2	0.352594	ENSG00000140521.POLG	0.338158	ENSG00000135631.RAB11FIP5	0.327978	ENSG00000158769.F11R	0.195211	ENSG00000151117.TMEM86A	0.205013	ENSG00000105429.MEGF8	0.336261	ENSG00000243547.HNRNPKP4	0.339123	ENSG00000087152.ATXN7L3	0.347739	ENSG00000256293.RP11.114F3.2	0.269936	ENSG00000103034.NDRG4	0.358285	ENSG00000213762.ZNF134
ENSG00000182327.GLTPD2	ENSG00000164327.RICTOR	0.28237	ENSG00000205364.MT1M	0.344589	ENSG00000125966.MMP24	0.363044	ENSG00000258429.PDF	0.34133	ENSG00000107282.APBA1	0.351261	ENSG00000149531.FRG1B	0.256122	ENSG00000145414.0F1	0.305131	ENSG00000108684.ASIC2	0.378243	ENSG00000099625.C19orf26	0.382613	ENSG00000083444.PLOD1	0.359008	ENSG00000117450.PRDX1	0.34369	ENSG00000149150.SLC43A1	0.307742	ENSG00000039319.ZFYVE16	0.378129	ENSG00000232434.C9orf172	0.353961	ENSG00000239857.GET4	0.326669	ENSG00000107551.RASSF4	0.3433	ENSG00000166452.AKIP1	0.224727	ENSG00000213719.CLIC1	0.317743	ENSG00000105613.MAST1	0.358213	ENSG00000261221.ZNF865	0.319341	ENSG00000233639.AC018730.1	0.344202	ENSG00000135127.CCDC64	0.332074	ENSG00000218336.TENM3	0.36015	ENSG00000122378.FAM213A	0.352264	ENSG00000186907.RTN4RL2
ENSG00000142459.EVI5L	ENSG00000173175.ADCY5	0.399026	ENSG00000106400.ZNHIT1	0.396227	ENSG00000126464.PRR12	0.435696	ENSG00000139410.SDSL	0.368169	ENSG00000226742.HSBP1L1	0.231064	ENSG00000137880.GCHFR	0.264333	ENSG00000075618.FSCN1	0.350278	ENSG00000171368.TPPP	0.42967	ENSG00000169710.FASN	0.439829	ENSG00000182518.FAM104B	0.269052	ENSG00000205476.CCDC85C	0.35362	ENSG00000227347.HNRNPKP2	0.256402	ENSG00000110011.D0JC4	0.370964	ENSG00000116871.MAP7D1	0.298673	ENSG00000135457.TFCP2	0.245836	ENSG00000178252.WDR6	0.387032	ENSG00000140688.C16orf58	0.406273	ENSG00000232434.C9orf172	0.430481	ENSG00000141503.MINK1	0.468208	ENSG00000100412.ACO2	0.434182	ENSG00000185608.MRPL40	0.358684	ENSG00000149527.PLCH2	0.41275	ENSG00000136319.TTC5	0.284884	ENSG00000130921.C12orf65	0.238675	ENSG00000100241.SBF1
ENSG00000196544.C17orf59	ENSG00000072786.STK10	0.197031	ENSG00000170043.TRAPPC1	0.198432	ENSG00000090006.LTBP4	0.212552	ENSG00000163520.FBLN2	0.210575	ENSG00000119487.MAPKAP1	0.212057
ENSG00000167393.PPP2R3B	ENSG00000143164.DCAF6	0.23139	ENSG00000243449.C4orf48	0.21121	ENSG00000169925.BRD3	0.200673	ENSG00000112992.NNT	0.217943	ENSG00000164134.0A15	0.217228	ENSG00000122483.CCDC18	0.219341	ENSG00000104131.EIF3J	0.21627	ENSG00000144567.FAM134A	0.208777	ENSG00000104679.R3HCC1	0.201764	ENSG00000074527.NTN4	0.212774
ENSG00000017427.IGF1	ENSG00000159788.RGS12	0.216379	ENSG00000063180.CA11	0.228107	ENSG00000172493.AFF1	0.224028	ENSG00000170324.FRMPD2	0.264592	ENSG00000142002.DPP9	0.21742	ENSG00000179277.MEIS3P1	0.226437	ENSG00000129911.KLF16	0.224016	ENSG00000161328.LRRC56	0.237657	ENSG00000216863.LY86.AS1	0.243484	ENSG00000169884.WNT10B	0.22545	ENSG00000130638.ATXN10	0.247135	ENSG00000048540.LMO3	0.223764	ENSG00000205704.LINC00634	0.227918
ENSG00000106992.AK1	ENSG00000106400.ZNHIT1	0.37406	ENSG00000108557.RAI1	0.346205	ENSG00000135801.TAF5L	0.25581	ENSG00000134597.RBMX2	0.337767	ENSG00000178568.ERBB4	0.23477	ENSG00000213397.HAUS7	0.346783	ENSG00000105376.ICAM5	0.347878	ENSG00000178234.GALNT11	0.366492	ENSG00000110395.CBL	0.257612	ENSG00000166342.NETO1	0.29138	ENSG00000168894.RNF181	0.384593	ENSG00000117481.NSUN4	0.281532	ENSG00000079313.REXO1	0.354933	ENSG00000100426.ZBED4	0.242209	ENSG00000160124.CCDC58	0.218775	ENSG00000258301.RP11.488C13.5	0.284973	ENSG00000225614.ZNF469	0.238419	ENSG00000167971.CASKIN1	0.367588	ENSG00000182973.CNOT10	0.205556	ENSG00000213977.TAX1BP3	0.346562	ENSG00000166924.NYAP1	0.369456	ENSG00000167118.URM1	0.35987	ENSG00000092098.RNF31	0.308607	ENSG00000038382.TRIO	0.354118	ENSG00000143761.ARF1
ENSG00000153310.FAM49B	ENSG00000144118.RALB	0.353541	ENSG00000181722.ZBTB20	0.396223	ENSG00000109610.SOD3	0.343145	ENSG00000122824.NUDT10	0.351641	ENSG00000198890.PRMT6	0.370371	ENSG00000204138.PHACTR4	0.413358	ENSG00000108946.PRKAR1A	0.356155	ENSG00000087301.TXNDC16	0.211226	ENSG00000090013.BLVRB	0.334547	ENSG00000205808.PPAPDC2	0.263279	ENSG00000085788.DDHD2	0.361337	ENSG00000224531.C6orf228	0.33564	ENSG00000150768.DLAT	0.367185	ENSG00000069020.MAST4	0.309759	ENSG00000136710.CCDC115	0.354955	ENSG00000131473.ACLY	0.361546	ENSG00000104388.RAB2A	0.36836	ENSG00000023516.AKAP11	0.369589	ENSG00000073614.KDM5A	0.37753	ENSG00000187257.RSBN1L	0.354256	ENSG00000123091.RNF11	0.35859	ENSG00000114251.WNT5A	0.256101	ENSG00000107651.SEC23IP	0.195735	ENSG00000151729.SLC25A4	0.362277	ENSG00000178761.FAM219B
ENSG00000176845.METRNL	ENSG00000165478.HEPACAM	0.227428	ENSG00000105402.0PA	0.239963	ENSG00000204851.PNMAL2	0.245756	ENSG00000115484.CCT4	0.216075	ENSG00000170786.SDR16C5	0.241442	ENSG00000174021.GNG5	0.286377	ENSG00000167114.SLC27A4	0.240143	ENSG00000118402.ELOVL4	0.235027	ENSG00000132563.REEP2	0.250914	ENSG00000132254.ARFIP2	0.240017	ENSG00000141401.IMPA2	0.246625	ENSG00000104140.RHOV	0.264741	ENSG00000151929.BAG3	0.204246	ENSG00000164663.USP49	0.236476	ENSG00000055070.SZRD1	0.243271	ENSG00000181449.SOX2	0.243616	ENSG00000137693.YAP1	0.236037	ENSG00000103335.PIEZO1	0.241718
ENSG00000064419.TNPO3	ENSG00000254690.GS1.393G12.12	0.217394	ENSG00000054654.SYNE2	0.205005	ENSG00000170832.USP32	0.215029	ENSG00000115541.HSPE1	0.22136	ENSG00000061337.LZTS1	0.207559	ENSG00000166471.TMEM41B	0.211218	ENSG00000255389.C6orf3	0.22883	ENSG00000255529.POLR2M	0.199015	ENSG00000176973.FAM89B	0.201736	ENSG00000234608.MAPKAPK5.AS1	0.214007	ENSG00000136240.KDELR2	0.197818	ENSG00000221916.C19orf73	0.198281	ENSG00000226754.RP5.1024G6.5	0.23678	ENSG00000134825.C11orf10	0.199426
ENSG00000116957.TBCE	ENSG00000161800.RACGAP1	0.282292	ENSG00000101126.ADNP	0.207423	ENSG00000139722.VPS37B	0.273987	ENSG00000197780.TAF13	0.338327	ENSG00000129625.REEP5	0.294507	ENSG00000121940.CLCC1	0.270644	ENSG00000070756.PABPC1	0.276076	ENSG00000153201.RANBP2	0.294678	ENSG00000170540.ARL6IP1	0.272736	ENSG00000169764.UGP2	0.30099	ENSG00000144746.ARL6IP5	0.292268	ENSG00000132341.RAN	0.275946	ENSG00000112977.DAP	0.257699	ENSG00000115289.PCGF1	0.291792	ENSG00000161547.SRSF2	0.267771	ENSG00000132824.SERINC3	0.285907	ENSG00000043514.TRIT1	0.201529	ENSG00000077809.GTF2I	0.277732	ENSG00000137040.RANBP6	0.316086	ENSG00000105287.PRKD2	0.237542	ENSG00000253948.RP11.410L14.2	0.272734	ENSG00000175193.PARL	0.296896	ENSG00000131238.PPT1	0.296464
ENSG00000189221.MAOA	ENSG00000111321.LTBR	0.253328	ENSG00000072952.MRVI1	0.291125	ENSG00000147576.ADHFE1	0.251158	ENSG00000172638.EFEMP2	0.267504	ENSG00000104870.FCGRT	0.26914	ENSG00000103852.TTC23	0.216711	ENSG00000145476.CYP4V2	0.25464	ENSG00000138029.HADHB	0.252208	ENSG00000134042.MRO	0.265357	ENSG00000197324.LRP10	0.277624	ENSG00000263146.RP11.849I19.1	0.246085	ENSG00000143819.EPHX1	0.301077	ENSG00000168792.ABHD15	0.260059	ENSG00000076248.UNG	0.251415	ENSG00000123453.SARDH	0.224753	ENSG00000101158.TH1L	0.216661	ENSG00000164089.AGXT2L1	0.265392	ENSG00000178904.DPY19L3	0.251155	ENSG00000161509.GRIN2C	0.266583
ENSG00000134250.NOTCH2	ENSG00000182103.FAM181B	0.349397	ENSG00000142611.PRDM16	0.248482	ENSG00000100427.MLC1	0.380801	ENSG00000147872.PLIN2	0.308788	ENSG00000196218.RYR1	0.278996	ENSG00000229847.EMX2OS	0.291844	ENSG00000162407.PPAP2B	0.333121	ENSG00000214309.MBLAC1	0.263433	ENSG00000197977.ELOVL2	0.273091	ENSG00000125398.SOX9	0.365665	ENSG00000104863.LIN7B	0.237963	ENSG00000169515.CCDC8	0.368676	ENSG00000177119.ANO6	0.213218	ENSG00000129116.PALLD	0.329867	ENSG00000143514.TP53BP2	0.360646	ENSG00000026025.VIM	0.339158	ENSG00000141756.FKBP10	0.344947
ENSG00000152520.PAN3	ENSG00000166228.PCBD1	0.26905	ENSG00000236943.RP11.640M9.1	0.204072	ENSG00000174628.IQCK	0.248426	ENSG00000099817.POLR2E	0.204169
ENSG00000215021.PHB2	ENSG00000147669.POLR2K	0.249223	ENSG00000174109.C16orf91	0.260766	ENSG00000099901.RANBP1	0.297927	ENSG00000169490.TM2D2	0.249372	ENSG00000113575.PPP2CA	0.249681	ENSG00000187601.MAGEH1	0.254836	ENSG00000204619.PPP1R11	0.285449	ENSG00000172115.CYCS	0.254244	ENSG00000183150.GPR19	0.211021	ENSG00000132773.TOE1	0.243002	ENSG00000088986.DYNLL1	0.255577	ENSG00000196295.AC005154.6	0.201567	ENSG00000033327.GAB2	0.275658	ENSG00000089693.MLF2	0.255073	ENSG00000144895.EIF2A	0.229445	ENSG00000204308.RNF5	0.232109	ENSG00000230216.HSPB1P2	0.28818	ENSG00000169764.UGP2	0.270138	ENSG00000141030.COPS3	0.248561	ENSG00000148481.FAM188A	0.225912	ENSG00000213585.VDAC1	0.261334	ENSG00000086598.TMED2	0.25961	ENSG00000158796.DEDD	0.238644	ENSG00000197081.IGF2R	0.197908	ENSG00000003402.CFLAR
ENSG00000232677.LINC00665	ENSG00000099954.CECR2	0.202216	ENSG00000112561.TFEB	0.211208	ENSG00000141458.NPC1	0.233531	ENSG00000009830.POMT2	0.219074	ENSG00000099331.MYO9B	0.220804	ENSG00000117395.EB01BP2	0.215178	ENSG00000250366.LINC00617	0.200843	ENSG00000132386.SERPINF1	0.210475	ENSG00000140105.WARS	0.198857	ENSG00000196368.NUDT11	0.201672	ENSG00000154124.FAM105B	0.226383	ENSG00000147804.SLC39A4	0.195881	ENSG00000060237.WNK1	0.19975	ENSG00000259032.ENSAP2	0.214729	ENSG00000164924.YWHAZ	0.206692	ENSG00000137177.KIF13A	0.221189
ENSG00000066322.ELOVL1	ENSG00000166091.CMTM5	0.482594	ENSG00000204655.MOG	0.44193	ENSG00000165410.CFL2	0.373974	ENSG00000168005.C11orf84	0.332319	ENSG00000152689.RASGRP3	0.423272	ENSG00000169562.GJB1	0.451855	ENSG00000171813.PWWP2B	0.427198	ENSG00000112561.TFEB	0.419324	ENSG00000154358.OBSCN	0.280562	ENSG00000177156.TALDO1	0.441582	ENSG00000104967.NOVA2	0.349708	ENSG00000149218.ENDOD1	0.345125	ENSG00000175785.PRIMA1	0.418722	ENSG00000163517.HDAC11	0.364571	ENSG00000075651.PLD1	0.376752	ENSG00000204323.SMIM5	0.437348	ENSG00000114993.RTKN	0.462707	ENSG00000086205.FOLH1	0.386371	ENSG00000189067.LITAF	0.423022	ENSG00000147459.DOCK5	0.395255	ENSG00000117408.IPO13	0.28559	ENSG00000105376.ICAM5	0.365685	ENSG00000206053.HN1L	0.393214	ENSG00000176720.BOK	0.440483	ENSG00000107902.LHPP
ENSG00000104518.GSDMD	ENSG00000151948.GLT1D1	0.303728	ENSG00000092929.UNC13D	0.269964	ENSG00000162511.LAPTM5	0.224883	ENSG00000140497.SCAMP2	0.289231	ENSG00000148204.CRB2	0.250534	ENSG00000085978.ATG16L1	0.240475	ENSG00000106991.ENG	0.226405	ENSG00000123353.ORMDL2	0.202747	ENSG00000131153.GINS2	0.23657	ENSG00000156097.GPR61	0.276862	ENSG00000067191.CACNB1	0.281283	ENSG00000089199.CHGB	0.278077	ENSG00000254470.AP5B1	0.280731	ENSG00000168899.VAMP5	0.285786	ENSG00000213445.SIPA1	0.233509	ENSG00000112186.CAP2	0.273485	ENSG00000146826.C7orf43	0.299889	ENSG00000233225.AC004987.9	0.274522	ENSG00000150433.TMEM218	0.20803	ENSG00000084444.KIAA1467	0.282311	ENSG00000172782.FADS6	0.252263	ENSG00000142327.RNPEPL1	0.283197	ENSG00000100300.TSPO	0.293648
ENSG00000141378.PTRH2	ENSG00000056097.ZFR	0.196371	ENSG00000122873.CISD1	0.281736	ENSG00000170364.SETMAR	0.219405	ENSG00000096717.SIRT1	0.250587	ENSG00000185379.RAD51D	0.219287	ENSG00000012061.ERCC1	0.237407	ENSG00000103507.BCKDK	0.206691	ENSG00000185627.PSMD13	0.257526	ENSG00000104976.S0PC2	0.20677	ENSG00000125863.MKKS	0.205029	ENSG00000149196.C11orf73	0.240416
ENSG00000144158.RP11.395L14.17	ENSG00000236264.RPL26P30	0.233432	ENSG00000166189.HPS6	0.245459	ENSG00000056558.TRAF1	0.21848	ENSG00000225783.MIAT	0.212196	ENSG00000028277.POU2F2	0.224804	ENSG00000197021.CXorf40B	0.27494	ENSG00000129596.CDO1	0.282147	ENSG00000159674.SPON2	0.246264	ENSG00000230905.MINOS1P1	0.293176	ENSG00000149311.ATM	0.239397	ENSG00000107833.NPM3	0.223839	ENSG00000189319.FAM53B	0.222453	ENSG00000037241.RPL26L1	0.239954	ENSG00000179958.DCTPP1	0.230209	ENSG00000166762.CATSPER2	0.236225	ENSG00000171476.HOPX	0.21696	ENSG00000117385.LEPRE1	0.216717	ENSG00000198055.GRK6	0.225778	ENSG00000114933.INO80D	0.201911	ENSG00000160613.PCSK7	0.314254	ENSG00000094804.CDC6	0.234828
ENSG00000004534.RBM6	ENSG00000138386.0B1	0.304437	ENSG00000243964.RP11.16F15.1	0.294942	ENSG00000103194.USP10	0.26643	ENSG00000174177.CTU2	0.236312	ENSG00000180172.RPS12P23	0.240754	ENSG00000104969.SGTA	0.251762	ENSG00000180771.SRSF8	0.226167	ENSG00000233514.RP11.570P14.1	0.274608	ENSG00000144199.FAHD2B	0.276144	ENSG00000092094.OSGEP	0.212471	ENSG00000137656.BUD13	0.230302	ENSG00000159210.SNF8	0.280432	ENSG00000132780.0SP	0.268914	ENSG00000117614.SYF2	0.295292	ENSG00000183354.KIAA2026	0.249351	ENSG00000172590.MRPL52	0.289204	ENSG00000180098.TR0U1AP	0.272773	ENSG00000104129.D0JC17	0.252663	ENSG00000015171.ZMYND11	0.239749
ENSG00000211584.SLC48A1	ENSG00000148826.NKX6.2	0.41115	ENSG00000075539.FRYL	0.327432	ENSG00000166091.CMTM5	0.407065	ENSG00000177105.RHOG	0.459391	ENSG00000171813.PWWP2B	0.412116	ENSG00000112561.TFEB	0.410184	ENSG00000126777.KTN1	0.356746	ENSG00000122971.ACADS	0.3649	ENSG00000143772.ITPKB	0.397054	ENSG00000168214.RBPJ	0.370689	ENSG00000142185.TRPM2	0.284791	ENSG00000114993.RTKN	0.406744	ENSG00000168522.FNTA	0.423868	ENSG00000166086.JAM3	0.39432	ENSG00000176720.BOK	0.430763	ENSG00000107902.LHPP	0.46976	ENSG00000131089.ARHGEF9	0.383591	ENSG00000049245.VAMP3	0.502968	ENSG00000081377.CDC14B	0.280909	ENSG00000178882.FAM101A	0.209781	ENSG00000160307.S100B	0.42578	ENSG00000070214.SLC44A1	0.41709	ENSG00000129353.SLC44A2	0.380987	ENSG00000158296.SLC13A3	0.336394	ENSG00000160145.KALRN
ENSG00000068976.PYGM	ENSG00000145832.SLC25A48	0.249299	ENSG00000148053.NTRK2	0.265274	ENSG00000167601.AXL	0.24373	ENSG00000146005.PSD2	0.245928	ENSG00000129244.ATP1B2	0.24733	ENSG00000179314.WSCD1	0.224337	ENSG00000134824.FADS2	0.260435	ENSG00000170075.GPR37L1	0.263357	ENSG00000157833.FAM59B	0.250808	ENSG00000211448.DIO2	0.251237	ENSG00000188039.NWD1	0.230655	ENSG00000154319.FAM167A	0.248195	ENSG00000068078.FGFR3	0.246573	ENSG00000155254.MARVELD1	0.232524	ENSG00000080493.SLC4A4	0.26196	ENSG00000154930.ACSS1	0.253083	ENSG00000171729.TMEM51	0.205101	ENSG00000161642.ZNF385A	0.213421	ENSG00000119938.PPP1R3C	0.271189
ENSG00000196923.PDLIM7	ENSG00000110400.PVRL1	0.252863	ENSG00000116852.KIF21B	0.266248	ENSG00000214357.NEURL1B	0.248675	ENSG00000057252.SOAT1	0.218591	ENSG00000114054.PCCB	0.206101
ENSG00000100138.NHP2L1	ENSG00000167770.OTUB1	0.244798	ENSG00000146007.ZMAT2	0.294172	ENSG00000104872.PIH1D1	0.278083	ENSG00000167700.MFSD3	0.228745	ENSG00000130489.SCO2	0.228658	ENSG00000136933.RABEPK	0.200858	ENSG00000261338.RP11.378A13.1	0.232203	ENSG00000005194.CIAPIN1	0.229827	ENSG00000183579.ZNRF3	0.222927	ENSG00000128965.CHAC1	0.224982	ENSG00000175203.DCTN2	0.254998	ENSG00000183255.PTTG1IP	0.234759	ENSG00000182957.SPATA13	0.221677	ENSG00000115685.PPP1R7	0.239646	ENSG00000145247.OCIAD2	0.199975	ENSG00000101365.IDH3B	0.238116	ENSG00000102078.SLC25A14	0.257996	ENSG00000164885.CDK5	0.260451	ENSG00000158864.NDUFS2	0.244634	ENSG00000248485.PCP4L1	0.246019	ENSG00000105397.TYK2	0.230856	ENSG00000111667.USP5	0.241684	ENSG00000157445.CAC02D3	0.234765	ENSG00000138030.KHK	0.225992	ENSG00000120053.GOT1
ENSG00000140320.BAHD1	ENSG00000214253.FIS1	0.274958	ENSG00000100311.PDGFB	0.29701	ENSG00000143126.CELSR2	0.331391	ENSG00000177042.TMEM80	0.197158	ENSG00000176749.CDK5R1	0.360993	ENSG00000214456.PLIN5	0.302329	ENSG00000184209.SNRNP35	0.286876	ENSG00000172379.ARNT2	0.35703	ENSG00000110717.NDUFS8	0.354499	ENSG00000241570.RP11.372E1.6	0.256956	ENSG00000113719.ERGIC1	0.381478	ENSG00000071794.HLTF	0.249319	ENSG00000116106.EPHA4	0.341276	ENSG00000154359.LONRF1	0.200679	ENSG00000168291.PDHB	0.292622	ENSG00000120709.FAM53C	0.354132	ENSG00000198346.ZNF813	0.280275	ENSG00000134987.WDR36	0.239687	ENSG00000158417.EIF5B	0.344442	ENSG00000173875.ZNF791	0.350633	ENSG00000112242.E2F3	0.210132	ENSG00000145242.EPHA5	0.309001	ENSG00000178026.FAM211B	0.257613	ENSG00000088387.DOCK9	0.375899	ENSG00000139874.SSTR1
ENSG00000102924.CBLN1	ENSG00000174145.KIAA1239	0.350125	ENSG00000258890.CEP95	0.254935	ENSG00000204428.LY6G5C	0.229081	ENSG00000099308.MAST3	0.355816	ENSG00000131831.RAI2	0.299193	ENSG00000054803.CBLN4	0.373133	ENSG00000165934.CPSF2	0.252638	ENSG00000114270.COL7A1	0.250328	ENSG00000087884.AAMDC	0.336802	ENSG00000151502.VPS26B	0.346544	ENSG00000171992.SYNPO	0.337291	ENSG00000135750.KCNK1	0.344926	ENSG00000134917.ADAMTS8	0.345584	ENSG00000163803.PLB1	0.247231	ENSG00000092051.JPH4	0.336702	ENSG00000109436.TBC1D9	0.343645	ENSG00000169884.WNT10B	0.328132	ENSG00000182255.KC04	0.2623
ENSG00000133195.SLC39A11	ENSG00000152700.SAR1B	0.214756	ENSG00000132669.RIN2	0.24125	ENSG00000124217.MOCS3	0.208704	ENSG00000166821.PEX11A	0.195367	ENSG00000170584.NUDCD2	0.201498	ENSG00000103196.CRISPLD2	0.197494	ENSG00000174080.CTSF	0.196762	ENSG00000166794.PPIB	0.200714	ENSG00000046653.GPM6B	0.218609	ENSG00000162944.RFTN2	0.225292	ENSG00000185345.PARK2	0.212211
ENSG00000196911.KP05	ENSG00000185813.PCYT2	0.250508	ENSG00000163867.ZMYM6	0.201616	ENSG00000181896.ZNF101	0.219628	ENSG00000213995.CARKD	0.251434	ENSG00000115504.EHBP1	0.22291	ENSG00000133398.MED10	0.221415	ENSG00000167984.NLRC3	0.210358	ENSG00000183605.SFXN4	0.263033	ENSG00000175265.GOLGA8A	0.303745	ENSG00000039319.ZFYVE16	0.251952	ENSG00000267372.AC005330.2	0.202006	ENSG00000165898.ISCA2	0.212025	ENSG00000105879.CBLL1	0.263715	ENSG00000168026.TTC21A	0.264153	ENSG00000179743.RP11.169K16.9	0.211979	ENSG00000157617.C2CD2	0.21586	ENSG00000151967.SCHIP1	0.248233	ENSG00000171163.ZNF692	0.207139	ENSG00000135334.AKIRIN2	0.275997	ENSG00000154265.ABCA5	0.241288	ENSG00000116514.RNF19B	0.261622	ENSG00000116977.LGALS8	0.215416
ENSG00000176907.C8orf4	ENSG00000151332.MBIP	0.200245	ENSG00000115484.CCT4	0.202584	ENSG00000174498.IGDCC3	0.198552	ENSG00000080823.MOK	0.204103	ENSG00000214110.LDHAP4	0.201557	ENSG00000178719.GRI0	0.204296	ENSG00000105696.TMEM59L	0.206597	ENSG00000247077.PGAM5	0.199619	ENSG00000114784.EIF1B	0.198069
ENSG00000125740.FOSB	ENSG00000237214.RP11.12M9.3	0.197394	ENSG00000175213.ZNF408	0.2359	ENSG00000103353.UBFD1	0.253941	ENSG00000203485.INF2	0.201044	ENSG00000170419.VSTM2A	0.249979	ENSG00000169925.BRD3	0.256173	ENSG00000100335.SMCR7L	0.210356	ENSG00000189410.SH2D5	0.253367	ENSG00000169228.RAB24	0.271385	ENSG00000106537.TSPAN13	0.270186	ENSG00000109180.OCIAD1	0.249712	ENSG00000050165.DKK3	0.249224	ENSG00000105707.HPN	0.223984	ENSG00000110711.AIP	0.241992	ENSG00000123901.GPR83	0.237926	ENSG00000111231.GPN3	0.204146	ENSG00000113327.GABRG2	0.24726	ENSG00000102172.SMS	0.215614	ENSG00000138166.DUSP5	0.25856	ENSG00000253368.TRNP1	0.267926	ENSG00000198934.MAGEE1	0.2503
ENSG00000117477.C1orf114	ENSG00000118412.CASP8AP2	0.205739	ENSG00000184205.TSPYL2	0.202198	ENSG00000105401.CDC37	0.243863	ENSG00000174953.DHX36	0.214328	ENSG00000159346.ADIPOR1	0.219837	ENSG00000118873.RAB3GAP2	0.195863	ENSG00000160818.GPATCH4	0.206942	ENSG00000123106.CCDC91	0.213274	ENSG00000198162.MAN1A2	0.211124	ENSG00000138385.SSB	0.278176	ENSG00000178105.DDX10	0.212998	ENSG00000081026.MAGI3	0.195769	ENSG00000169398.PTK2	0.207021	ENSG00000154479.CCDC173	0.211917	ENSG00000165813.C10orf118	0.238857	ENSG00000070081.NUCB2	0.202048
ENSG00000152931.PART1	ENSG00000164112.TMEM155	0.26259	ENSG00000121769.FABP3	0.300257	ENSG00000110628.SLC22A18	0.264936	ENSG00000133805.AMPD3	0.262097	ENSG00000056558.TRAF1	0.266085	ENSG00000163827.LRRC2	0.243354	ENSG00000155097.ATP6V1C1	0.289254	ENSG00000166111.SVOP	0.314626	ENSG00000134343.ANO3	0.290307	ENSG00000075702.WDR62	0.219643	ENSG00000131187.F12	0.234342	ENSG00000167434.CA4	0.30734	ENSG00000112578.BYSL	0.217479	ENSG00000176840.MIR7.3HG	0.298728	ENSG00000158806.NPM2	0.238084	ENSG00000132026.RTBDN	0.295039	ENSG00000105137.SYDE1	0.257362	ENSG00000154277.UCHL1	0.325718	ENSG00000140798.ABCC12	0.316513	ENSG00000176204.LRRTM4	0.290203	ENSG00000115641.FHL2	0.342479	ENSG00000216863.LY86.AS1	0.318042	ENSG00000154096.THY1	0.31982	ENSG00000167733.HSD11B1L	0.29638	ENSG00000128298.BAIAP2L2
ENSG00000243859.CTD.2331D11.1	ENSG00000237214.RP11.12M9.3	0.222533	ENSG00000179837.RBM15B	0.293321	ENSG00000235354.CTA.276O3.4	0.244228	ENSG00000239559.RPL37P2	0.231974	ENSG00000258199.RP11.977G19.5	0.246567	ENSG00000236801.RP11.373A9.1	0.268991	ENSG00000175756.AURKAIP1	0.237061	ENSG00000224208.AL590762.6	0.235685	ENSG00000244485.RPL18P13	0.246405	ENSG00000102030.0A10	0.237637	ENSG00000167792.NDUFV1	0.256406	ENSG00000213361.RP4.778K6.1	0.223524
ENSG00000187240.DYNC2H1	ENSG00000171988.JMJD1C	0.335912	ENSG00000227028.SLC8A1.AS1	0.268526	ENSG00000256043.CTSO	0.247837	ENSG00000078237.C12orf5	0.242772	ENSG00000064726.BTBD1	0.229334	ENSG00000135837.CEP350	0.24944	ENSG00000156502.SUPV3L1	0.202141	ENSG00000079156.OSBPL6	0.206332	ENSG00000158623.COPG2	0.278033
ENSG00000169213.RAB3B	ENSG00000080845.DLGAP4	0.275171	ENSG00000114923.SLC4A3	0.252326	ENSG00000068354.TBC1D25	0.27351	ENSG00000166111.SVOP	0.26009	ENSG00000169750.RAC3	0.242101	ENSG00000076826.CAMSAP3	0.264869	ENSG00000100884.CPNE6	0.245444	ENSG00000189159.HN1	0.247128	ENSG00000132026.RTBDN	0.246521	ENSG00000021645.NRXN3	0.246029	ENSG00000116353.MECR	0.258869	ENSG00000169169.CPT1C	0.270525	ENSG00000154277.UCHL1	0.267339	ENSG00000100711.ZFYVE21	0.237079	ENSG00000100276.RASL10A	0.251038	ENSG00000178773.CPNE7	0.255481	ENSG00000122733.KIAA1045	0.261608	ENSG00000118407.FILIP1	0.27929	ENSG00000167378.IRGQ	0.263986	ENSG00000072832.CRMP1	0.260677	ENSG00000184785.CXorf69	0.267973	ENSG00000175352.NRIP3	0.341995
ENSG00000115350.POLE4	ENSG00000180992.MRPL14	0.270706	ENSG00000012822.CALCOCO1	0.298793	ENSG00000235453.TOPORS.AS1	0.265542	ENSG00000129535.NRL	0.211623	ENSG00000177556.ATOX1	0.286708	ENSG00000222041.LINC00152	0.208924	ENSG00000105619.TFPT	0.253573	ENSG00000253341.RP11.730G20.2	0.211597	ENSG00000185347.C14orf80	0.218723	ENSG00000171159.C9orf16	0.251578	ENSG00000129473.BCL2L2	0.310013	ENSG00000157087.ATP2B2	0.281745	ENSG00000095564.BTAF1	0.216988	ENSG00000116688.MFN2	0.279999	ENSG00000143398.PIP5K1A	0.226366	ENSG00000261351.CTD.3185P2.1	0.296798	ENSG00000173272.MZT2A	0.284676	ENSG00000257704.PRR24	0.252097	ENSG00000074211.PPP2R2C	0.293418	ENSG00000205078.SYCE1L	0.267964	ENSG00000182165.TP53TG1	0.306841	ENSG00000158552.ZFAND2B	0.242909	ENSG00000105963.ADAP1	0.278098	ENSG00000120725.SIL1	0.288282	ENSG00000148832.PAOX
ENSG00000128578.STRIP2	ENSG00000168710.AHCYL1	0.299887	ENSG00000204138.PHACTR4	0.290361	ENSG00000181924.COA4	0.292438	ENSG00000072182.ASIC4	0.230934	ENSG00000164627.KIF6	0.320304	ENSG00000161835.GRASP	0.300505	ENSG00000083720.OXCT1	0.297945	ENSG00000107821.KAZALD1	0.229728	ENSG00000104888.SLC17A7	0.322411	ENSG00000128944.C15orf23	0.195969	ENSG00000140945.CDH13	0.293299	ENSG00000144057.ST6GAL2	0.317515	ENSG00000175606.TMEM70	0.296406	ENSG00000154917.RAB6B	0.295433	ENSG00000163053.SLC16A14	0.296988	ENSG00000226137.BAIAP2.AS1	0.291082	ENSG00000060709.RIMBP2	0.296617	ENSG00000145242.EPHA5	0.300829
ENSG00000197712.FAM114A1	ENSG00000198932.GPRASP1	0.37658	ENSG00000085788.DDHD2	0.354395	ENSG00000083720.OXCT1	0.362272	ENSG00000122783.C7orf49	0.370058	ENSG00000142227.EMP3	0.349714	ENSG00000168268.NT5DC2	0.220175	ENSG00000169032.MAP2K1	0.360544	ENSG00000176102.CSTF3	0.268759	ENSG00000112186.CAP2	0.366837	ENSG00000107242.PIP5K1B	0.343393	ENSG00000084444.KIAA1467	0.399577	ENSG00000267750.AC003102.3	0.254223	ENSG00000198934.MAGEE1	0.37753
ENSG00000139644.TMBIM6	ENSG00000100441.KHNYN	0.244583	ENSG00000236279.CLEC2L	0.310366	ENSG00000160200.CBS	0.290464	ENSG00000132669.RIN2	0.330803	ENSG00000143434.SEMA6C	0.292654	ENSG00000133884.DPF2	0.243344	ENSG00000188549.C15orf52	0.299206	ENSG00000184743.ATL3	0.372599	ENSG00000152661.GJA1	0.347803	ENSG00000166340.TPP1	0.381221	ENSG00000116044.NFE2L2	0.314767	ENSG00000197324.LRP10	0.327517	ENSG00000144579.CTDSP1	0.323631	ENSG00000129353.SLC44A2	0.363778	ENSG00000171885.AQP4	0.341554	ENSG00000140022.STON2	0.361981	ENSG00000198736.MSRB1	0.30674	ENSG00000158806.NPM2	0.260738	ENSG00000163346.PBXIP1	0.359643	ENSG00000135638.EMX1	0.22194	ENSG00000173039.RELA	0.313516	ENSG00000105137.SYDE1	0.271165	ENSG00000132481.TRIM47	0.295706	ENSG00000143570.SLC39A1	0.296987	ENSG00000162373.BEND5
ENSG00000118412.CASP8AP2	ENSG00000117477.C1orf114	0.205739	ENSG00000137601.NEK1	0.274877	ENSG00000174953.DHX36	0.212629	ENSG00000114251.WNT5A	0.202531	ENSG00000144747.TMF1	0.257315	ENSG00000176244.ACBD7	0.200796	ENSG00000038219.BOD1L1	0.195919	ENSG00000127337.YEATS4	0.210061	ENSG00000009413.REV3L	0.243988	ENSG00000107890.ANKRD26	0.319365	ENSG00000116198.CEP104	0.215733
ENSG00000164494.PDSS2	ENSG00000140987.ZNF434	0.201442	ENSG00000165948.IFI27L1	0.20302	ENSG00000157379.DHRS1	0.197078	ENSG00000132155.RAF1	0.223328
ENSG00000226666.HSPA9P1	ENSG00000007237.GAS7	0.336946	ENSG00000215217.C5orf49	0.199329	ENSG00000228328.RP11.516A11.1	0.264311	ENSG00000122971.ACADS	0.345117	ENSG00000161204.ABCF3	0.386131	ENSG00000213763.ACTBP2	0.250419	ENSG00000140988.RPS2	0.35188	ENSG00000225573.RPL35P5	0.269741	ENSG00000185043.CIB1	0.345341	ENSG00000215440.NPEPL1	0.346023	ENSG00000160716.CHRNB2	0.350763	ENSG00000198816.ZNF358	0.355531	ENSG00000173457.PPP1R14B	0.375535	ENSG00000163904.SENP2	0.298608	ENSG00000090861.AARS	0.332591	ENSG00000188512.RP1.273G13.2	0.268318	ENSG00000136942.RPL35	0.374154	ENSG00000235371.RP4.764D2.1	0.324322	ENSG00000129128.SPCS3	0.216805	ENSG00000181481.RNF135	0.261747
ENSG00000168329.CX3CR1	ENSG00000159788.RGS12	0.204489	ENSG00000242574.HLA.DMB	0.247745	ENSG00000184574.LPAR5	0.305931	ENSG00000132744.ACY3	0.235685	ENSG00000118777.ABCG2	0.232464	ENSG00000184060.ADAP2	0.252643	ENSG00000165168.CYBB	0.244931	ENSG00000116774.OLFML3	0.235553	ENSG00000110876.SELPLG	0.314284	ENSG00000197093.GAL3ST4	0.253204
ENSG00000149485.FADS1	ENSG00000101367.MAPRE1	0.318345	ENSG00000109062.SLC9A3R1	0.362071	ENSG00000135744.AGT	0.334096	ENSG00000112851.ERBB2IP	0.319993	ENSG00000116044.NFE2L2	0.343915	ENSG00000115355.CCDC88A	0.234908	ENSG00000108179.PPIF	0.270565	ENSG00000089006.SNX5	0.258372	ENSG00000111275.ALDH2	0.323358	ENSG00000185591.SP1	0.30159	ENSG00000119711.ALDH6A1	0.336199	ENSG00000148700.ADD3	0.368104	ENSG00000184678.HIST2H2BE	0.249043	ENSG00000180370.PAK2	0.275823	ENSG00000104325.DECR1	0.307772	ENSG00000092969.TGFB2	0.303152	ENSG00000173715.C11orf80	0.266865	ENSG00000164976.KIAA1161	0.300877	ENSG00000164106.SCRG1	0.292683	ENSG00000180537.RNF182	0.219939	ENSG00000159176.CSRP1	0.342536	ENSG00000180304.OAZ2	0.277457	ENSG00000108256.NUFIP2	0.254516	ENSG00000135821.GLUL	0.328913	ENSG00000136436.CALCOCO2
ENSG00000196405.EVL	ENSG00000226781.TBCAP1	0.309869	ENSG00000138279.ANXA7	0.280248	ENSG00000170185.USP38	0.243746	ENSG00000078747.ITCH	0.325511	ENSG00000088808.PPP1R13B	0.302349	ENSG00000160972.PPP1R16A	0.337098	ENSG00000110108.TMEM109	0.196858	ENSG00000102984.ZNF821	0.390712	ENSG00000095139.ARCN1	0.279704	ENSG00000198089.SFI1	0.289238	ENSG00000122390.0A60	0.274774	ENSG00000174080.CTSF	0.269454	ENSG00000164144.ARFIP1	0.274226	ENSG00000159131.GART	0.266255	ENSG00000092330.TINF2	0.300191	ENSG00000176853.FAM91A1	0.309742	ENSG00000128791.TWSG1	0.215488	ENSG00000136527.TRA2B	0.215333	ENSG00000168615.ADAM9	0.307499	ENSG00000163812.ZDHHC3	0.203509	ENSG00000102401.ARMCX3	0.306508	ENSG00000146733.PSPH	0.255744	ENSG00000259168.RP11.100M12.3	0.432784	ENSG00000136280.CCM2	0.410053	ENSG00000228989.AC133528.2
ENSG00000048471.SNX29	ENSG00000115020.PIKFYVE	0.217949	ENSG00000173821.RNF213	0.249132	ENSG00000229980.TOB1.AS1	0.205395	ENSG00000100100.PIK3IP1	0.221271
ENSG00000160049.DFFA	ENSG00000078124.ACER3	0.270028	ENSG00000130517.PGPEP1	0.274783	ENSG00000188227.ZNF793	0.227643	ENSG00000148143.ZNF462	0.33648	ENSG00000047249.ATP6V1H	0.226693	ENSG00000035928.RFC1	0.257283	ENSG00000103111.MON1B	0.240531	ENSG00000136451.VEZF1	0.222952	ENSG00000164588.HCN1	0.274231	ENSG00000116747.TROVE2	0.302182	ENSG00000196937.FAM3C	0.271845	ENSG00000261963.RP11.74E22.4	0.239764	ENSG00000118946.PCDH17	0.20294	ENSG00000123178.SPRYD7	0.251041
ENSG00000115107.STEAP3	ENSG00000182718.ANXA2	0.199896	ENSG00000185201.IFITM2	0.203212	ENSG00000204592.HLA.E	0.199329	ENSG00000254348.RP11.1134I14.4	0.210377	ENSG00000138030.KHK	0.197089	ENSG00000136261.BZW2	0.200982	ENSG00000158270.COLEC12	0.210154	ENSG00000186094.AGBL4	0.199259
ENSG00000267422.CTD.2554C21.1	ENSG00000126581.BECN1	0.245112	ENSG00000177479.ARIH2	0.196016	ENSG00000141084.RANBP10	0.230696	ENSG00000233170.RP11.863K10.4	0.223826	ENSG00000237842.RP11.110J1.2	0.198462	ENSG00000225573.RPL35P5	0.224836	ENSG00000259917.RP11.1H8.2	0.232113	ENSG00000162729.IGSF8	0.223556	ENSG00000166188.ZNF319	0.241258	ENSG00000184047.DIABLO	0.201507	ENSG00000124074.ENKD1	0.210877
ENSG00000078403.MLLT10	ENSG00000198246.SLC29A3	0.237237	ENSG00000164683.HEY1	0.210991	ENSG00000128039.SRD5A3	0.198443	ENSG00000135447.PPP1R1A	0.207483	ENSG00000164933.SLC25A32	0.261571	ENSG00000170852.KBTBD2	0.207563	ENSG00000269728.RP11.145M9.4	0.198863
ENSG00000080573.COL5A3	ENSG00000136114.THSD1	0.224779	ENSG00000136297.MMD2	0.205395	ENSG00000211448.DIO2	0.195821
ENSG00000178927.C17orf62	ENSG00000167799.NUDT8	0.339771	ENSG00000177614.PGBD5	0.362993	ENSG00000177600.RPLP2	0.378564	ENSG00000163960.UBXN7	0.34933	ENSG00000243964.RP11.16F15.1	0.337665	ENSG00000108469.RECQL5	0.35283	ENSG00000154118.JPH3	0.36036	ENSG00000075240.GRAMD4	0.328705	ENSG00000230910.RP3.525N10.2	0.265897	ENSG00000133216.EPHB2	0.215175	ENSG00000183401.CCDC159	0.366196	ENSG00000054803.CBLN4	0.372437	ENSG00000148308.GTF3C5	0.312631	ENSG00000163794.UCN	0.301699	ENSG00000087250.MT3	0.333427	ENSG00000127585.FBXL16	0.364667	ENSG00000064042.LIMCH1	0.287224	ENSG00000134780.DAGLA	0.395141	ENSG00000001497.LAS1L	0.357458	ENSG00000198034.RPS4X	0.351485	ENSG00000213977.TAX1BP3	0.36811	ENSG00000181350.FAM211A	0.245191	ENSG00000160075.SSU72	0.320765	ENSG00000166924.NYAP1	0.397869	ENSG00000135439.AGAP2
ENSG00000064995.TAF11	ENSG00000186591.UBE2H	0.275776	ENSG00000070476.ZXDC	0.266878	ENSG00000138386.0B1	0.282329	ENSG00000178982.EIF3K	0.297706	ENSG00000140391.TSPAN3	0.261995	ENSG00000041988.THAP3	0.294657	ENSG00000124399.RP11.663P9.2	0.229771	ENSG00000228110.ST13P19	0.286376	ENSG00000247675.LRP4.AS1	0.270107	ENSG00000125246.CLYBL	0.247703	ENSG00000185347.C14orf80	0.285218	ENSG00000158773.USF1	0.244857	ENSG00000214113.LYRM4	0.291002	ENSG00000105393.BABAM1	0.264255	ENSG00000258199.RP11.977G19.5	0.323343	ENSG00000149182.ARFGAP2	0.339509	ENSG00000173818.ENDOV	0.269489	ENSG00000176043.RP1.146I3.1	0.237632	ENSG00000225135.RP11.361F15.2	0.238403	ENSG00000197180.BX936347.1	0.24807	ENSG00000134809.TIMM10	0.276464	ENSG00000198355.PIM3	0.245715	ENSG00000167088.SNRPD1	0.297901	ENSG00000172590.MRPL52	0.304689	ENSG00000138629.UBL7
ENSG00000260822.GS1.358P8.4	ENSG00000110628.SLC22A18	0.224021	ENSG00000136531.SCN2A	0.226811	ENSG00000181826.RELL1	0.195426	ENSG00000175471.MCTP1	0.214758	ENSG00000160685.ZBTB7B	0.214052	ENSG00000168490.PHYHIP	0.256301	ENSG00000134283.PPHLN1	0.21303	ENSG00000177984.LCN15	0.206026	ENSG00000033030.ZCCHC8	0.229023	ENSG00000067221.STOML1	0.219061	ENSG00000163075.PCDP1	0.214446	ENSG00000128298.BAIAP2L2	0.1956	ENSG00000133878.DUSP26	0.203124	ENSG00000109320.NFKB1	0.197231	ENSG00000166016.ABTB2	0.225581	ENSG00000034510.TMSB10	0.214026	ENSG00000147457.CHMP7	0.20564
ENSG00000156968.MPV17L	ENSG00000136237.RAPGEF5	0.20049
ENSG00000164031.D0JB14	ENSG00000213760.ATP6V1G2	0.383811	ENSG00000125249.RAP2A	0.320815	ENSG00000183018.SPNS2	0.199839	ENSG00000140464.PML	0.208617	ENSG00000100938.GMPR2	0.248417	ENSG00000061936.SFSWAP	0.316907	ENSG00000155363.MOV10	0.22783	ENSG00000010219.DYRK4	0.295519	ENSG00000160803.UBQLN4	0.288697	ENSG00000115966.ATF2	0.227977	ENSG00000122584.NXPH1	0.315924	ENSG00000197568.HHLA3	0.252871	ENSG00000176435.CLEC14A	0.249908
ENSG00000139675.HNRNPA1L2	ENSG00000196652.ZKSCAN5	0.228334	ENSG00000226091.RP11.90D4.2	0.233914	ENSG00000159063.ALG8	0.260751	ENSG00000126883.NUP214	0.237329	ENSG00000184517.ZFP1	0.19695	ENSG00000135829.DHX9	0.23255	ENSG00000144524.COPS7B	0.256312	ENSG00000177675.CD163L1	0.25732	ENSG00000211460.TSN	0.273191	ENSG00000161202.DVL3	0.302183	ENSG00000165804.ZNF219	0.214378	ENSG00000172660.TAF15	0.253645	ENSG00000148337.CIZ1	0.238131	ENSG00000180764.PIPSL	0.19988	ENSG00000212864.RNF208	0.213139	ENSG00000177666.PNPLA2	0.195453
ENSG00000177479.ARIH2	ENSG00000267422.CTD.2554C21.1	0.196016	ENSG00000086758.HUWE1	0.25198	ENSG00000112592.TBP	0.261002	ENSG00000122034.GTF3A	0.300796	ENSG00000116984.MTR	0.210277	ENSG00000154767.XPC	0.234869	ENSG00000178965.C1orf173	0.259662	ENSG00000117280.RAB7L1	0.263614	ENSG00000073111.MCM2	0.22426	ENSG00000180574.EIF2S3L	0.280424	ENSG00000212978.AC016747.3	0.217105	ENSG00000157212.PAXIP1	0.222632	ENSG00000058804.TMEM48	0.235792	ENSG00000148337.CIZ1	0.27529	ENSG00000168310.IRF2	0.198348	ENSG00000154639.CXADR	0.221138	ENSG00000146830.GIGYF1	0.256467	ENSG00000126001.CEP250	0.253422
ENSG00000177519.RPRM	ENSG00000070831.CDC42	0.196015	ENSG00000143537.ADAM15	0.28909	ENSG00000101327.PDYN	0.287045	ENSG00000143420.ENSA	0.316967	ENSG00000196950.SLC39A10	0.281392	ENSG00000169220.RGS14	0.302967	ENSG00000188536.HBA2	0.28627	ENSG00000130638.ATXN10	0.354734	ENSG00000140740.UQCRC2	0.288249	ENSG00000129355.CDKN2D	0.379292
ENSG00000187123.LYPD6	ENSG00000151611.MMAA	0.20748	ENSG00000261185.RP11.317P15.5	0.26616	ENSG00000197021.CXorf40B	0.245338	ENSG00000166289.PLEKHF1	0.262136	ENSG00000203685.C1orf95	0.27336	ENSG00000183186.C2CD4C	0.280174	ENSG00000109929.SC5DL	0.239264	ENSG00000178947.LINC00086	0.266884	ENSG00000174460.ZCCHC12	0.2556
ENSG00000151320.AKAP6	ENSG00000254682.RP11.660L16.2	0.306968	ENSG00000189283.FHIT	0.228173	ENSG00000083290.ULK2	0.258621	ENSG00000108395.TRIM37	0.36086	ENSG00000144959.NCEH1	0.383031	ENSG00000135390.ATP5G2	0.286991	ENSG00000104888.SLC17A7	0.383893	ENSG00000162174.ASRGL1	0.382506	ENSG00000250565.ATP6V1E2	0.234658	ENSG00000105404.RABAC1	0.324469	ENSG00000160803.UBQLN4	0.311918	ENSG00000157870.FAM213B	0.383141	ENSG00000122257.RBBP6	0.383625	ENSG00000148840.PPRC1	0.241889	ENSG00000188070.C11orf95	0.408039	ENSG00000188636.LDOC1L	0.382094	ENSG00000046647.GEMIN8	0.324431	ENSG00000141034.GID4	0.291067	ENSG00000267427.CTC.503J8.6	0.290796	ENSG00000081019.RSBN1	0.31314	ENSG00000100354.TNRC6B	0.348409	ENSG00000110321.EIF4G2	0.410469	ENSG00000213339.QTRT1	0.22612	ENSG00000171724.VAT1L	0.351215	ENSG00000132323.ILKAP
ENSG00000105976.MET	ENSG00000171224.C10orf35	0.257015	ENSG00000155097.ATP6V1C1	0.254759	ENSG00000182492.BGN	0.25747	ENSG00000104881.PPP1R13L	0.246497	ENSG00000144468.RHBDD1	0.262131	ENSG00000161835.GRASP	0.246954	ENSG00000083720.OXCT1	0.247721	ENSG00000021645.NRXN3	0.250015	ENSG00000167535.CACNB3	0.325845	ENSG00000100075.SLC25A1	0.26973	ENSG00000156097.GPR61	0.26986	ENSG00000196353.CPNE4	0.249772	ENSG00000007376.RPUSD1	0.198447	ENSG00000265242.RP11.649A18.7	0.213017	ENSG00000177875.C12orf68	0.26406	ENSG00000117020.AKT3	0.240951	ENSG00000171617.ENC1	0.249262	ENSG00000112186.CAP2	0.244043	ENSG00000111647.UHRF1BP1L	0.249945	ENSG00000125864.BFSP1	0.224764	ENSG00000106624.AEBP1	0.251748	ENSG00000167654.ATCAY	0.253242
ENSG00000104825.NFKBIB	ENSG00000094914.AAAS	0.245479	ENSG00000221963.APOL6	0.350545	ENSG00000136861.CDK5RAP2	0.37272	ENSG00000181191.PJA1	0.407298	ENSG00000213080.RP11.312J18.5	0.321466	ENSG00000176749.CDK5R1	0.428825	ENSG00000120265.PCMT1	0.384606	ENSG00000204054.RP11.492E3.1	0.355769	ENSG00000197457.STMN3	0.390047	ENSG00000124570.SERPINB6	0.422254	ENSG00000152932.RAB3C	0.400833	ENSG00000260336.RP11.395B7.7	0.374243	ENSG00000184787.UBE2G2	0.295357	ENSG00000137409.MTCH1	0.379939	ENSG00000141905.NFIC	0.373831	ENSG00000145362.ANK2	0.40833	ENSG00000118058.MLL	0.345419	ENSG00000159842.ABR	0.403294	ENSG00000140945.CDH13	0.423378	ENSG00000163536.SERPINI1	0.407556	ENSG00000118733.OLFM3	0.414437	ENSG00000171617.ENC1	0.403027	ENSG00000078018.MAP2	0.399699	ENSG00000136040.PLXNC1	0.315877	ENSG00000174514.MFSD4
ENSG00000077782.FGFR1	ENSG00000160200.CBS	0.240054	ENSG00000148053.NTRK2	0.244484	ENSG00000165801.ARHGEF40	0.243424	ENSG00000105255.FSD1	0.239886	ENSG00000103202.NME4	0.215088	ENSG00000126603.GLIS2	0.202989	ENSG00000135916.ITM2C	0.243235	ENSG00000136044.APPL2	0.245395	ENSG00000258056.RP11.644F5.11	0.238636	ENSG00000100294.MCAT	0.254657	ENSG00000133265.HSPBP1	0.233397	ENSG00000095787.WAC	0.201969	ENSG00000044115.CTN01	0.236265	ENSG00000148218.ALAD	0.223876	ENSG00000187860.CCDC157	0.204484	ENSG00000231500.RPS18	0.197352	ENSG00000103415.HMOX2	0.230518	ENSG00000125124.BBS2	0.270979	ENSG00000134569.LRP4	0.258632	ENSG00000141002.TCF25	0.219211	ENSG00000140262.TCF12	0.24961	ENSG00000138629.UBL7	0.227108	ENSG00000185019.UBOX5	0.218789
ENSG00000100225.FBXO7	ENSG00000205089.CCNI2	0.195925	ENSG00000180543.TSPYL5	0.300957	ENSG00000104969.SGTA	0.230208	ENSG00000089060.SLC24A6	0.274146	ENSG00000184402.SS18L1	0.311969	ENSG00000189241.TSPYL1	0.284935	ENSG00000104381.GDAP1	0.282967	ENSG00000176771.NCKAP5	0.278516	ENSG00000156687.UNC5D	0.196877	ENSG00000110427.KIAA1549L	0.304185	ENSG00000125844.RRBP1	0.294342	ENSG00000198673.FAM19A2	0.296326	ENSG00000178700.DHFRL1	0.199514	ENSG00000067141.NEO1	0.315815	ENSG00000198689.SLC9A6	0.28151	ENSG00000173193.PARP14	0.227943	ENSG00000148180.GSN	0.284525
ENSG00000181722.ZBTB20	ENSG00000069345.D0JA2	0.376021	ENSG00000167543.TP53I13	0.421499	ENSG00000153310.FAM49B	0.396223	ENSG00000138311.ZNF365	0.346575	ENSG00000123684.LPGAT1	0.301937	ENSG00000176463.SLCO3A1	0.317347	ENSG00000225137.RP11.56A21.4	0.359257	ENSG00000083168.KAT6A	0.399246	ENSG00000085982.USP40	0.403035	ENSG00000188021.UBQLN2	0.404758	ENSG00000083896.YTHDC1	0.39376	ENSG00000166793.YPEL4	0.349912	ENSG00000132466.ANKRD17	0.314098	ENSG00000161381.PLXDC1	0.328664	ENSG00000178397.FAM220A	0.438299	ENSG00000126821.SGPP1	0.24475	ENSG00000104388.RAB2A	0.417325	ENSG00000158882.TOMM40L	0.379642	ENSG00000163032.VSNL1	0.399651	ENSG00000198915.RASGEF1A	0.380109	ENSG00000139218.SCAF11	0.331224	ENSG00000137168.PPIL1	0.322093	ENSG00000073614.KDM5A	0.400886	ENSG00000168610.STAT3	0.449051	ENSG00000175395.ZNF25
ENSG00000160072.ATAD3B	ENSG00000100271.TTLL1	0.255717	ENSG00000213347.MXD3	0.240591	ENSG00000159899.NPR2	0.303784	ENSG00000110046.ATG2A	0.236704	ENSG00000182134.TDRKH	0.284335	ENSG00000259820.AC083843.1	0.203551
ENSG00000107954.NEURL	ENSG00000182674.KCNB2	0.338729	ENSG00000080845.DLGAP4	0.377868	ENSG00000151376.ME3	0.353244	ENSG00000114923.SLC4A3	0.400378	ENSG00000198729.PPP1R14C	0.31398	ENSG00000150656.CNDP1	0.327881	ENSG00000166111.SVOP	0.395155	ENSG00000115194.SLC30A3	0.368668	ENSG00000141458.NPC1	0.333114	ENSG00000177640.CASC2	0.227599	ENSG00000076826.CAMSAP3	0.347853	ENSG00000171914.TLN2	0.386245	ENSG00000197852.FAM212B	0.323661	ENSG00000145063.AC062028.1	0.359956	ENSG00000143013.LMO4	0.362098	ENSG00000101098.RIMS4	0.37168	ENSG00000149654.CDH22	0.373873	ENSG00000137825.ITPKA	0.385811	ENSG00000133026.MYH10	0.354695	ENSG00000116544.DLGAP3	0.360942	ENSG00000119403.PHF19	0.279443	ENSG00000267533.RP11.815J4.7	0.340185	ENSG00000076685.NT5C2	0.276665	ENSG00000117245.KIF17	0.315673	ENSG00000196878.LAMB3
ENSG00000188735.TMEM120B	ENSG00000075035.WSCD2	0.199211	ENSG00000105255.FSD1	0.228153	ENSG00000115840.SLC25A12	0.19527	ENSG00000126603.GLIS2	0.202944	ENSG00000162734.PEA15	0.216291	ENSG00000146535.G012	0.223873	ENSG00000177283.FZD8	0.221004	ENSG00000167549.CORO6	0.199514	ENSG00000100243.CYB5R3	0.212009	ENSG00000121691.CAT	0.206848	ENSG00000160439.RDH13	0.198081
ENSG00000145020.AMT	ENSG00000100605.ITPK1	0.210487	ENSG00000166033.HTRA1	0.225135	ENSG00000087494.PTHLH	0.232211	ENSG00000146648.EGFR	0.208743	ENSG00000150977.RILPL2	0.218821	ENSG00000047230.CTPS2	0.204689	ENSG00000168890.TMEM150A	0.245362	ENSG00000134917.ADAMTS8	0.224196	ENSG00000001497.LAS1L	0.224076	ENSG00000171873.ADRA1D	0.238084	ENSG00000135116.HRK	0.221323	ENSG00000167676.PLIN4	0.203062	ENSG00000131771.PPP1R1B	0.215854	ENSG00000160963.EMID2	0.226218	ENSG00000163430.FSTL1	0.222473	ENSG00000100100.PIK3IP1	0.20775	ENSG00000167595.C19orf55	0.228623
ENSG00000112562.SMOC2	ENSG00000140280.LYSMD2	0.214783	ENSG00000248092.RP11.159F24.1	0.200772
ENSG00000138311.ZNF365	ENSG00000181722.ZBTB20	0.346575	ENSG00000185742.C11orf87	0.35854	ENSG00000177301.KC02	0.350199	ENSG00000161381.PLXDC1	0.336125	ENSG00000175395.ZNF25	0.370697	ENSG00000180543.TSPYL5	0.379643	ENSG00000100109.TFIP11	0.27822	ENSG00000144711.IQSEC1	0.389731	ENSG00000165731.RET	0.266159	ENSG00000121653.MAPK8IP1	0.210365	ENSG00000136535.TBR1	0.350717	ENSG00000150995.ITPR1	0.337696	ENSG00000162852.CNST	0.36835	ENSG00000176771.NCKAP5	0.349467	ENSG00000162694.EXTL2	0.329505	ENSG00000133731.IMPA1	0.342818	ENSG00000143171.RXRG	0.248886	ENSG00000180011.ZADH2	0.310669	ENSG00000051382.PIK3CB	0.385489	ENSG00000118276.B4GALT6	0.351745	ENSG00000139190.VAMP1	0.275894	ENSG00000196482.ESRRG	0.245743	ENSG00000117643.MAN1C1	0.282722	ENSG00000196850.PPTC7	0.344303	ENSG00000172348.RCAN2
ENSG00000197937.ZNF347	ENSG00000139174.PRICKLE1	0.203093	ENSG00000183527.PSMG1	0.20224	ENSG00000155367.PPM1J	0.230623	ENSG00000135837.CEP350	0.201961	ENSG00000062650.WAPAL	0.263531	ENSG00000188747.NOXA1	0.212088	ENSG00000243902.RP1.63G5.5	0.205513	ENSG00000267809.NDUFV2P1	0.203499
ENSG00000171858.RPS21	ENSG00000197694.SPTAN1	0.363042	ENSG00000151276.MAGI1	0.352091	ENSG00000126461.SCAF1	0.35259	ENSG00000143947.RPS27A	0.375823	ENSG00000133026.MYH10	0.335065	ENSG00000070182.SPTB	0.343336	ENSG00000131469.RPL27	0.423136	ENSG00000109475.RPL34	0.390968	ENSG00000234741.GAS5	0.399903	ENSG00000111639.MRPL51	0.34477	ENSG00000136002.ARHGEF4	0.311204	ENSG00000170365.SMAD1	0.225749
ENSG00000171793.CTPS1	ENSG00000171224.C10orf35	0.298927	ENSG00000128285.MCHR1	0.311623	ENSG00000104728.ARHGEF10	0.289622	ENSG00000115275.MOGS	0.21662	ENSG00000064393.HIPK2	0.269548	ENSG00000163673.DCLK3	0.254418	ENSG00000047849.MAP4	0.262507	ENSG00000141076.CIRH1A	0.201126	ENSG00000176383.B3GNT4	0.274952	ENSG00000105220.GPI	0.31971	ENSG00000143318.CASQ1	0.244147	ENSG00000168032.ENTPD3	0.278343	ENSG00000146966.DENND2A	0.254872	ENSG00000011009.LYPLA2	0.275978	ENSG00000214309.MBLAC1	0.240433	ENSG00000197043.ANXA6	0.251743	ENSG00000110955.ATP5B	0.274372	ENSG00000163875.MEAF6	0.287156	ENSG00000075399.VPS9D1	0.256141	ENSG00000215041.NEURL4	0.320072	ENSG00000130590.SAMD10	0.243438	ENSG00000157445.CAC02D3	0.276984	ENSG00000068912.ERLEC1	0.250169	ENSG00000140836.ZFHX3	0.288177	ENSG00000164850.GPER
ENSG00000106400.ZNHIT1	ENSG00000149932.TMEM219	0.425157	ENSG00000138834.MAPK8IP3	0.446818	ENSG00000119559.C19orf25	0.40765	ENSG00000180879.SSR4	0.472645	ENSG00000088899.PROSAPIP1	0.452298	ENSG00000142459.EVI5L	0.396227	ENSG00000106992.AK1	0.37406	ENSG00000131788.PIAS3	0.397396	ENSG00000126464.PRR12	0.450496	ENSG00000007237.GAS7	0.436188	ENSG00000124422.USP22	0.395219	ENSG00000119912.IDE	0.338372	ENSG00000156959.LHFPL4	0.403254	ENSG00000125966.MMP24	0.439241	ENSG00000139410.SDSL	0.406777	ENSG00000108557.RAI1	0.489761	ENSG00000179832.HEATR7A	0.453952	ENSG00000177556.ATOX1	0.366655	ENSG00000133606.MKRN1	0.325872	ENSG00000104221.BRF2	0.377991	ENSG00000170906.NDUFA3	0.435065	ENSG00000105583.WDR83OS	0.466492	ENSG00000105605.CACNG7	0.438044	ENSG00000088812.ATRN	0.413889	ENSG00000152102.FAM168B
ENSG00000206560.ANKRD28	ENSG00000206527.PTPLB	0.199438	ENSG00000167232.ZNF91	0.216422	ENSG00000021574.SPAST	0.205723	ENSG00000119681.LTBP2	0.198616	ENSG00000257093.KIAA1147	0.210689
ENSG00000135164.DMTF1	ENSG00000167615.LENG8	0.238172	ENSG00000154978.VOPP1	0.21844	ENSG00000122034.GTF3A	0.209963	ENSG00000197119.SLC25A29	0.217551	ENSG00000102710.FAM48A	0.197643	ENSG00000135392.D0JC14	0.199788	ENSG00000145041.VPRBP	0.225921	ENSG00000204084.INPP5B	0.209226	ENSG00000035141.FAM136A	0.211647	ENSG00000188375.H3F3C	0.210057	ENSG00000111880.RNGTT	0.20047	ENSG00000197081.IGF2R	0.216648	ENSG00000102897.LYRM1	0.229346	ENSG00000132478.UNK	0.211852	ENSG00000100722.ZC3H14	0.227556	ENSG00000196569.LAMA2	0.197581	ENSG00000125386.FAM193A	0.199062
ENSG00000146416.AIG1	ENSG00000237943.RP11.5N23.2	0.265526	ENSG00000084234.APLP2	0.225613	ENSG00000018699.TTC27	0.253283	ENSG00000132963.POMP	0.21993	ENSG00000114395.CYB561D2	0.206042	ENSG00000267957.RP11.178G16.4	0.249747	ENSG00000140632.GLYR1	0.215501	ENSG00000221986.MYBPHL	0.21269	ENSG00000105393.BABAM1	0.219719	ENSG00000134020.PEBP4	0.218024	ENSG00000147684.NDUFB9	0.199422	ENSG00000181038.METTL23	0.213088	ENSG00000132423.COQ3	0.214347	ENSG00000148444.COMMD3	0.243697	ENSG00000231584.FAHD2CP	0.205969
ENSG00000167799.NUDT8	ENSG00000138085.ATRAID	0.377054	ENSG00000178927.C17orf62	0.339771	ENSG00000206145.P2RX6P	0.217227	ENSG00000177600.RPLP2	0.362488	ENSG00000226415.TPI1P1	0.370779	ENSG00000123146.CD97	0.286967	ENSG00000154118.JPH3	0.353553	ENSG00000185924.RTN4RL1	0.362607	ENSG00000073910.FRY	0.340937	ENSG00000240849.TMEM189	0.320443	ENSG00000182362.YBEY	0.34107	ENSG00000134851.TMEM165	0.23748	ENSG00000163794.UCN	0.298587	ENSG00000067606.PRKCZ	0.375984	ENSG00000007047.MARK4	0.362579	ENSG00000007923.D0JC11	0.360611	ENSG00000180834.MAP6D1	0.271722	ENSG00000132535.DLG4	0.367517	ENSG00000261829.RP11.223I10.1	0.29145	ENSG00000179526.SHARPIN	0.253794	ENSG00000091622.PITPNM3	0.372024	ENSG00000163950.SLBP	0.245664	ENSG00000011304.PTBP1	0.279143	ENSG00000112763.BTN2A1	0.272001	ENSG00000116198.CEP104
ENSG00000231764.DLX6.AS1	ENSG00000141433.ADCYAP1	0.207889	ENSG00000103154.NECAB2	0.21404	ENSG00000167550.RHEBL1	0.219348	ENSG00000086717.PPEF1	0.218365	ENSG00000104643.MTMR9	0.198957	ENSG00000048140.TSPAN17	0.198886	ENSG00000041353.RAB27B	0.220585	ENSG00000089723.OTUB2	0.225616	ENSG00000168843.FSTL5	0.20507
ENSG00000162129.CLPB	ENSG00000206579.XKR4	0.218612	ENSG00000183248.FLJ22184	0.257716	ENSG00000129951.LPPR3	0.234956	ENSG00000100842.EFS	0.206151	ENSG00000071967.CYBRD1	0.211443	ENSG00000011332.DPF1	0.232877	ENSG00000132142.ACACA	0.248891	ENSG00000006042.TMEM98	0.20802
ENSG00000165113.GKAP1	ENSG00000221866.PLX04	0.339901	ENSG00000130723.PRRC2B	0.344426	ENSG00000138621.PPCDC	0.296136	ENSG00000168214.RBPJ	0.333303	ENSG00000169710.FASN	0.335943	ENSG00000103056.SMPD3	0.325614	ENSG00000170500.LONRF2	0.339729	ENSG00000126500.FLRT1	0.354428	ENSG00000173064.HECTD4	0.36842	ENSG00000141503.MINK1	0.343604	ENSG00000102452.0LCN	0.325566	ENSG00000038358.EDC4	0.330931	ENSG00000198087.CD2AP	0.264574	ENSG00000100426.ZBED4	0.246185	ENSG00000153006.SREK1IP1	0.267945	ENSG00000104979.C19orf53	0.342348	ENSG00000171045.TS0RE1	0.271841	ENSG00000087302.C14orf166	0.277417	ENSG00000198108.CHSY3	0.258281	ENSG00000162849.KIF26B	0.319706	ENSG00000198911.SREBF2	0.331827	ENSG00000196367.TRRAP	0.310988
ENSG00000124772.CPNE5	ENSG00000132932.ATP8A2	0.224328	ENSG00000160445.ZER1	0.233256	ENSG00000091137.SLC26A4	0.336113	ENSG00000143434.SEMA6C	0.314413	ENSG00000114923.SLC4A3	0.362891	ENSG00000138606.SHF	0.205886	ENSG00000132205.EMILIN2	0.202987	ENSG00000105695.MAG	0.284941	ENSG00000186187.ZNRF1	0.400452	ENSG00000090975.PITPNM2	0.330772	ENSG00000108518.PFN1	0.213597	ENSG00000126583.PRKCG	0.389146	ENSG00000161082.CELF5	0.377345	ENSG00000167550.RHEBL1	0.254508	ENSG00000177469.PTRF	0.338512	ENSG00000186854.TRABD2A	0.355684	ENSG00000143740.S0P47	0.327821	ENSG00000156395.SORCS3	0.287329	ENSG00000141556.TBCD	0.330917	ENSG00000036530.CYP46A1	0.373193	ENSG00000157152.SYN2	0.362872	ENSG00000197386.HTT	0.298667	ENSG00000152822.GRM1	0.280052	ENSG00000132821.VSTM2L	0.389042	ENSG00000107317.PTGDS
ENSG00000138642.HERC6	ENSG00000135766.EGLN1	0.21537	ENSG00000133460.SLC2A11	0.210252	ENSG00000087263.OGFOD1	0.216569	ENSG00000261088.RP11.61A14.3	0.232633	ENSG00000198624.CCDC69	0.223619	ENSG00000152465.NMT2	0.201125	ENSG00000228451.SDAD1P1	0.20419	ENSG00000141580.WDR45L	0.210179	ENSG00000156931.VPS8	0.228679	ENSG00000135205.CCDC146	0.196257	ENSG00000109670.FBXW7	0.222163	ENSG00000260077.RP11.254F7.2	0.235
ENSG00000069966.GNB5	ENSG00000100124.ANKRD54	0.293162	ENSG00000152558.TMEM123	0.250761	ENSG00000139767.SRRM4	0.209831	ENSG00000236333.TRHDE.AS1	0.281074	ENSG00000164751.PEX2	0.2026	ENSG00000110871.COQ5	0.281974	ENSG00000120948.TARDBP	0.27846	ENSG00000002549.LAP3	0.237692	ENSG00000135638.EMX1	0.279689	ENSG00000175470.PPP2R2D	0.268978	ENSG00000008282.SYPL1	0.228709	ENSG00000162631.NTNG1	0.240521	ENSG00000106608.URGCP	0.246298	ENSG00000114279.FGF12	0.203586	ENSG00000187735.TCEA1	0.24048	ENSG00000153443.FAM100A	0.242716	ENSG00000115457.IGFBP2	0.247513	ENSG00000120088.CRHR1	0.222753	ENSG00000168010.ATG16L2	0.26694	ENSG00000104059.FAM189A1	0.221666	ENSG00000078328.RBFOX1	0.240953	ENSG00000001460.STPG1	0.23166	ENSG00000068697.LAPTM4A	0.3264	ENSG00000015676.NUDCD3	0.290912	ENSG00000109787.KLF3
ENSG00000114812.VIPR1	ENSG00000132932.ATP8A2	0.23972	ENSG00000232626.RP11.175B9.2	0.248136	ENSG00000147588.PMP2	0.374896	ENSG00000156482.RPL30	0.289247	ENSG00000151376.ME3	0.269087	ENSG00000164077.MON1A	0.282647	ENSG00000134548.C12orf39	0.234749	ENSG00000074201.CLNS1A	0.22998	ENSG00000187555.USP7	0.273812	ENSG00000230207.RPL4P5	0.224607	ENSG00000006534.ALDH3B1	0.228886	ENSG00000108852.MPP2	0.259162	ENSG00000184368.MAP7D2	0.233486	ENSG00000156508.EEF1A1	0.256682	ENSG00000130226.DPP6	0.311209	ENSG00000121775.TMEM39B	0.25405	ENSG00000052749.RRP12	0.228403	ENSG00000033627.ATP6V0A1	0.247034	ENSG00000163659.TIPARP	0.306056	ENSG00000141580.WDR45L	0.254484	ENSG00000104866.PPP1R37	0.251064	ENSG00000172819.RARG	0.25593	ENSG00000141858.SAMD1	0.195524	ENSG00000011083.SLC6A7	0.334022	ENSG00000248208.RP11.153M7.1
ENSG00000172939.OXSR1	ENSG00000198830.HMGN2	0.24102	ENSG00000095397.DFNB31	0.238723	ENSG00000090989.EXOC1	0.22692	ENSG00000063244.U2AF2	0.276166	ENSG00000047578.KIAA0556	0.220352	ENSG00000065883.CDK13	0.213409	ENSG00000161847.RAVER1	0.25256	ENSG00000230055.CISD3	0.244776	ENSG00000088727.KIF9	0.203765	ENSG00000159461.AMFR	0.269019	ENSG00000177335.C8orf31	0.198996	ENSG00000176973.FAM89B	0.216269	ENSG00000108294.PSMB3	0.251761	ENSG00000156304.SCAF4	0.234884	ENSG00000152061.RABGAP1L	0.233094	ENSG00000234518.PTGES3P1	0.225231	ENSG00000104833.TUBB4A	0.249413	ENSG00000267321.RP11.1094M14.11	0.275726	ENSG00000181222.POLR2A	0.252043	ENSG00000070047.PHRF1	0.244291	ENSG00000104231.ZFAND1	0.221786	ENSG00000148468.FAM171A1	0.247617	ENSG00000104886.PLEKHJ1	0.261353
ENSG00000111331.OAS3	ENSG00000162004.CCDC78	0.200507	ENSG00000152467.ZSCAN1	0.210431	ENSG00000213523.SRA1	0.207934	ENSG00000113504.SLC12A7	0.210858	ENSG00000101470.TNNC2	0.224845	ENSG00000123384.LRP1	0.227151	ENSG00000156873.PHKG2	0.220816	ENSG00000198744.RP5.857K21.11	0.202744	ENSG00000221986.MYBPHL	0.214152	ENSG00000174365.SNHG11	0.218511	ENSG00000184470.TXNRD2	0.216024	ENSG00000244242.IFITM10	0.210354	ENSG00000153044.CENPH	0.240396	ENSG00000118257.NRP2	0.21727	ENSG00000146112.PPP1R18	0.214039	ENSG00000245937.CTC.228N24.3	0.287169	ENSG00000164535.DAGLB	0.211532	ENSG00000162989.KCNJ3	0.196223	ENSG00000126773.PCNXL4	0.198604	ENSG00000185885.IFITM1	0.210759	ENSG00000071189.SNX13	0.209534
ENSG00000049883.PTCD2	ENSG00000149260.CAPN5	0.28323	ENSG00000188811.NHLRC3	0.26477	ENSG00000196305.IARS	0.304262	ENSG00000214456.PLIN5	0.24895	ENSG00000112137.PHACTR1	0.240417	ENSG00000125878.TCF15	0.196053	ENSG00000023330.ALAS1	0.304928	ENSG00000162783.IER5	0.267144	ENSG00000094841.UPRT	0.247931	ENSG00000155111.CDK19	0.334781	ENSG00000245849.CTD.2339L15.1	0.216002	ENSG00000176101.SS01	0.254249	ENSG00000150594.ADRA2A	0.274645	ENSG00000119684.MLH3	0.253489
ENSG00000068885.IFT80	ENSG00000107021.TBC1D13	0.220049	ENSG00000186665.C17orf58	0.274555	ENSG00000178802.MPI	0.245554	ENSG00000115541.HSPE1	0.215569	ENSG00000142864.SERBP1	0.274288	ENSG00000230734.RPL10P3	0.23712	ENSG00000159202.UBE2Z	0.275531	ENSG00000264462.MIR3648	0.231733	ENSG00000127125.PPCS	0.211662	ENSG00000119900.OGFRL1	0.247551	ENSG00000108176.D0JC12	0.234673	ENSG00000134255.CEPT1	0.214726	ENSG00000204789.ZNF204P	0.27076	ENSG00000108587.GOSR1	0.335577	ENSG00000172465.TCEAL1	0.287719	ENSG00000091009.RBM27	0.25245	ENSG00000134138.MEIS2	0.204942	ENSG00000141867.BRD4	0.299707
ENSG00000111907.TPD52L1	ENSG00000245532.NEAT1	0.281733	ENSG00000182103.FAM181B	0.349434	ENSG00000168710.AHCYL1	0.381838	ENSG00000131669.NINJ1	0.250243	ENSG00000198208.RPS6KL1	0.300444	ENSG00000093167.LRRFIP2	0.221991	ENSG00000129521.EGLN3	0.307557	ENSG00000134769.DT0	0.294515	ENSG00000256982.CTD.2555A7.2	0.256307	ENSG00000151640.DPYSL4	0.308687	ENSG00000197860.SGTB	0.247875	ENSG00000174151.CYB561D1	0.244747	ENSG00000150907.FOXO1	0.309272	ENSG00000143067.ZNF697	0.243733	ENSG00000136869.TLR4	0.294993	ENSG00000115380.EFEMP1	0.319271	ENSG00000136436.CALCOCO2	0.272967	ENSG00000101400.SNTA1	0.343563	ENSG00000100300.TSPO	0.298631	ENSG00000125520.SLC2A4RG	0.300938
ENSG00000165966.PDZRN4	ENSG00000141576.RNF157	0.241059	ENSG00000017797.RALBP1	0.299085	ENSG00000236333.TRHDE.AS1	0.254999	ENSG00000165714.LOH12CR1	0.273408	ENSG00000121892.PDS5A	0.330742	ENSG00000114631.PODXL2	0.30559	ENSG00000002822.MAD1L1	0.298172	ENSG00000150756.FAM173B	0.240055	ENSG00000153201.RANBP2	0.278061	ENSG00000109332.UBE2D3	0.298864	ENSG00000163093.BBS5	0.3101	ENSG00000211460.TSN	0.281329	ENSG00000185009.AP3M1	0.241947	ENSG00000100258.LMF2	0.231946	ENSG00000058668.ATP2B4	0.273566	ENSG00000240370.RPL13P5	0.298118	ENSG00000160298.C21orf58	0.213791	ENSG00000084073.ZMPSTE24	0.238466
ENSG00000106484.MEST	ENSG00000174939.ASPHD1	0.238682	ENSG00000174720.LARP7	0.293104	ENSG00000132773.TOE1	0.215685	ENSG00000047188.YTHDC2	0.223828	ENSG00000169951.ZNF764	0.209777	ENSG00000139910.NOVA1	0.212099	ENSG00000171724.VAT1L	0.26879	ENSG00000138398.PPIG	0.270112	ENSG00000152475.ZNF837	0.210767
ENSG00000141696.LEPREL4	ENSG00000157933.SKI	0.293184	ENSG00000075618.FSCN1	0.291052	ENSG00000108786.HSD17B1	0.247703	ENSG00000131374.TBC1D5	0.242357	ENSG00000206573.SETD5.AS1	0.255923	ENSG00000229932.YWHAZP3	0.320493	ENSG00000172432.GTPBP2	0.257809	ENSG00000090054.SPTLC1	0.289848	ENSG00000146263.MMS22L	0.263706	ENSG00000115307.AUP1	0.299742	ENSG00000165102.HGS0T	0.272577	ENSG00000125149.C16orf70	0.289362	ENSG00000167397.VKORC1	0.27212
ENSG00000115252.PDE1A	ENSG00000140319.SRP14	0.202128	ENSG00000197872.FAM49A	0.247093	ENSG00000167964.RAB26	0.265762	ENSG00000125166.GOT2	0.25832	ENSG00000154096.THY1	0.271431	ENSG00000128045.RASL11B	0.226685	ENSG00000103187.COTL1	0.217024	ENSG00000138430.OLA1	0.243414	ENSG00000141198.TOM1L1	0.219333
ENSG00000173868.PHOSPHO1	ENSG00000100285.NEFH	0.310272	ENSG00000157782.CABP1	0.23511	ENSG00000162734.PEA15	0.240974	ENSG00000011105.TSPAN9	0.300292	ENSG00000168993.CPLX1	0.22988	ENSG00000102678.FGF9	0.240079	ENSG00000117308.GALE	0.209865	ENSG00000101180.HRH3	0.198214	ENSG00000143858.SYT2	0.304973
ENSG00000068724.TTC7A	ENSG00000144583.MARCH4	0.246976	ENSG00000145911.N4BP3	0.316284	ENSG00000111110.PPM1H	0.253228	ENSG00000136750.GAD2	0.254432	ENSG00000185201.IFITM2	0.277787	ENSG00000112079.STK38	0.280896	ENSG00000153575.TUBGCP5	0.272319	ENSG00000106565.TMEM176B	0.293006	ENSG00000187860.CCDC157	0.220078	ENSG00000144908.ALDH1L1	0.324882	ENSG00000125144.MT1G	0.230308	ENSG00000107738.C10orf54	0.30389	ENSG00000181195.PENK	0.261424	ENSG00000022976.ZNF839	0.257702	ENSG00000107201.DDX58	0.206854	ENSG00000110057.UNC93B1	0.227516	ENSG00000176485.PLA2G16	0.31294	ENSG00000154134.ROBO3	0.30639	ENSG00000064961.HMG20B	0.317103
ENSG00000143158.MPC2	ENSG00000097007.ABL1	0.298847	ENSG00000134375.TIMM17A	0.36195	ENSG00000188010.MORN2	0.330729	ENSG00000100554.ATP6V1D	0.30845	ENSG00000181817.LSM10	0.207723	ENSG00000259796.RP11.355I22.7	0.362217	ENSG00000167863.ATP5H	0.33315	ENSG00000181652.ATG9B	0.238101	ENSG00000065883.CDK13	0.284158	ENSG00000181090.EHMT1	0.240924	ENSG00000170791.CHCHD7	0.284778	ENSG00000108010.GLRX3	0.248917	ENSG00000179958.DCTPP1	0.328712	ENSG00000100393.EP300	0.344263	ENSG00000035141.FAM136A	0.284748	ENSG00000116918.TS0X	0.256399	ENSG00000099977.DDT	0.320452	ENSG00000114279.FGF12	0.195632	ENSG00000170860.LSM3	0.298728	ENSG00000172336.POP7	0.341659	ENSG00000085365.SCAMP1	0.236838	ENSG00000185774.KCNIP4	0.278872	ENSG00000117298.ECE1	0.279114	ENSG00000152256.PDK1	0.287034	ENSG00000176401.EID2B
ENSG00000006451.RALA	ENSG00000088899.PROSAPIP1	0.253923	ENSG00000148950.IMMP1L	0.241165	ENSG00000119912.IDE	0.237036	ENSG00000183444.AC004967.8	0.238865	ENSG00000205323.SARNP	0.258368	ENSG00000170616.SCRT1	0.280055	ENSG00000156976.EIF4A2	0.231235	ENSG00000174738.NR1D2	0.239201	ENSG00000141564.RPTOR	0.262206	ENSG00000230989.HSBP1	0.24395	ENSG00000178467.P4HTM	0.219166	ENSG00000100426.ZBED4	0.22693	ENSG00000197535.MYO5A	0.259514	ENSG00000105202.FBL	0.281178	ENSG00000168016.TRANK1	0.240436	ENSG00000261963.RP11.74E22.4	0.292658	ENSG00000120008.WDR11	0.25081	ENSG00000124562.SNRPC	0.239187	ENSG00000146830.GIGYF1	0.252365
ENSG00000110075.PPP6R3	ENSG00000144677.CTDSPL	0.23529	ENSG00000233527.AC092295.7	0.198072	ENSG00000162783.IER5	0.22223	ENSG00000166965.RCCD1	0.238051	ENSG00000232611.RP11.1114A5.4	0.234788	ENSG00000174136.RGMB	0.232355	ENSG00000168754.FAM178B	0.246203	ENSG00000167578.RAB4B	0.197882
ENSG00000154511.FAM69A	ENSG00000168216.LMBRD1	0.212672	ENSG00000013392.RWDD2A	0.275241	ENSG00000155959.VBP1	0.29915	ENSG00000155252.PI4K2A	0.249167	ENSG00000168137.SETD5	0.221768	ENSG00000162722.TRIM58	0.217837	ENSG00000167967.E4F1	0.196571	ENSG00000182952.HMGN4	0.21232	ENSG00000166025.AMOTL1	0.291494	ENSG00000141030.COPS3	0.285422	ENSG00000069248.NUP133	0.271678	ENSG00000043514.TRIT1	0.212886	ENSG00000151353.TMEM18	0.215607	ENSG00000083814.ZNF671	0.203557	ENSG00000134138.MEIS2	0.20022
ENSG00000198862.LTN1	ENSG00000068383.INPP5A	0.262021	ENSG00000205339.IPO7	0.278297	ENSG00000108389.MTMR4	0.282691	ENSG00000143919.CAMKMT	0.267664	ENSG00000142687.KIAA0319L	0.304316	ENSG00000104765.BNIP3L	0.293863	ENSG00000144746.ARL6IP5	0.295753	ENSG00000011454.RABGAP1	0.227559	ENSG00000137040.RANBP6	0.283532	ENSG00000115365.LANCL1	0.28771	ENSG00000064989.CALCRL	0.203794
ENSG00000168092.PAFAH1B2	ENSG00000160948.VPS28	0.344208	ENSG00000166704.ZNF606	0.270121	ENSG00000051825.MPHOSPH9	0.335043	ENSG00000124479.NDP	0.290623	ENSG00000087191.PSMC5	0.374349	ENSG00000169710.FASN	0.325551	ENSG00000213397.HAUS7	0.327063	ENSG00000126088.UROD	0.305325	ENSG00000126756.UXT	0.332957	ENSG00000210049.J01415.2	0.237721	ENSG00000261015.RP1.90J20.11	0.217871	ENSG00000198752.CDC42BPB	0.335755	ENSG00000204653.ASPDH	0.253128	ENSG00000039319.ZFYVE16	0.310181	ENSG00000232434.C9orf172	0.313942	ENSG00000164114.MAP9	0.327967	ENSG00000064042.LIMCH1	0.278846	ENSG00000233639.AC018730.1	0.303239	ENSG00000128694.OSGEPL1	0.228086	ENSG00000115677.HDLBP	0.289093	ENSG00000164463.CREBRF	0.266488	ENSG00000141522.ARHGDIA	0.309374	ENSG00000103495.MAZ	0.320625	ENSG00000172428.MYEOV2	0.31506	ENSG00000143641.GALNT2
ENSG00000059378.PARP12	ENSG00000164112.TMEM155	0.239702	ENSG00000127920.GNG11	0.226066	ENSG00000073905.VDAC1P1	0.291129	ENSG00000181191.PJA1	0.264235	ENSG00000172575.RASGRP1	0.245252	ENSG00000196972.LINC00087	0.270939	ENSG00000023608.S0PC1	0.246155	ENSG00000141644.MBD1	0.274298	ENSG00000158560.DYNC1I1	0.262455	ENSG00000130559.CAMSAP1	0.272546	ENSG00000153820.SPHKAP	0.264276	ENSG00000180979.LRRC57	0.243404	ENSG00000156345.CDK20	0.265632	ENSG00000165949.IFI27	0.209194	ENSG00000153563.CD8A	0.243632	ENSG00000236850.LL22NC03.80A10.6	0.231272	ENSG00000146701.MDH2	0.246862	ENSG00000135333.EPHA7	0.204299	ENSG00000167595.C19orf55	0.222236	ENSG00000125520.SLC2A4RG	0.234174
ENSG00000183527.PSMG1	ENSG00000197937.ZNF347	0.20224	ENSG00000186787.SPIN2B	0.221792	ENSG00000213965.NUDT19	0.201825	ENSG00000114353.G0I2	0.277456	ENSG00000161381.PLXDC1	0.257205	ENSG00000170786.SDR16C5	0.254877	ENSG00000115828.QPCT	0.219206	ENSG00000143590.EF03	0.245486	ENSG00000158806.NPM2	0.246082	ENSG00000138030.KHK	0.253228	ENSG00000204241.RP11.713P17.3	0.201581	ENSG00000130299.GTPBP3	0.200537	ENSG00000253368.TRNP1	0.227522
ENSG00000101246.ARFRP1	ENSG00000110025.SNX15	0.204821	ENSG00000124422.USP22	0.212817	ENSG00000125611.CHCHD5	0.201006	ENSG00000177600.RPLP2	0.220901	ENSG00000253341.RP11.730G20.2	0.200808	ENSG00000245910.SNHG6	0.234838	ENSG00000125652.ALKBH7	0.219346
ENSG00000165525.NEMF	ENSG00000135766.EGLN1	0.419698	ENSG00000069275.NUCKS1	0.4384	ENSG00000163960.UBXN7	0.32841	ENSG00000201098.RNY1	0.232205	ENSG00000033867.SLC4A7	0.464944	ENSG00000103550.C16orf88	0.363276	ENSG00000054267.ARID4B	0.438136	ENSG00000196199.MPHOSPH8	0.420612	ENSG00000227028.SLC8A1.AS1	0.276356	ENSG00000174720.LARP7	0.4613	ENSG00000226445.XXyac.YX65C7_A.2	0.343694	ENSG00000144224.UBXN4	0.423195	ENSG00000164542.KIAA0895	0.290383	ENSG00000184787.UBE2G2	0.335277	ENSG00000132646.PC0	0.230457	ENSG00000214265.SNURF	0.412413	ENSG00000100281.HMGXB4	0.402023	ENSG00000073614.KDM5A	0.456564	ENSG00000089048.ESF1	0.418473	ENSG00000160007.ARHGAP35	0.323463	ENSG00000198707.CEP290	0.387519	ENSG00000232434.C9orf172	0.296593	ENSG00000138592.USP8	0.426569	ENSG00000088205.DDX18	0.408812	ENSG00000075407.ZNF37A
ENSG00000124098.FAM210B	ENSG00000206579.XKR4	0.35382	ENSG00000178342.KCNG2	0.32836	ENSG00000144339.TMEFF2	0.276312	ENSG00000166225.FRS2	0.24327	ENSG00000050555.LAMC3	0.207193	ENSG00000204060.FOXO6	0.306205	ENSG00000090006.LTBP4	0.241545	ENSG00000186187.ZNRF1	0.384468	ENSG00000157168.NRG1	0.321454	ENSG00000142751.GPN2	0.233609	ENSG00000104325.DECR1	0.252411	ENSG00000068831.RASGRP2	0.258878	ENSG00000218336.TENM3	0.368472	ENSG00000164463.CREBRF	0.282487	ENSG00000175556.LONRF3	0.201732	ENSG00000197386.HTT	0.265935	ENSG00000131771.PPP1R1B	0.287667	ENSG00000171502.COL24A1	0.241317	ENSG00000090612.ZNF268	0.238581	ENSG00000182359.KBTBD3	0.247304	ENSG00000115368.WDR75	0.216622	ENSG00000041515.MYO16	0.364209	ENSG00000167705.RILP	0.213238
ENSG00000105122.RASAL3	ENSG00000059377.TBXAS1	0.259996	ENSG00000184574.LPAR5	0.273314	ENSG00000104894.CD37	0.263323	ENSG00000183160.TMEM119	0.26346	ENSG00000138964.PARVG	0.243096	ENSG00000180353.HCLS1	0.268565	ENSG00000101336.HCK	0.260273	ENSG00000159189.C1QC	0.256285	ENSG00000100365.NCF4	0.25197	ENSG00000165168.CYBB	0.251455	ENSG00000173372.C1QA	0.260886	ENSG00000082074.FYB	0.238139	ENSG00000010327.STAB1	0.258804	ENSG00000160255.ITGB2	0.269117
ENSG00000205771.CATSPER2P1	ENSG00000198783.ZNF830	0.206344	ENSG00000139687.RB1	0.220509	ENSG00000114745.GORASP1	0.21358	ENSG00000146802.TMEM168	0.196484	ENSG00000176915.ANKLE2	0.199312	ENSG00000183011.LSMD1	0.220493	ENSG00000173473.SMARCC1	0.201149	ENSG00000151835.SACS	0.201607	ENSG00000102109.PCSK1N	0.208847	ENSG00000159055.MIS18A	0.198594
ENSG00000231799.RP13.93L13.2	ENSG00000100918.REC8	0.195324	ENSG00000105647.PIK3R2	0.195309
ENSG00000144230.GPR17	ENSG00000075461.CACNG4	0.219214	ENSG00000136205.TNS3	0.281318	ENSG00000156966.B3GNT7	0.243309	ENSG00000139044.B4GALNT3	0.200392	ENSG00000132692.BCAN	0.23626	ENSG00000072163.LIMS2	0.381605	ENSG00000160214.RRP1	0.205429	ENSG00000136457.CHAD	0.234841	ENSG00000134853.PDGFRA	0.25139	ENSG00000116299.KIAA1324	0.198425	ENSG00000168234.TTC39C	0.195768	ENSG00000112559.MDFI	0.260261	ENSG00000196338.NLGN3	0.249734
ENSG00000167770.OTUB1	ENSG00000121769.FABP3	0.317734	ENSG00000100138.NHP2L1	0.244798	ENSG00000151778.SERP2	0.225491	ENSG00000077080.ACTL6B	0.304888	ENSG00000172500.FIBP	0.300439	ENSG00000183579.ZNRF3	0.21958	ENSG00000119640.ACYP1	0.223167	ENSG00000146535.G012	0.256925	ENSG00000106105.GARS	0.276931	ENSG00000154277.UCHL1	0.306513	ENSG00000197043.ANXA6	0.289419	ENSG00000116120.FARSB	0.276409	ENSG00000158864.NDUFS2	0.278241	ENSG00000049239.H6PD	0.293258	ENSG00000162975.KCNF1	0.285373	ENSG00000138430.OLA1	0.295633	ENSG00000172031.EPHX4	0.255795	ENSG00000064199.SPA17	0.214074	ENSG00000100379.KCTD17	0.327462	ENSG00000116771.AGMAT	0.244906	ENSG00000249436.CTD.2023N9.3	0.305214	ENSG00000250584.RP11.325I22.2	0.223949	ENSG00000099849.RASSF7	0.220507	ENSG00000162188.GNG3	0.30915	ENSG00000112367.FIG4
ENSG00000109861.CTSC	ENSG00000159202.UBE2Z	0.196309	ENSG00000180353.HCLS1	0.256779	ENSG00000085365.SCAMP1	0.233327	ENSG00000066336.SPI1	0.222268	ENSG00000163131.CTSS	0.205192
ENSG00000159267.HLCS	ENSG00000100426.ZBED4	0.201917
ENSG00000100154.TTC28	ENSG00000095319.NUP188	0.265559	ENSG00000169306.IL1RAPL1	0.215455	ENSG00000139579.0BP2	0.243935	ENSG00000164332.UBLCP1	0.23379	ENSG00000162441.LZIC	0.234331	ENSG00000116288.PARK7	0.283035	ENSG00000100664.EIF5	0.279899	ENSG00000184634.MED12	0.226161	ENSG00000198182.ZNF607	0.292305	ENSG00000136213.CHST12	0.257783	ENSG00000086598.TMED2	0.276968	ENSG00000119414.PPP6C	0.271166	ENSG00000102897.LYRM1	0.276987	ENSG00000185787.MORF4L1	0.286708	ENSG00000196284.SUPT3H	0.208834	ENSG00000142188.TMEM50B	0.224435	ENSG00000223768.LINC00205	0.239784	ENSG00000103429.BFAR	0.220151	ENSG00000182916.TCEAL7	0.305065
ENSG00000225706.RP11.75C9.1	ENSG00000149218.ENDOD1	0.257822	ENSG00000057935.MTA3	0.240621	ENSG00000180739.S1PR5	0.23515	ENSG00000213186.TRIM59	0.254621	ENSG00000182319.SGK223	0.243151	ENSG00000103184.SEC14L5	0.20272	ENSG00000112144.ICK	0.261439	ENSG00000147488.ST18	0.242556	ENSG00000156256.USP16	0.225043	ENSG00000127124.HIVEP3	0.229828	ENSG00000119487.MAPKAP1	0.195611	ENSG00000116514.RNF19B	0.262147	ENSG00000163249.CCNYL1	0.258184	ENSG00000127252.HRASLS	0.197008	ENSG00000139793.MBNL2	0.207957	ENSG00000196670.ZFP62	0.204028
ENSG00000178764.ZHX2	ENSG00000182103.FAM181B	0.336088	ENSG00000104067.TJP1	0.350896	ENSG00000050030.KIAA2022	0.198041	ENSG00000251400.ALDH7A1P1	0.2325	ENSG00000115468.EFHD1	0.303157	ENSG00000049089.COL9A2	0.310754	ENSG00000076604.TRAF4	0.293908	ENSG00000047849.MAP4	0.3625	ENSG00000064655.EYA2	0.271762	ENSG00000148204.CRB2	0.265515	ENSG00000163884.KLF15	0.27031	ENSG00000105695.MAG	0.307009	ENSG00000106524.ANKMY2	0.24411	ENSG00000104324.CPQ	0.265506	ENSG00000140022.STON2	0.303891	ENSG00000100439.ABHD4	0.354183	ENSG00000162407.PPAP2B	0.276804	ENSG00000072310.SREBF1	0.291108	ENSG00000092621.PHGDH	0.355161	ENSG00000166946.CCNDBP1	0.264602	ENSG00000168309.FAM107A	0.32469	ENSG00000204580.DDR1	0.288117	ENSG00000149480.MTA2	0.239974	ENSG00000107104.KANK1	0.338555	ENSG00000197860.SGTB
ENSG00000086758.HUWE1	ENSG00000177479.ARIH2	0.25198	ENSG00000169375.SIN3A	0.313988	ENSG00000065526.SPEN	0.283819	ENSG00000104177.MYEF2	0.216642	ENSG00000187391.MAGI2	0.260854	ENSG00000019144.PHLDB1	0.206208	ENSG00000196535.MYO18A	0.25919	ENSG00000227376.FTH1P16	0.224662	ENSG00000128731.HERC2	0.256341	ENSG00000178965.C1orf173	0.278028	ENSG00000204406.MBD5	0.224452	ENSG00000120071.KANSL1	0.201682	ENSG00000155957.TMBIM4	0.219003	ENSG00000244187.TMEM141	0.264051	ENSG00000080603.SRCAP	0.295349	ENSG00000160584.SIK3	0.221702	ENSG00000111676.ATN1	0.284372	ENSG00000080824.HSP90AA1	0.265923	ENSG00000076201.PTPN23	0.210813	ENSG00000234327.AC012146.7	0.257076	ENSG00000005339.CREBBP	0.278292	ENSG00000198918.RPL39	0.252016
ENSG00000119509.INVS	ENSG00000099139.PCSK5	0.198718
ENSG00000119446.RBM18	ENSG00000151092.NGLY1	0.258452	ENSG00000213760.ATP6V1G2	0.331488	ENSG00000181191.PJA1	0.351404	ENSG00000155090.KLF10	0.304286	ENSG00000136143.SUCLA2	0.332643	ENSG00000197021.CXorf40B	0.327857	ENSG00000129596.CDO1	0.256912	ENSG00000100938.GMPR2	0.284245	ENSG00000177889.UBE2N	0.325643	ENSG00000083720.OXCT1	0.333598	ENSG00000143436.MRPL9	0.361817	ENSG00000172037.LAMB2	0.328388	ENSG00000143420.ENSA	0.304601	ENSG00000037241.RPL26L1	0.230786	ENSG00000170088.TMEM192	0.203771	ENSG00000240771.ARHGEF25	0.338038	ENSG00000086061.D0JA1	0.268908	ENSG00000109771.LRP2BP	0.245432	ENSG00000146826.C7orf43	0.311723	ENSG00000101773.RBBP8	0.210387	ENSG00000186106.ANKRD46	0.307948	ENSG00000165943.MOAP1	0.321948	ENSG00000149131.SERPING1	0.255034	ENSG00000213790.RP1.257I20.13	0.319699	ENSG00000260747.RP11.421N8.1
ENSG00000168385.SEPT2	ENSG00000139174.PRICKLE1	0.237153	ENSG00000100427.MLC1	0.313674	ENSG00000165475.CRYL1	0.361593	ENSG00000114353.G0I2	0.307566	ENSG00000115468.EFHD1	0.293437	ENSG00000028528.SNX1	0.252921	ENSG00000165801.ARHGEF40	0.319194	ENSG00000127418.FGFRL1	0.3765	ENSG00000187730.GABRD	0.287642	ENSG00000136205.TNS3	0.294045	ENSG00000163884.KLF15	0.27598	ENSG00000224861.YBX1P1	0.24602	ENSG00000163704.PRRT3	0.3521	ENSG00000167315.ACAA2	0.372339	ENSG00000164929.BAALC	0.217248	ENSG00000146535.G012	0.381588	ENSG00000140022.STON2	0.333397	ENSG00000132692.BCAN	0.312716	ENSG00000104267.CA2	0.295246	ENSG00000124126.PREX1	0.297128	ENSG00000100033.PRODH	0.281567	ENSG00000010278.CD9	0.307374	ENSG00000134769.DT0	0.331461	ENSG00000165175.MID1IP1	0.291319	ENSG00000116299.KIAA1324
ENSG00000177613.CSTF2T	ENSG00000100347.SAMM50	0.197721	ENSG00000136940.PDCL	0.215212	ENSG00000215305.VPS16	0.210345	ENSG00000257704.PRR24	0.21099	ENSG00000129933.MAU2	0.198866	ENSG00000136237.RAPGEF5	0.257861	ENSG00000168758.SEMA4C	0.209244
ENSG00000255098.RP11.481A20.11	ENSG00000103449.SALL1	0.244688	ENSG00000197355.UAP1L1	0.205708	ENSG00000007264.MATK	0.206893
ENSG00000198931.APRT	ENSG00000225131.PSME2P2	0.265242	ENSG00000138834.MAPK8IP3	0.363105	ENSG00000126464.PRR12	0.338482	ENSG00000053372.MRTO4	0.275445	ENSG00000131389.SLC6A6	0.286711	ENSG00000149100.EIF3M	0.29662	ENSG00000100575.TIMM9	0.309928	ENSG00000074855.ANO8	0.386107	ENSG00000164978.NUDT2	0.343168	ENSG00000001630.CYP51A1	0.333873	ENSG00000130749.ZC3H4	0.267696	ENSG00000174547.MRPL11	0.278301	ENSG00000267673.FDX1L	0.301613	ENSG00000128731.HERC2	0.353634	ENSG00000261534.RP11.244O19.1	0.243645	ENSG00000047346.FAM214A	0.239039	ENSG00000198937.CCDC167	0.339954	ENSG00000145041.VPRBP	0.232946	ENSG00000090263.MRPS33	0.36433	ENSG00000105393.BABAM1	0.313476	ENSG00000160055.TMEM234	0.223316	ENSG00000147123.NDUFB11	0.339122	ENSG00000139613.SMARCC2	0.36648	ENSG00000205544.C17orf61	0.351774	ENSG00000108294.PSMB3
ENSG00000084463.WBP11	ENSG00000124313.IQSEC2	0.333026	ENSG00000007516.BAIAP3	0.244996	ENSG00000126581.BECN1	0.338943	ENSG00000167220.HDHD2	0.289379	ENSG00000233111.RAB1C	0.294375	ENSG00000198513.ATL1	0.343473	ENSG00000250896.RNPS1P1	0.347052	ENSG00000149571.KIRREL3	0.321269	ENSG00000067369.TP53BP1	0.316717	ENSG00000249242.TMEM150C	0.340446	ENSG00000144868.TMEM108	0.234615	ENSG00000105372.RPS19	0.332042	ENSG00000140688.C16orf58	0.348027	ENSG00000180574.EIF2S3L	0.249413	ENSG00000143549.TPM3	0.34633	ENSG00000141503.MINK1	0.346705	ENSG00000103249.CLCN7	0.343624	ENSG00000100412.ACO2	0.366029	ENSG00000255198.SNHG9	0.367158	ENSG00000260418.RP3.406A7.7	0.295864
ENSG00000042429.MED17	ENSG00000176473.WDR25	0.21742	ENSG00000148516.ZEB1	0.196255	ENSG00000109606.DHX15	0.217083	ENSG00000139514.SLC7A1	0.199057	ENSG00000204257.HLA.DMA	0.201032	ENSG00000198551.ZNF627	0.220049	ENSG00000117335.CD46	0.239842	ENSG00000261278.RP11.430C1.2	0.205227	ENSG00000115524.SF3B1	0.226361
ENSG00000065183.WDR3	ENSG00000229132.EIF4A1P10	0.202801	ENSG00000072274.TFRC	0.209056	ENSG00000254561.RP11.196E1.3	0.273301	ENSG00000134452.FBXO18	0.278711	ENSG00000214435.AS3MT	0.279074	ENSG00000100387.RBX1	0.219025	ENSG00000022840.RNF10	0.298156	ENSG00000118096.IFT46	0.21748	ENSG00000140961.OSGIN1	0.272423	ENSG00000140519.RHCG	0.203512	ENSG00000167962.ZNF598	0.271677	ENSG00000162572.SCNN1D	0.236422	ENSG00000168256.NKIRAS2	0.269814	ENSG00000141551.CSNK1D	0.246884	ENSG00000197063.MAFG	0.291087	ENSG00000264538.SUZ12P	0.241436	ENSG00000128973.CLN6	0.274729
ENSG00000111144.LTA4H	ENSG00000165527.ARF6	0.211959
ENSG00000256802.RP11.680F8.1	ENSG00000112561.TFEB	0.221883	ENSG00000163517.HDAC11	0.228822	ENSG00000068354.TBC1D25	0.222159	ENSG00000025772.TOMM34	0.206497	ENSG00000105509.HAS1	0.223528	ENSG00000262944.RP11.473I1.9	0.232191	ENSG00000171462.DLK2	0.20197	ENSG00000107551.RASSF4	0.21872	ENSG00000188760.TMEM198	0.201316	ENSG00000175130.MARCKSL1	0.234666	ENSG00000133316.WDR74	0.207391	ENSG00000183208.GDPGP1	0.22258	ENSG00000048162.NOP16	0.201877	ENSG00000225526.MKRN2.AS1	0.246122	ENSG00000196878.LAMB3	0.209354	ENSG00000166848.TERF2IP	0.202019	ENSG00000145794.MEGF10	0.247055	ENSG00000008294.SPAG9	0.250338	ENSG00000160570.DEDD2	0.211408	ENSG00000198055.GRK6	0.205109	ENSG00000128849.CGNL1	0.217749	ENSG00000100100.PIK3IP1	0.274753	ENSG00000132688.NES	0.214063
ENSG00000255384.RP11.770J1.4	ENSG00000204564.C6orf136	0.216003	ENSG00000123119.NECAB1	0.267992	ENSG00000186952.TMEM232	0.196028	ENSG00000257151.RP11.701H24.2	0.235587	ENSG00000174529.TMEM81	0.237785	ENSG00000126088.UROD	0.266844	ENSG00000141854.CTB.55O6.8	0.274026	ENSG00000150776.C11orf57	0.209954	ENSG00000179542.SLITRK4	0.221414	ENSG00000184384.MAML2	0.212553	ENSG00000143641.GALNT2	0.24774	ENSG00000101224.CDC25B	0.209084	ENSG00000108587.GOSR1	0.201355	ENSG00000204220.PFDN6	0.230931	ENSG00000260296.RP11.395I6.3	0.267604
ENSG00000198756.GLT25D2	ENSG00000103051.COG4	0.226956	ENSG00000116161.CACYBP	0.197254	ENSG00000116752.BCAS2	0.197631	ENSG00000170743.SYT9	0.264897	ENSG00000165312.OTUD1	0.20816
ENSG00000147588.PMP2	ENSG00000101367.MAPRE1	0.343257	ENSG00000114812.VIPR1	0.374896	ENSG00000159640.ACE	0.199511	ENSG00000153933.DGKE	0.21998	ENSG00000166710.B2M	0.249446	ENSG00000204991.SPIRE2	0.22401	ENSG00000166033.HTRA1	0.351954	ENSG00000099194.SCD	0.356172	ENSG00000169604.ANTXR1	0.293046	ENSG00000089006.SNX5	0.266911	ENSG00000111275.ALDH2	0.40057	ENSG00000021300.PLEKHB1	0.329501	ENSG00000258056.RP11.644F5.11	0.295885	ENSG00000156508.EEF1A1	0.232433	ENSG00000008282.SYPL1	0.331846	ENSG00000157833.FAM59B	0.325217	ENSG00000198026.ZNF335	0.244138	ENSG00000170915.PAQR8	0.329932	ENSG00000171388.APLN	0.2562	ENSG00000018625.ATP1A2	0.391253	ENSG00000162944.RFTN2	0.310985	ENSG00000119139.TJP2	0.33071	ENSG00000135069.PSAT1	0.367895	ENSG00000001460.STPG1	0.232481	ENSG00000121691.CAT
ENSG00000197921.HES5	ENSG00000164543.STK17A	0.195889	ENSG00000136297.MMD2	0.258416	ENSG00000141485.SLC13A5	0.225428	ENSG00000204272.RP11.622K12.1	0.196388
ENSG00000175662.TOM1L2	ENSG00000180992.MRPL14	0.340717	ENSG00000174886.NDUFA11	0.340315	ENSG00000144028.SNRNP200	0.251278	ENSG00000176533.GNG7	0.284663	ENSG00000164978.NUDT2	0.287673	ENSG00000227500.SCAMP4	0.29914	ENSG00000121897.LIAS	0.196426	ENSG00000181090.EHMT1	0.223723	ENSG00000214941.ZSWIM7	0.278588	ENSG00000182117.NOP10	0.289383	ENSG00000090263.MRPS33	0.329111	ENSG00000086504.MRPL28	0.354017	ENSG00000229833.PET100	0.274079	ENSG00000183617.MRPL54	0.337384	ENSG00000105397.TYK2	0.255683	ENSG00000143878.RHOB	0.240262	ENSG00000104368.PLAT	0.29126	ENSG00000184014.DENND5A	0.369526	ENSG00000115266.APC2	0.361209	ENSG00000189306.RRP7A	0.323065	ENSG00000068650.ATP11A	0.247742	ENSG00000150456.N6AMT2	0.281169	ENSG00000181222.POLR2A	0.318384	ENSG00000165006.UBAP1	0.359513	ENSG00000172172.MRPL13
ENSG00000129197.RPAIN	ENSG00000152944.MED21	0.233373	ENSG00000169750.RAC3	0.205821	ENSG00000117118.SDHB	0.198426	ENSG00000074582.BCS1L	0.267212	ENSG00000167112.TRUB2	0.241266	ENSG00000117395.EB01BP2	0.236835	ENSG00000110200.A0PC15	0.253508
ENSG00000131788.PIAS3	ENSG00000149932.TMEM219	0.401208	ENSG00000174886.NDUFA11	0.423356	ENSG00000012822.CALCOCO1	0.368931	ENSG00000106400.ZNHIT1	0.397396	ENSG00000007237.GAS7	0.408383	ENSG00000110025.SNX15	0.280494	ENSG00000015153.YAF2	0.321506	ENSG00000177556.ATOX1	0.439285	ENSG00000133606.MKRN1	0.311438	ENSG00000171368.TPPP	0.407065	ENSG00000227347.HNRNPKP2	0.254137	ENSG00000197037.ZNF498	0.337474	ENSG00000167487.KLHL26	0.422009	ENSG00000182853.VMO1	0.281108	ENSG00000221986.MYBPHL	0.236287	ENSG00000099385.BCL7C	0.389296	ENSG00000173011.TADA2B	0.355976	ENSG00000172270.BSG	0.311179	ENSG00000163328.GPR155	0.289028	ENSG00000162910.MRPL55	0.343847	ENSG00000116688.MFN2	0.401424	ENSG00000162728.KCNJ9	0.39011	ENSG00000165506.D0AF2	0.271335	ENSG00000136379.FAM108C1	0.319991	ENSG00000197961.ZNF121
ENSG00000213015.ZNF580	ENSG00000176619.LMNB2	0.291938	ENSG00000177556.ATOX1	0.301106	ENSG00000222041.LINC00152	0.197069	ENSG00000122390.0A60	0.232154	ENSG00000082641.NFE2L1	0.318735	ENSG00000108588.CCDC47	0.263347	ENSG00000233006.AC034220.3	0.227475	ENSG00000160783.PMF1	0.279513	ENSG00000137720.C11orf1	0.229426	ENSG00000120727.PAIP2	0.310657	ENSG00000118162.KPTN	0.198035
ENSG00000151611.MMAA	ENSG00000187123.LYPD6	0.20748	ENSG00000145293.ENOPH1	0.202185	ENSG00000117480.FAAH	0.209068
ENSG00000196914.ARHGEF12	ENSG00000226478.UPF3AP1	0.227178	ENSG00000133401.PDZD2	0.312429	ENSG00000112294.ALDH5A1	0.3107	ENSG00000055917.PUM2	0.306974	ENSG00000087088.BAX	0.218422	ENSG00000105617.LENG1	0.337393	ENSG00000128872.TMOD2	0.349314	ENSG00000136770.D0JC1	0.351202	ENSG00000018236.CNTN1	0.315523	ENSG00000176595.KBTBD11	0.348329	ENSG00000164897.TMUB1	0.387159	ENSG00000150995.ITPR1	0.318296	ENSG00000160710.ADAR	0.206809	ENSG00000107623.GDF10	0.21588	ENSG00000138398.PPIG	0.298668	ENSG00000145220.LYAR	0.287383	ENSG00000128512.DOCK4	0.264263	ENSG00000104679.R3HCC1	0.348046	ENSG00000167986.DDB1	0.201813	ENSG00000163349.HIPK1	0.281966	ENSG00000198053.SIRPA	0.336785	ENSG00000128567.PODXL	0.281049	ENSG00000162105.SHANK2	0.318516	ENSG00000160813.PPP1R35	0.226329	ENSG00000164182.NDUFAF2
ENSG00000184486.POU3F2	ENSG00000171735.CAMTA1	0.214839	ENSG00000103194.USP10	0.196493	ENSG00000095637.SORBS1	0.206235	ENSG00000068024.HDAC4	0.20794
ENSG00000230629.RPS23P8	ENSG00000120899.PTK2B	0.23394	ENSG00000105372.RPS19	0.377013	ENSG00000248275.CTC.338M12.3	0.232178	ENSG00000226608.FTLP3	0.339317	ENSG00000218426.RP11.475C16.1	0.402592	ENSG00000198518.HIST1H4E	0.221335	ENSG00000113163.COL4A3BP	0.29929	ENSG00000158716.DUSP23	0.27925	ENSG00000197102.DYNC1H1	0.216016	ENSG00000244313.RP11.425L10.1	0.386967	ENSG00000226360.RPL10AP6	0.246407	ENSG00000213493.ACTN4P1	0.235771	ENSG00000224631.RP11.51O6.1	0.315207	ENSG00000258920.FOXN3.AS1	0.217137	ENSG00000162585.C1orf86	0.339646	ENSG00000227615.RP11.864N7.2	0.424201
ENSG00000165410.CFL2	ENSG00000152700.SAR1B	0.271248	ENSG00000066322.ELOVL1	0.373974	ENSG00000130775.THEMIS2	0.279597	ENSG00000140859.KIFC3	0.306958	ENSG00000149218.ENDOD1	0.371582	ENSG00000177380.PPFIA3	0.335502	ENSG00000148948.LRRC4C	0.269	ENSG00000076351.SLC46A1	0.207852	ENSG00000189067.LITAF	0.369393	ENSG00000163697.APBB2	0.261034	ENSG00000117697.NSL1	0.228414	ENSG00000113749.HRH2	0.236368	ENSG00000214413.BBIP1	0.237272	ENSG00000116679.IVNS1ABP	0.248262	ENSG00000185839.RP4.592A1.2	0.238117	ENSG00000135519.KCNH3	0.344107	ENSG00000108179.PPIF	0.376051	ENSG00000164176.EDIL3	0.32911	ENSG00000244617.ASPRV1	0.305278	ENSG00000130821.SLC6A8	0.246121	ENSG00000164124.TMEM144	0.375099	ENSG00000188483.IER5L	0.198048	ENSG00000175470.PPP2R2D	0.241128	ENSG00000126878.AIF1L	0.366253	ENSG00000170396.ZNF804A
ENSG00000140319.SRP14	ENSG00000115252.PDE1A	0.202128	ENSG00000240395.RP11.231D20.1	0.269289	ENSG00000136875.PRPF4	0.26438	ENSG00000167996.FTH1	0.303216	ENSG00000134375.TIMM17A	0.350184	ENSG00000169490.TM2D2	0.359039	ENSG00000130254.SAFB2	0.325158	ENSG00000162735.PEX19	0.303449	ENSG00000186994.KANK3	0.334602	ENSG00000165417.GTF2A1	0.244477	ENSG00000196329.GIMAP5	0.299868	ENSG00000236609.ZNF853	0.231399	ENSG00000132912.DCTN4	0.254465	ENSG00000177830.CHID1	0.283587	ENSG00000184007.PTP4A2	0.268442	ENSG00000253683.CTB.79E8.3	0.358747	ENSG00000176422.SPRYD4	0.307233	ENSG00000122786.CALD1	0.291379	ENSG00000146963.LUC7L2	0.29155	ENSG00000105698.USF2	0.308785	ENSG00000163155.LYSMD1	0.211897	ENSG00000104140.RHOV	0.289928	ENSG00000101361.NOP56	0.271146	ENSG00000137074.APTX	0.197015	ENSG00000224578.CTD.2119F7.2
ENSG00000249353.RP11.65F13.1	ENSG00000108591.DRG2	0.198885	ENSG00000134153.EMC7	0.220341	ENSG00000213866.YBX1P10	0.234339	ENSG00000100632.ERH	0.24327	ENSG00000205903.ZNF316	0.203662	ENSG00000241506.PSMC1P1	0.232794	ENSG00000257576.RP11.153M3.1	0.208771	ENSG00000126698.D0JC8	0.226693	ENSG00000175550.DRAP1	0.243088	ENSG00000182362.YBEY	0.223843	ENSG00000225159.RP11.40H20.2	0.289352	ENSG00000129460.NGDN	0.198159	ENSG00000254612.RP11.676M6.1	0.274141	ENSG00000204253.AC019178.1	0.39713	ENSG00000225259.ST13P6	0.240196	ENSG00000235238.SUMO2P1	0.269966	ENSG00000234337.RP11.297L17.6	0.201712	ENSG00000196591.HDAC2	0.218465	ENSG00000109445.ZNF330	0.221881	ENSG00000243759.ST13P15	0.244435
ENSG00000173653.RCE1	ENSG00000136271.DDX56	0.201675
ENSG00000125968.ID1	ENSG00000168710.AHCYL1	0.343147	ENSG00000172375.C2CD2L	0.300064	ENSG00000166111.SVOP	0.331866	ENSG00000103855.CD276	0.246944	ENSG00000184371.CSF1	0.286193	ENSG00000155324.GRAMD3	0.313429	ENSG00000174021.GNG5	0.283741	ENSG00000157110.RBPMS	0.279333	ENSG00000003989.SLC7A2	0.295	ENSG00000185201.IFITM2	0.374814	ENSG00000122863.CHST3	0.30576	ENSG00000177469.PTRF	0.279088	ENSG00000185650.ZFP36L1	0.360247	ENSG00000138092.CENPO	0.19759	ENSG00000138030.KHK	0.31537	ENSG00000110583.0A40	0.233024	ENSG00000117318.ID3	0.342759	ENSG00000125733.TRIP10	0.237775	ENSG00000162975.KCNF1	0.321449	ENSG00000103187.COTL1	0.300689	ENSG00000177119.ANO6	0.211195	ENSG00000129116.PALLD	0.333924	ENSG00000187091.PLCD1	0.311134	ENSG00000147065.MSN	0.31029	ENSG00000089159.PXN
ENSG00000133789.SWAP70	ENSG00000255302.EID1	0.20603	ENSG00000100330.MTMR3	0.266108	ENSG00000160310.PRMT2	0.229341	ENSG00000132842.AP3B1	0.221651	ENSG00000133641.C12orf29	0.228283	ENSG00000148343.FAM73B	0.212737	ENSG00000114698.PLSCR4	0.199717	ENSG00000237737.DCTN1.AS1	0.214507	ENSG00000182372.CLN8	0.233295	ENSG00000074582.BCS1L	0.223063	ENSG00000167112.TRUB2	0.202651	ENSG00000197256.KANK2	0.210734	ENSG00000163444.TMEM183A	0.251121	ENSG00000107104.KANK1	0.207029	ENSG00000018869.ZNF582	0.205207	ENSG00000239911.PRKAG2.AS1	0.227074	ENSG00000124067.SLC12A4	0.224938	ENSG00000267809.NDUFV2P1	0.201707	ENSG00000124541.RRP36	0.200241
ENSG00000154114.TBCEL	ENSG00000126264.HCST	0.202535
ENSG00000255823.MTRNR2L8	ENSG00000248923.MTND5P11	0.27773
ENSG00000132313.MRPL35	ENSG00000161800.RACGAP1	0.311201	ENSG00000215717.TMEM167B	0.354161	ENSG00000162735.PEX19	0.387257	ENSG00000107669.ATE1	0.292907	ENSG00000259796.RP11.355I22.7	0.337225	ENSG00000172115.CYCS	0.3778	ENSG00000107771.FAM190B	0.336534	ENSG00000139684.ESD	0.310198	ENSG00000113387.SUB1	0.360085	ENSG00000141026.MED9	0.282502	ENSG00000166200.COPS2	0.315914	ENSG00000129055.A0PC13	0.375715	ENSG00000169764.UGP2	0.367723	ENSG00000231437.RP11.88H9.1	0.280576	ENSG00000096401.CDC5L	0.247225	ENSG00000165169.DYNLT3	0.355359	ENSG00000077809.GTF2I	0.358891	ENSG00000267414.RP11.456K23.1	0.345225	ENSG00000011114.BTBD7	0.323304	ENSG00000131238.PPT1	0.368691	ENSG00000164062.APEH	0.308877
ENSG00000182379.NXPH4	ENSG00000004799.PDK4	0.213649	ENSG00000116117.PARD3B	0.215422	ENSG00000162630.B3GALT2	0.216026	ENSG00000204592.HLA.E	0.204966	ENSG00000143786.CNIH3	0.220637	ENSG00000197043.ANXA6	0.235489	ENSG00000160993.ALKBH4	0.196039
ENSG00000164898.C7orf55	ENSG00000185651.UBE2L3	0.268004	ENSG00000179837.RBM15B	0.330409	ENSG00000065000.AP3D1	0.313892	ENSG00000135018.UBQLN1	0.284382	ENSG00000115652.UXS1	0.261205	ENSG00000178449.COX14	0.273237	ENSG00000180172.RPS12P23	0.256788	ENSG00000267390.RP11.635N19.1	0.296331	ENSG00000117620.SLC35A3	0.242	ENSG00000094841.UPRT	0.256765	ENSG00000163328.GPR155	0.279791	ENSG00000167969.ECI1	0.302168	ENSG00000197928.ZNF677	0.26539	ENSG00000168701.TMEM208	0.273794	ENSG00000197961.ZNF121	0.276151	ENSG00000002919.SNX11	0.250108	ENSG00000172366.FAM195A	0.302561	ENSG00000196236.XPNPEP3	0.322013	ENSG00000176340.COX8A	0.234149	ENSG00000187145.MRPS21	0.254905	ENSG00000152784.PRDM8	0.288428	ENSG00000082397.EPB41L3	0.305903	ENSG00000138641.HERC3	0.288756
ENSG00000186591.UBE2H	ENSG00000124172.ATP5E	0.309413	ENSG00000174886.NDUFA11	0.3038	ENSG00000064995.TAF11	0.275776	ENSG00000042753.AP2S1	0.303852	ENSG00000197858.GPAA1	0.217435	ENSG00000197451.HNRNPAB	0.254281	ENSG00000139291.TMEM19	0.229536	ENSG00000214706.IFRD2	0.207937	ENSG00000141380.SS18	0.240711	ENSG00000116586.LAMTOR2	0.278846	ENSG00000111328.CDK2AP1	0.312833	ENSG00000143515.ATP8B2	0.252467	ENSG00000065320.NTN1	0.281494	ENSG00000180900.SCRIB	0.245729	ENSG00000124214.STAU1	0.227519	ENSG00000136830.FAM129B	0.250036	ENSG00000237676.AC138972.1	0.220808	ENSG00000047578.KIAA0556	0.221533	ENSG00000165821.SALL2	0.340875	ENSG00000181090.EHMT1	0.223139	ENSG00000147155.EBP	0.243347	ENSG00000156873.PHKG2	0.237509	ENSG00000147955.SIGMAR1	0.252043	ENSG00000105393.BABAM1	0.291704	ENSG00000258199.RP11.977G19.5
ENSG00000231770.TMEM44.AS1	ENSG00000133624.ZNF767	0.242883	ENSG00000189067.LITAF	0.300661	ENSG00000119929.CUTC	0.244966	ENSG00000174744.BRMS1	0.29947	ENSG00000162444.RBP7	0.304262	ENSG00000115935.WIPF1	0.313499	ENSG00000109927.TECTA	0.21938	ENSG00000038002.AGA	0.207354	ENSG00000170004.CHD3	0.295199	ENSG00000160223.ICOSLG	0.302536	ENSG00000196123.KIAA0895L	0.28125	ENSG00000117707.PROX1	0.230963	ENSG00000109099.PMP22	0.329895	ENSG00000260572.RP11.16N11.2	0.221675
ENSG00000152078.TMEM56	ENSG00000164327.RICTOR	0.240567	ENSG00000008324.SS18L2	0.265757	ENSG00000162998.FRZB	0.20294	ENSG00000105583.WDR83OS	0.281037	ENSG00000117640.FAM54B	0.251905	ENSG00000086619.ERO1LB	0.350411	ENSG00000147789.ZNF7	0.235031	ENSG00000010165.METTL13	0.258724	ENSG00000166716.ZNF592	0.264084	ENSG00000123505.AMD1	0.20787	ENSG00000156983.BRPF1	0.272107	ENSG00000196227.FAM217B	0.266253	ENSG00000106305.AIMP2	0.20535	ENSG00000158290.CUL4B	0.226428	ENSG00000176896.TCEANC	0.215368	ENSG00000163512.AZI2	0.263963	ENSG00000233639.AC018730.1	0.266749	ENSG00000175938.ORAI3	0.262415	ENSG00000177885.GRB2	0.268521	ENSG00000127884.ECHS1	0.272754	ENSG00000172432.GTPBP2	0.290878	ENSG00000103275.UBE2I	0.225841	ENSG00000189077.TMEM120A	0.286254	ENSG00000114120.SLC25A36	0.19717	ENSG00000110171.TRIM3
ENSG00000167081.PBX3	ENSG00000160051.IQCC	0.203004	ENSG00000015153.YAF2	0.215278	ENSG00000237289.CKMT1B	0.197206	ENSG00000147155.EBP	0.255449	ENSG00000141698.NT5C3L	0.207092	ENSG00000226645.AP006216.10	0.205466	ENSG00000168066.SF1	0.214651	ENSG00000126746.ZNF384	0.21441	ENSG00000163882.POLR2H	0.195408
ENSG00000197901.SLC22A6	ENSG00000166426.CRABP1	0.200675
ENSG00000133313.CNDP2	ENSG00000236333.TRHDE.AS1	0.243612	ENSG00000175701.LINC00116	0.304194	ENSG00000188580.NKAIN2	0.196555	ENSG00000140987.ZNF434	0.210773	ENSG00000151726.ACSL1	0.284298	ENSG00000167674.HDGFRP2	0.290419	ENSG00000104763.ASAH1	0.204477	ENSG00000163701.IL17RE	0.208928	ENSG00000104980.TIMM44	0.210061	ENSG00000081791.KIAA0141	0.236033	ENSG00000226479.TMEM185B	0.233506	ENSG00000185684.EP400NL	0.225485	ENSG00000102024.PLS3	0.301352	ENSG00000115457.IGFBP2	0.274641	ENSG00000184261.KCNK12	0.318537	ENSG00000134255.CEPT1	0.198586	ENSG00000158458.NRG2	0.362431	ENSG00000126861.OMG	0.221883	ENSG00000148219.ASTN2	0.218025	ENSG00000162227.TAF6L	0.306372	ENSG00000175193.PARL	0.283069	ENSG00000189227.C15orf61	0.278186	ENSG00000124406.ATP8A1	0.290261	ENSG00000035862.TIMP2	0.276925
ENSG00000160305.DIP2A	ENSG00000119599.DCAF4	0.226673	ENSG00000136261.BZW2	0.284016
ENSG00000109610.SOD3	ENSG00000153310.FAM49B	0.343145	ENSG00000182103.FAM181B	0.356393	ENSG00000165478.HEPACAM	0.335241	ENSG00000108406.DHX40	0.224507	ENSG00000213190.MLLT11	0.350383	ENSG00000172531.PPP1CA	0.309215	ENSG00000168710.AHCYL1	0.333779	ENSG00000087077.TRIP6	0.372219	ENSG00000100979.PLTP	0.349925	ENSG00000083168.KAT6A	0.356078	ENSG00000256211.RP11.1018J11.1	0.216649	ENSG00000157110.RBPMS	0.271092	ENSG00000103260.METRN	0.386336	ENSG00000106211.HSPB1	0.324359	ENSG00000233493.TMEM238	0.252981	ENSG00000177889.UBE2N	0.346597	ENSG00000123143.PKN1	0.34878	ENSG00000104888.SLC17A7	0.379289	ENSG00000168056.LTBP3	0.313429	ENSG00000162174.ASRGL1	0.326851	ENSG00000092820.EZR	0.358253	ENSG00000184887.BTBD6	0.36809	ENSG00000152284.TCF7L1	0.301421	ENSG00000114315.HES1	0.295887	ENSG00000135736.CCDC102A
ENSG00000042753.AP2S1	ENSG00000174886.NDUFA11	0.468518	ENSG00000141639.MAPK4	0.335389	ENSG00000186591.UBE2H	0.303852	ENSG00000226243.RPL37AP1	0.236894	ENSG00000178982.EIF3K	0.379384	ENSG00000188690.UROS	0.369607	ENSG00000221946.FXYD7	0.253818	ENSG00000137880.GCHFR	0.275063	ENSG00000176619.LMNB2	0.315754	ENSG00000168591.TMUB2	0.26699	ENSG00000255135.RP11.111M22.3	0.370807	ENSG00000177556.ATOX1	0.349948	ENSG00000203727.SAMD5	0.339989	ENSG00000141582.CBX4	0.360032	ENSG00000218739.AC007390.5	0.26729	ENSG00000082068.WDR70	0.259052	ENSG00000131446.MGAT1	0.251102	ENSG00000161011.SQSTM1	0.303739	ENSG00000116586.LAMTOR2	0.364151	ENSG00000111328.CDK2AP1	0.411096	ENSG00000117419.ERI3	0.352334	ENSG00000204869.IGFL4	0.218294	ENSG00000228110.ST13P19	0.259059	ENSG00000114388.NPRL2	0.383699	ENSG00000178449.COX14
ENSG00000126464.PRR12	ENSG00000138834.MAPK8IP3	0.470259	ENSG00000119559.C19orf25	0.38787	ENSG00000163877.SNIP1	0.259039	ENSG00000174886.NDUFA11	0.467988	ENSG00000173175.ADCY5	0.422264	ENSG00000142459.EVI5L	0.435696	ENSG00000106400.ZNHIT1	0.450496	ENSG00000198931.APRT	0.338482	ENSG00000204435.CSNK2B	0.425457	ENSG00000126012.KDM5C	0.419412	ENSG00000063176.SPHK2	0.410693	ENSG00000125966.MMP24	0.463901	ENSG00000108557.RAI1	0.458699	ENSG00000188157.AGRN	0.430867	ENSG00000179832.HEATR7A	0.416194	ENSG00000123349.PFDN5	0.441168	ENSG00000255135.RP11.111M22.3	0.33897	ENSG00000141582.CBX4	0.38151	ENSG00000105583.WDR83OS	0.482883	ENSG00000079432.CIC	0.45664	ENSG00000088812.ATRN	0.454178	ENSG00000205903.ZNF316	0.446892	ENSG00000089057.SLC23A2	0.370476	ENSG00000171368.TPPP	0.457633	ENSG00000169710.FASN
ENSG00000125843.AP5S1	ENSG00000182247.UBE2E2	0.209609	ENSG00000151952.TMEM132D	0.227141	ENSG00000204682.C10orf114	0.231045	ENSG00000217950.AC073869.20	0.252342	ENSG00000176248.A0PC2	0.242304	ENSG00000066923.STAG3	0.197494	ENSG00000100150.DEPDC5	0.21932	ENSG00000166228.PCBD1	0.247942	ENSG00000124160.NCOA5	0.231881	ENSG00000103196.CRISPLD2	0.21871	ENSG00000117500.TMED5	0.224615	ENSG00000188647.PTAR1	0.231786	ENSG00000180370.PAK2	0.219857	ENSG00000092969.TGFB2	0.223362	ENSG00000248508.RP11.521C20.4	0.230832	ENSG00000136153.LMO7	0.260361	ENSG00000168010.ATG16L2	0.239947	ENSG00000110171.TRIM3	0.240612	ENSG00000170265.ZNF282	0.212658	ENSG00000151176.PLBD2	0.240374	ENSG00000078328.RBFOX1	0.252619	ENSG00000001460.STPG1	0.227477	ENSG00000122986.HVCN1	0.202436	ENSG00000152952.PLOD2	0.207855	ENSG00000077585.GPR137B
ENSG00000179091.CYC1	ENSG00000149925.ALDOA	0.260751	ENSG00000110107.PRPF19	0.224747	ENSG00000084623.EIF3I	0.216528	ENSG00000174446.S0PC5	0.238633	ENSG00000069509.FUNDC1	0.201892	ENSG00000119640.ACYP1	0.218686	ENSG00000221870.CXorf1	0.199714	ENSG00000125356.NDUFA1	0.224882	ENSG00000101365.IDH3B	0.211271	ENSG00000167112.TRUB2	0.35582	ENSG00000168259.D0JC7	0.213576	ENSG00000121083.DYNLL2	0.219711	ENSG00000233954.RP11.169K16.7	0.219692	ENSG00000158864.NDUFS2	0.228596	ENSG00000115661.STK16	0.199923	ENSG00000244009.RP11.227J5.3	0.218502	ENSG00000120053.GOT1	0.239497	ENSG00000184752.NDUFA12	0.260653	ENSG00000079246.XRCC5	0.198459	ENSG00000082516.GEMIN5	0.209427	ENSG00000263244.RP11.473I1.10	0.218895	ENSG00000078668.VDAC3	0.227717
ENSG00000143603.KCNN3	ENSG00000076662.ICAM3	0.232594	ENSG00000196935.SRGAP1	0.262468	ENSG00000152767.FARP1	0.197866	ENSG00000090013.BLVRB	0.237316	ENSG00000184271.POU6F1	0.207194	ENSG00000161381.PLXDC1	0.22993	ENSG00000205089.CCNI2	0.214736	ENSG00000219545.AC006465.3	0.223493	ENSG00000162694.EXTL2	0.251619	ENSG00000119396.RAB14	0.216506	ENSG00000109738.GLRB	0.213479	ENSG00000147421.HMBOX1	0.237165
ENSG00000160948.VPS28	ENSG00000108826.MRPL27	0.359067	ENSG00000173175.ADCY5	0.378628	ENSG00000168092.PAFAH1B2	0.344208	ENSG00000132970.WASF3	0.337678	ENSG00000105583.WDR83OS	0.406153	ENSG00000181588.MEX3D	0.420346	ENSG00000257727.CNPY2	0.352883	ENSG00000205903.ZNF316	0.386822	ENSG00000167522.ANKRD11	0.196156	ENSG00000112514.CUTA	0.413055	ENSG00000087191.PSMC5	0.350032	ENSG00000169710.FASN	0.406607	ENSG00000131446.MGAT1	0.240923	ENSG00000114735.HEMK1	0.334807	ENSG00000181220.ZNF746	0.319335	ENSG00000111786.SRSF9	0.308267	ENSG00000114388.NPRL2	0.280127	ENSG00000126756.UXT	0.341348	ENSG00000103126.AXIN1	0.309427	ENSG00000198752.CDC42BPB	0.406854	ENSG00000071051.NCK2	0.384204	ENSG00000160294.MCM3AP	0.404786	ENSG00000161847.RAVER1	0.409727	ENSG00000168894.RNF181	0.438584	ENSG00000133030.MPRIP
ENSG00000128524.ATP6V1F	ENSG00000239672.NME1	0.25207	ENSG00000137547.MRPL15	0.233942	ENSG00000141504.SAT2	0.277549	ENSG00000130935.NOL11	0.213136	ENSG00000106588.PSMA2	0.257146	ENSG00000143575.HAX1	0.222626	ENSG00000138650.PCDH10	0.261161	ENSG00000183520.UTP11L	0.219712	ENSG00000171421.MRPL36	0.262931	ENSG00000196465.MYL6B	0.271519	ENSG00000156411.C14orf2	0.280479	ENSG00000174547.MRPL11	0.254573	ENSG00000170043.TRAPPC1	0.263518	ENSG00000164040.PGRMC2	0.210847	ENSG00000144560.VGLL4	0.257618	ENSG00000114867.EIF4G1	0.255707	ENSG00000035141.FAM136A	0.230231	ENSG00000241468.ATP5J2	0.286366	ENSG00000113712.CSNK1A1	0.235528	ENSG00000041357.PSMA4	0.257943	ENSG00000163479.SSR2	0.25563	ENSG00000107223.EDF1	0.253069	ENSG00000072422.RHOBTB1	0.216911	ENSG00000137266.SLC22A23	0.203559	ENSG00000183298.RP11.556K13.1
ENSG00000161021.MAML1	ENSG00000144659.SLC25A38	0.243675	ENSG00000104112.SCG3	0.197282	ENSG00000162073.PAQR4	0.239924	ENSG00000103126.AXIN1	0.221961	ENSG00000136718.IMP4	0.201741	ENSG00000184014.DENND5A	0.244711	ENSG00000185825.BCAP31	0.22079	ENSG00000102030.0A10	0.224915	ENSG00000104979.C19orf53	0.233228	ENSG00000181007.ZFP82	0.214642	ENSG00000154122.ANKH	0.238307	ENSG00000078967.UBE2D4	0.220625
ENSG00000156232.WHAMM	ENSG00000109654.TRIM2	0.207662	ENSG00000235026.AC066593.1	0.208439	ENSG00000197619.ZNF615	0.209022	ENSG00000203880.PCMTD2	0.199523	ENSG00000170390.DCLK2	0.199257	ENSG00000026652.AGPAT4	0.202857	ENSG00000124406.ATP8A1	0.207412	ENSG00000177030.DEAF1	0.216483
ENSG00000121060.TRIM25	ENSG00000204954.C12orf73	0.201506	ENSG00000236814.RP11.446E9.1	0.199409	ENSG00000174521.TTC9B	0.207938	ENSG00000116459.ATP5F1	0.206056
ENSG00000218227.RP11.889L3.1	ENSG00000177614.PGBD5	0.244908	ENSG00000226243.RPL37AP1	0.226463	ENSG00000108557.RAI1	0.244931	ENSG00000168876.ANKRD49	0.233402	ENSG00000201098.RNY1	0.221043	ENSG00000198242.RPL23A	0.259048	ENSG00000213995.CARKD	0.268583	ENSG00000185924.RTN4RL1	0.268216	ENSG00000142676.RPL11	0.24726	ENSG00000169710.FASN	0.262562	ENSG00000258890.CEP95	0.264312	ENSG00000167487.KLHL26	0.261859	ENSG00000125743.SNRPD2	0.256498	ENSG00000233668.RP11.571F15.3	0.260903	ENSG00000103024.NME3	0.252081	ENSG00000213939.RP11.314A20.1	0.287867	ENSG00000105372.RPS19	0.271296	ENSG00000230777.RP11.318C24.1	0.241034	ENSG00000141503.MINK1	0.245294	ENSG00000213613.RP11.380G5.3	0.282246	ENSG00000224415.RPL19P12	0.281716	ENSG00000145569.FAM105A	0.220882	ENSG00000226608.FTLP3	0.284221	ENSG00000134780.DAGLA	0.24639	ENSG00000166441.RPL27A
ENSG00000134121.CHL1	ENSG00000106617.PRKAG2	0.366672	ENSG00000150712.MTMR12	0.346081	ENSG00000198944.SOWAHA	0.393151	ENSG00000138433.CIR1	0.384277	ENSG00000094914.AAAS	0.239479	ENSG00000149260.CAPN5	0.383898	ENSG00000260917.RP11.57H14.4	0.312482	ENSG00000083168.KAT6A	0.382797	ENSG00000133401.PDZD2	0.292532	ENSG00000122550.KLHL7	0.357833	ENSG00000176749.CDK5R1	0.451571	ENSG00000090905.TNRC6A	0.401205	ENSG00000206418.RAB12	0.349922	ENSG00000174720.LARP7	0.374479	ENSG00000155096.AZIN1	0.401461	ENSG00000068366.ACSL4	0.386157	ENSG00000128641.MYO1B	0.349583	ENSG00000123636.BAZ2B	0.402824	ENSG00000128872.TMOD2	0.442407	ENSG00000151229.SLC2A13	0.340467	ENSG00000141425.RPRD1A	0.325674	ENSG00000103769.RAB11A	0.388333	ENSG00000023516.AKAP11	0.443365	ENSG00000197991.PCDH20	0.36674	ENSG00000167005.NUDT21
ENSG00000047365.ARAP2	ENSG00000143815.LBR	0.352652	ENSG00000175115.PACS1	0.322608	ENSG00000099917.MED15	0.301996	ENSG00000130775.THEMIS2	0.262025	ENSG00000133639.BTG1	0.311546	ENSG00000100124.ANKRD54	0.292224	ENSG00000082805.ERC1	0.295576	ENSG00000137502.RAB30	0.314724	ENSG00000140859.KIFC3	0.321752	ENSG00000149218.ENDOD1	0.290697	ENSG00000110871.COQ5	0.320871	ENSG00000131188.PRR7	0.341045	ENSG00000146834.MEPCE	0.329274	ENSG00000105676.ARMC6	0.281393	ENSG00000156671.SAMD8	0.291387	ENSG00000189067.LITAF	0.315455	ENSG00000121879.PIK3CA	0.325398	ENSG00000152683.SLC30A6	0.236378	ENSG00000072415.MPP5	0.307758	ENSG00000183283.DAZAP2	0.306991	ENSG00000062194.GPBP1	0.296144	ENSG00000262879.RP11.156P1.3	0.288366	ENSG00000169180.XPO6	0.314217	ENSG00000172020.GAP43	0.304676	ENSG00000164176.EDIL3
ENSG00000166863.TAC3	ENSG00000213337.ANKRD39	0.229228	ENSG00000121769.FABP3	0.292656	ENSG00000177614.PGBD5	0.259613	ENSG00000151092.NGLY1	0.219574	ENSG00000006377.DLX6	0.225452	ENSG00000169750.RAC3	0.31569	ENSG00000172500.FIBP	0.229025	ENSG00000136750.GAD2	0.284851	ENSG00000118680.MYL12B	0.239676	ENSG00000005194.CIAPIN1	0.21489	ENSG00000170324.FRMPD2	0.251883	ENSG00000204934.ATP6V0E2.AS1	0.228345	ENSG00000176840.MIR7.3HG	0.267663	ENSG00000158806.NPM2	0.244079	ENSG00000215414.PSMA6P1	0.243706	ENSG00000167550.RHEBL1	0.295624	ENSG00000105137.SYDE1	0.248506	ENSG00000117395.EB01BP2	0.233516	ENSG00000174521.TTC9B	0.311031	ENSG00000176700.SCAND2	0.204671	ENSG00000233954.RP11.169K16.7	0.207908	ENSG00000115641.FHL2	0.287393	ENSG00000100122.CRYBB1	0.206555	ENSG00000147224.PRPS1	0.256796	ENSG00000139405.C12orf52
ENSG00000170581.STAT2	ENSG00000163319.MRPS18C	0.255995	ENSG00000188573.FBLL1	0.242658	ENSG00000108469.RECQL5	0.221698	ENSG00000175768.TOMM5	0.304894	ENSG00000100784.RPS6KA5	0.220346	ENSG00000100280.AP1B1	0.260902	ENSG00000212694.AC084018.1	0.226518	ENSG00000198556.ZNF789	0.246224	ENSG00000111300.0A25	0.265674	ENSG00000165898.ISCA2	0.225109	ENSG00000107929.LARP4B	0.284125	ENSG00000108510.MED13	0.23994	ENSG00000188730.VWC2	0.297409	ENSG00000104064.GABPB1	0.284274	ENSG00000064042.LIMCH1	0.280416	ENSG00000150764.DIXDC1	0.263417	ENSG00000171163.ZNF692	0.296299	ENSG00000196263.ZNF471	0.202781	ENSG00000115368.WDR75	0.243789	ENSG00000163888.CAMK2N2	0.269061	ENSG00000134222.PSRC1	0.206837	ENSG00000198771.RCSD1	0.203342	ENSG00000247903.RP11.421F16.3	0.25287	ENSG00000066654.THUMPD1	0.240012	ENSG00000038382.TRIO
ENSG00000187653.TMSB4XP8	ENSG00000240395.RP11.231D20.1	0.282354	ENSG00000213553.RPLP0P6	0.205919	ENSG00000253683.CTB.79E8.3	0.248563
ENSG00000132970.WASF3	ENSG00000178381.ZFAND2A	0.325027	ENSG00000160948.VPS28	0.337678	ENSG00000204435.CSNK2B	0.335781	ENSG00000173692.PSMD1	0.224374	ENSG00000113460.BRIX1	0.218219	ENSG00000108557.RAI1	0.319283	ENSG00000089057.SLC23A2	0.378529	ENSG00000181234.TMEM132C	0.379748	ENSG00000085563.ABCB1	0.291011	ENSG00000065320.NTN1	0.315861	ENSG00000136271.DDX56	0.29656	ENSG00000240184.PCDHGC3	0.314245	ENSG00000054965.FAM168A	0.300725	ENSG00000100129.EIF3L	0.287493	ENSG00000127952.STYXL1	0.339599	ENSG00000128731.HERC2	0.394417	ENSG00000152926.ZNF117	0.289694	ENSG00000071051.NCK2	0.3236	ENSG00000101577.LPIN2	0.238007	ENSG00000115414.FN1	0.317537	ENSG00000159461.AMFR	0.341353	ENSG00000167491.GATAD2A	0.278907	ENSG00000144591.GMPPA	0.269985	ENSG00000185721.DRG1	0.310762	ENSG00000169955.ZNF747
ENSG00000100083.GGA1	ENSG00000197061.HIST1H4C	0.235367	ENSG00000147408.CSGAL0CT1	0.225354	ENSG00000105926.MPP6	0.219164	ENSG00000102910.LONP2	0.203937	ENSG00000184261.KCNK12	0.216473	ENSG00000158458.NRG2	0.235981	ENSG00000152475.ZNF837	0.212669
ENSG00000225190.PLEKHM1	ENSG00000170473.WIBG	0.204854	ENSG00000158773.USF1	0.218522	ENSG00000106605.BLVRA	0.257286	ENSG00000101493.ZNF516	0.217201	ENSG00000184436.THAP7	0.245712
ENSG00000196793.ZNF239	ENSG00000174903.RAB1B	0.196389	ENSG00000099954.CECR2	0.206065	ENSG00000151092.NGLY1	0.219579	ENSG00000156261.CCT8	0.200581	ENSG00000164347.GFM2	0.203233	ENSG00000137168.PPIL1	0.203802	ENSG00000132768.DPH2	0.206145	ENSG00000139405.C12orf52	0.226357	ENSG00000177963.RIC8A	0.200677	ENSG00000109971.HSPA8	0.195733	ENSG00000226803.RP11.203B9.4	0.211543
ENSG00000006611.USH1C	ENSG00000241935.HOGA1	0.213837	ENSG00000169562.GJB1	0.329158	ENSG00000131095.GFAP	0.310126	ENSG00000204262.COL5A2	0.291672	ENSG00000138207.RBP4	0.296182	ENSG00000075043.KCNQ2	0.308133	ENSG00000099308.MAST3	0.290733	ENSG00000141655.TNFRSF11A	0.258067	ENSG00000090975.PITPNM2	0.302882	ENSG00000100399.CHADL	0.309351	ENSG00000132359.RAP1GAP2	0.305485	ENSG00000126583.PRKCG	0.290275	ENSG00000163932.PRKCD	0.289184	ENSG00000125505.MBOAT7	0.253367	ENSG00000129911.KLF16	0.307431	ENSG00000134917.ADAMTS8	0.29629	ENSG00000114554.PLX01	0.299263	ENSG00000165194.PCDH19	0.294405	ENSG00000165985.C1QL3	0.291927	ENSG00000175264.CHST1	0.288675	ENSG00000140323.DISP2	0.297806	ENSG00000168314.MOBP	0.300183	ENSG00000132821.VSTM2L	0.318016	ENSG00000186188.O3FAR1	0.292383	ENSG00000135299.ANKRD6
ENSG00000143157.POGK	ENSG00000117616.C1orf63	0.213721	ENSG00000120162.MOB3B	0.224571	ENSG00000164053.ATRIP	0.267393	ENSG00000151632.AKR1C2	0.195957	ENSG00000164176.EDIL3	0.249664	ENSG00000076706.MCAM	0.237698	ENSG00000173442.EHBP1L1	0.254687	ENSG00000154229.PRKCA	0.276038	ENSG00000155380.SLC16A1	0.23013	ENSG00000129933.MAU2	0.225708	ENSG00000166741.NNMT	0.223137	ENSG00000170871.KIAA0232	0.243431	ENSG00000185189.NRBP2	0.297587	ENSG00000123685.BATF3	0.203717	ENSG00000164631.ZNF12	0.269387	ENSG00000168273.SMIM4	0.271862	ENSG00000168264.IRF2BP2	0.246253	ENSG00000170113.NIPA1	0.277565	ENSG00000168283.BMI1	0.328854
ENSG00000007237.GAS7	ENSG00000149932.TMEM219	0.50168	ENSG00000119559.C19orf25	0.412643	ENSG00000189171.S100A13	0.416398	ENSG00000180879.SSR4	0.416303	ENSG00000226666.HSPA9P1	0.336946	ENSG00000106400.ZNHIT1	0.436188	ENSG00000131788.PIAS3	0.408383	ENSG00000250461.RP11.631M6.2	0.353981	ENSG00000124422.USP22	0.39984	ENSG00000167220.HDHD2	0.338054	ENSG00000204435.CSNK2B	0.403786	ENSG00000143376.SNX27	0.258375	ENSG00000175931.UBE2O	0.426855	ENSG00000132329.RAMP1	0.390975	ENSG00000152082.MZT2B	0.427517	ENSG00000255135.RP11.111M22.3	0.340246	ENSG00000165819.METTL3	0.304836	ENSG00000187630.DHRS4L2	0.356921	ENSG00000111785.RIC8B	0.214931	ENSG00000088812.ATRN	0.398068	ENSG00000152102.FAM168B	0.39095	ENSG00000171368.TPPP	0.490197	ENSG00000156453.PCDH1	0.434508	ENSG00000148290.SURF1	0.365248	ENSG00000100207.TCF20
ENSG00000065609.S0P91	ENSG00000169891.REPS2	0.376032	ENSG00000136938.ANP32B	0.423124	ENSG00000048991.R3HDM1	0.290352	ENSG00000109832.DDX25	0.305951	ENSG00000145632.PLK2	0.378636	ENSG00000075035.WSCD2	0.307295	ENSG00000054267.ARID4B	0.409682	ENSG00000120265.PCMT1	0.386385	ENSG00000174720.LARP7	0.409518	ENSG00000184271.POU6F1	0.387054	ENSG00000155961.RAB39B	0.340832	ENSG00000147416.ATP6V1B2	0.373425	ENSG00000100325.ASCC2	0.392423	ENSG00000133083.DCLK1	0.413847	ENSG00000123636.BAZ2B	0.428352	ENSG00000132842.AP3B1	0.347704	ENSG00000011347.SYT7	0.428212	ENSG00000108395.TRIM37	0.435847	ENSG00000163032.VSNL1	0.389367	ENSG00000144959.NCEH1	0.414249	ENSG00000135912.TTLL4	0.360562	ENSG00000173960.UBXN2A	0.295799	ENSG00000123091.RNF11	0.392178	ENSG00000163947.ARHGEF3	0.370601	ENSG00000168032.ENTPD3
ENSG00000107362.FAM108B1	ENSG00000090661.CERS4	0.209682	ENSG00000063601.MTMR1	0.223188	ENSG00000204323.SMIM5	0.244465	ENSG00000181789.COPG1	0.227449	ENSG00000175866.BAIAP2	0.215966	ENSG00000213763.ACTBP2	0.225521	ENSG00000141338.ABCA8	0.250691	ENSG00000133958.UNC79	0.207195	ENSG00000204161.C10orf128	0.275265	ENSG00000066651.TRMT11	0.199113	ENSG00000165476.REEP3	0.264315	ENSG00000066468.FGFR2	0.25312	ENSG00000131016.AKAP12	0.242238
ENSG00000198482.ZNF808	ENSG00000111832.RWDD1	0.20649	ENSG00000259583.RP11.66B24.4	0.196029	ENSG00000081760.AACS	0.207185
ENSG00000116213.WRAP73	ENSG00000177595.PIDD	0.201101
ENSG00000225138.CTD.2228K2.7	ENSG00000142583.SLC2A5	0.241133
ENSG00000136158.SPRY2	ENSG00000117523.PRRC2C	0.295268	ENSG00000261088.RP11.61A14.3	0.260352	ENSG00000171471.MAP1LC3B2	0.304066	ENSG00000119669.IRF2BPL	0.3247	ENSG00000203727.SAMD5	0.287647	ENSG00000109472.CPE	0.229903	ENSG00000172260.NEGR1	0.327672	ENSG00000126091.ST3GAL3	0.297467	ENSG00000155096.AZIN1	0.299639	ENSG00000145868.FBXO38	0.323436	ENSG00000214026.MRPL23	0.296468	ENSG00000110717.NDUFS8	0.315214	ENSG00000128872.TMOD2	0.303002	ENSG00000106723.SPIN1	0.323977	ENSG00000006007.GDE1	0.263354	ENSG00000163516.ANKZF1	0.267538	ENSG00000113719.ERGIC1	0.336144	ENSG00000104907.TRMT1	0.272667	ENSG00000129473.BCL2L2	0.303436	ENSG00000136754.ABI1	0.321834	ENSG00000147481.SNTG1	0.322849	ENSG00000116688.MFN2	0.318748	ENSG00000104973.MED25	0.23024	ENSG00000164074.C4orf29	0.29709	ENSG00000120129.DUSP1
ENSG00000147813.0PRT1	ENSG00000181234.TMEM132C	0.248874	ENSG00000116586.LAMTOR2	0.249036	ENSG00000213397.HAUS7	0.311821
ENSG00000130775.THEMIS2	ENSG00000225968.ELFN1	0.2821	ENSG00000165410.CFL2	0.279597	ENSG00000047365.ARAP2	0.262025	ENSG00000140859.KIFC3	0.252492	ENSG00000149218.ENDOD1	0.290127	ENSG00000040608.RTN4R	0.322859	ENSG00000104529.EEF1D	0.310925	ENSG00000119541.VPS4B	0.269808	ENSG00000133193.FAM104A	0.241858	ENSG00000166508.MCM7	0.324138	ENSG00000145916.RMND5B	0.23112	ENSG00000183654.MARCH11	0.289655	ENSG00000117676.RPS6KA1	0.228727	ENSG00000180929.GPR62	0.268341	ENSG00000128891.C15orf57	0.267531	ENSG00000196118.C16orf93	0.31457
ENSG00000163848.ZNF148	ENSG00000146834.MEPCE	0.20197	ENSG00000111860.CEP85L	0.217722	ENSG00000198556.ZNF789	0.238382	ENSG00000179943.FIZ1	0.19674	ENSG00000108510.MED13	0.22218	ENSG00000112304.ACOT13	0.199395	ENSG00000156256.USP16	0.20156	ENSG00000076248.UNG	0.214864	ENSG00000261609.MIR4720	0.20914	ENSG00000073803.MAP3K13	0.242208
ENSG00000144061.NPHP1	ENSG00000230910.RP3.525N10.2	0.235474	ENSG00000183018.SPNS2	0.229996	ENSG00000188227.ZNF793	0.209153	ENSG00000104907.TRMT1	0.247512	ENSG00000168894.RNF181	0.224024	ENSG00000133640.LRRIQ1	0.256785	ENSG00000164074.C4orf29	0.240683	ENSG00000156603.MED19	0.240756	ENSG00000162148.PPP1R32	0.206445	ENSG00000168803.ADAL	0.219461	ENSG00000160075.SSU72	0.315026	ENSG00000152582.SPEF2	0.21248	ENSG00000065621.GSTO2	0.292647	ENSG00000204859.ZBTB48	0.276216
ENSG00000042286.AIFM2	ENSG00000072952.MRVI1	0.2952	ENSG00000130517.PGPEP1	0.22503	ENSG00000102452.0LCN	0.218749	ENSG00000205710.C17orf107	0.237445	ENSG00000136732.GYPC	0.198216
ENSG00000242028.HYPK	ENSG00000138279.ANXA7	0.285701	ENSG00000147526.TACC1	0.200344	ENSG00000120324.PCDHB10	0.219644	ENSG00000135315.KIAA1009	0.224869	ENSG00000114861.FOXP1	0.223129	ENSG00000133640.LRRIQ1	0.202125	ENSG00000135541.AHI1	0.217164	ENSG00000135976.ANKRD36	0.20551	ENSG00000255836.RP11.157G21.2	0.205587	ENSG00000165813.C10orf118	0.200995
ENSG00000250461.RP11.631M6.2	ENSG00000007237.GAS7	0.353981	ENSG00000230562.FAM133DP	0.334643	ENSG00000170906.NDUFA3	0.344526	ENSG00000151458.ANKRD50	0.281808	ENSG00000161970.RPL26	0.320623	ENSG00000198604.BAZ1A	0.311669	ENSG00000108848.LUC7L3	0.418322	ENSG00000125676.THOC2	0.419345	ENSG00000139168.ZCRB1	0.373349	ENSG00000140199.SLC12A6	0.320524	ENSG00000172766.0A16	0.398044	ENSG00000100321.SYNGR1	0.360993	ENSG00000153006.SREK1IP1	0.297061	ENSG00000142192.APP	0.344972	ENSG00000234465.PINLYP	0.330416	ENSG00000116675.D0JC6	0.371657	ENSG00000137959.IFI44L	0.208445	ENSG00000008869.HEATR5B	0.311344	ENSG00000269834.CTD.3018O17.3	0.27968	ENSG00000234009.AL049757.3	0.304746	ENSG00000060339.CCAR1	0.411712	ENSG00000166507.NDST2	0.197966	ENSG00000128268.MGAT3	0.373974	ENSG00000186010.NDUFA13	0.346461	ENSG00000148798.I0
ENSG00000082438.COBLL1	ENSG00000131634.TMEM204	0.202269	ENSG00000149564.ESAM	0.195379	ENSG00000074660.SCARF1	0.212005
ENSG00000114982.KANSL3	ENSG00000125835.SNRPB	0.230096	ENSG00000142609.C1orf222	0.204451
ENSG00000133639.BTG1	ENSG00000047365.ARAP2	0.311546	ENSG00000170142.UBE2E1	0.325122	ENSG00000234742.AC144530.1	0.26959	ENSG00000142186.SCYL1	0.343025	ENSG00000137502.RAB30	0.338147	ENSG00000177485.ZBTB33	0.293755	ENSG00000215717.TMEM167B	0.328049	ENSG00000121486.TRMT1L	0.250697	ENSG00000135749.PCNXL2	0.360464	ENSG00000162600.OMA1	0.207927	ENSG00000065911.MTHFD2	0.200019	ENSG00000137331.IER3	0.206938	ENSG00000183283.DAZAP2	0.34578	ENSG00000138101.DTNB	0.293572	ENSG00000136536.MARCH7	0.329391	ENSG00000143622.RIT1	0.317732	ENSG00000105136.ZNF419	0.271932	ENSG00000154822.PLCL2	0.349054	ENSG00000173614.NM0T1	0.25078	ENSG00000109332.UBE2D3	0.340716	ENSG00000128513.POT1	0.215956	ENSG00000110801.PSMD9	0.202347	ENSG00000173812.EIF1	0.344184	ENSG00000160691.SHC1	0.230061	ENSG00000237187.RP11.65F13.2
ENSG00000143147.GPR161	ENSG00000144152.FBLN7	0.208545	ENSG00000169241.SLC50A1	0.217164	ENSG00000066248.NGEF	0.211616	ENSG00000145675.PIK3R1	0.198326	ENSG00000172046.USP19	0.228594	ENSG00000134504.KCTD1	0.209701	ENSG00000160446.ZDHHC12	0.197839	ENSG00000156515.HK1	0.210939	ENSG00000234975.FTH1P2	0.205074	ENSG00000181291.TMEM132E	0.198224	ENSG00000153443.FAM100A	0.238573	ENSG00000120088.CRHR1	0.22552	ENSG00000173227.SYT12	0.197184	ENSG00000103264.FBXO31	0.215939	ENSG00000106348.IMPDH1	0.24676
ENSG00000125814.0PB	ENSG00000151948.GLT1D1	0.347153	ENSG00000059804.SLC2A3	0.268546	ENSG00000075945.KIFAP3	0.282934	ENSG00000092929.UNC13D	0.324849	ENSG00000145428.RNF175	0.301556	ENSG00000068354.TBC1D25	0.342912	ENSG00000163618.CADPS	0.360787	ENSG00000147416.ATP6V1B2	0.343406	ENSG00000259583.RP11.66B24.4	0.251067	ENSG00000197106.SLC6A17	0.369543	ENSG00000260336.RP11.395B7.7	0.3383	ENSG00000110237.ARHGEF17	0.400068	ENSG00000106976.DNM1	0.366059	ENSG00000185133.INPP5J	0.318777	ENSG00000011347.SYT7	0.372327	ENSG00000163032.VSNL1	0.34036	ENSG00000236552.RPL13AP5	0.341493	ENSG00000160145.KALRN	0.408175	ENSG00000021645.NRXN3	0.30154	ENSG00000106327.TFR2	0.306756	ENSG00000053108.FSTL4	0.302842	ENSG00000145555.MYO10	0.355244	ENSG00000135631.RAB11FIP5	0.378314	ENSG00000198133.TMEM229B	0.264808	ENSG00000067191.CACNB1
ENSG00000225830.ERCC6	ENSG00000175471.MCTP1	0.210858	ENSG00000168490.PHYHIP	0.205598	ENSG00000172568.FNDC9	0.21491	ENSG00000162063.CCNF	0.227483
ENSG00000007384.RHBDF1	ENSG00000167700.MFSD3	0.239332	ENSG00000163884.KLF15	0.298401	ENSG00000111275.ALDH2	0.282431	ENSG00000076928.ARHGEF1	0.218578	ENSG00000047230.CTPS2	0.208995	ENSG00000173801.JUP	0.230364	ENSG00000033627.ATP6V0A1	0.22989	ENSG00000184967.NOC4L	0.214306	ENSG00000130787.HIP1R	0.22453	ENSG00000143514.TP53BP2	0.286124	ENSG00000140262.TCF12	0.317876
ENSG00000162552.WNT4	ENSG00000159788.RGS12	0.247387	ENSG00000179859.AC025335.1	0.20956	ENSG00000126583.PRKCG	0.270956	ENSG00000072832.CRMP1	0.248293	ENSG00000246363.RP11.13A1.1	0.264317	ENSG00000174473.GALNTL6	0.260894	ENSG00000171303.KCNK3	0.250639
ENSG00000204564.C6orf136	ENSG00000255384.RP11.770J1.4	0.216003	ENSG00000197147.LRRC8B	0.280091	ENSG00000105402.0PA	0.302373	ENSG00000113558.SKP1	0.284702	ENSG00000111669.TPI1	0.313641	ENSG00000196510.A0PC7	0.236675	ENSG00000178802.MPI	0.237917	ENSG00000154040.CABYR	0.299456	ENSG00000174684.B3GNT1	0.294234	ENSG00000184056.VPS33B	0.271688	ENSG00000228360.RP11.365F18.1	0.211073	ENSG00000167863.ATP5H	0.300697	ENSG00000134871.COL4A2	0.198853	ENSG00000237753.AC079922.3	0.199122	ENSG00000070756.PABPC1	0.300794	ENSG00000175203.DCTN2	0.300588	ENSG00000168916.ZNF608	0.242512	ENSG00000181090.EHMT1	0.290512	ENSG00000148343.FAM73B	0.287538	ENSG00000112981.NME5	0.328079	ENSG00000156873.PHKG2	0.256572	ENSG00000184831.APOO	0.320441	ENSG00000050426.LETMD1	0.269004	ENSG00000111653.ING4	0.251476	ENSG00000171453.POLR1C
ENSG00000160828.AC004166.7	ENSG00000163539.CLASP2	0.229138	ENSG00000184009.ACTG1	0.200219	ENSG00000160256.FAM207A	0.213503	ENSG00000173442.EHBP1L1	0.209205	ENSG00000164941.INTS8	0.225627
ENSG00000110025.SNX15	ENSG00000101246.ARFRP1	0.204821	ENSG00000131788.PIAS3	0.280494	ENSG00000015153.YAF2	0.300539	ENSG00000146776.ATXN7L1	0.234387	ENSG00000110237.ARHGEF17	0.266438	ENSG00000115652.UXS1	0.258539	ENSG00000167487.KLHL26	0.27351	ENSG00000013563.D0SE1L1	0.256556	ENSG00000081177.EXD2	0.262592	ENSG00000198728.LDB1	0.278077	ENSG00000172366.FAM195A	0.276929	ENSG00000130313.PGLS	0.291026	ENSG00000008853.RHOBTB2	0.259094	ENSG00000167985.SDHAF2	0.272273	ENSG00000153406.NMRAL1	0.272239
ENSG00000101126.ADNP	ENSG00000196652.ZKSCAN5	0.212944	ENSG00000125107.CNOT1	0.216019	ENSG00000116957.TBCE	0.207423	ENSG00000174405.LIG4	0.203379	ENSG00000185728.YTHDF3	0.20813	ENSG00000155876.RRAGA	0.208815	ENSG00000215717.TMEM167B	0.224972	ENSG00000029725.RABEP1	0.220174	ENSG00000100664.EIF5	0.223949	ENSG00000147162.OGT	0.209557	ENSG00000052723.SIKE1	0.216217	ENSG00000204070.SYS1	0.240724	ENSG00000047579.DTNBP1	0.19616	ENSG00000112699.GMDS	0.205064	ENSG00000225921.NOL7	0.233617	ENSG00000054611.TBC1D22A	0.207292	ENSG00000139343.SNRPF	0.249109	ENSG00000186318.BACE1	0.203664	ENSG00000131791.PRKAB2	0.217276	ENSG00000071073.MGAT4A	0.205108	ENSG00000127419.TMEM175	0.225434
ENSG00000132702.HAPLN2	ENSG00000148826.NKX6.2	0.511741	ENSG00000173598.NUDT4	0.323611	ENSG00000169562.GJB1	0.452333	ENSG00000008517.IL32	0.208197	ENSG00000114923.SLC4A3	0.366162	ENSG00000105695.MAG	0.479359	ENSG00000165609.NUDT5	0.211311	ENSG00000164683.HEY1	0.356659	ENSG00000166289.PLEKHF1	0.394249	ENSG00000196187.TMEM63A	0.431187	ENSG00000155511.GRIA1	0.350174	ENSG00000213638.ADAT3	0.269096	ENSG00000100399.CHADL	0.413594	ENSG00000249471.ZNF324B	0.304936	ENSG00000117266.CDK18	0.413192	ENSG00000167641.PPP1R14A	0.455827	ENSG00000163486.SRGAP2	0.320381	ENSG00000136098.NEK3	0.314796	ENSG00000178947.LINC00086	0.351674	ENSG00000158315.RHBDL2	0.295597	ENSG00000154975.CA10	0.362104	ENSG00000141934.PPAP2C	0.457866	ENSG00000160949.TONSL	0.237679	ENSG00000226137.BAIAP2.AS1	0.366421	ENSG00000129932.DOHH
ENSG00000180769.WDFY3.AS2	ENSG00000008283.CYB561	0.268164	ENSG00000142686.C1orf216	0.274947	ENSG00000155097.ATP6V1C1	0.269714	ENSG00000120694.HSPH1	0.269773	ENSG00000172575.RASGRP1	0.286324	ENSG00000189114.BLOC1S3	0.212131	ENSG00000136813.KIAA0368	0.233063	ENSG00000103260.METRN	0.275701	ENSG00000154370.TRIM11	0.234211	ENSG00000118402.ELOVL4	0.255436	ENSG00000123143.PKN1	0.273893	ENSG00000186815.TPCN1	0.20277	ENSG00000181704.YIPF6	0.300679	ENSG00000204128.C2orf72	0.228094	ENSG00000135454.B4GALNT1	0.27815	ENSG00000164663.USP49	0.227287	ENSG00000135049.AGTPBP1	0.222648	ENSG00000055483.USP36	0.236164	ENSG00000167881.SRP68	0.199098
ENSG00000160445.ZER1	ENSG00000124772.CPNE5	0.233256	ENSG00000110628.SLC22A18	0.223706	ENSG00000073969.NSF	0.251717	ENSG00000164077.MON1A	0.227856	ENSG00000184672.RALYL	0.205389	ENSG00000187514.PTMA	0.278392	ENSG00000176383.B3GNT4	0.232775	ENSG00000095203.EPB41L4B	0.256108	ENSG00000254429.CTD.2562J17.7	0.19748	ENSG00000050767.COL23A1	0.2268	ENSG00000119125.GDA	0.255499	ENSG00000067221.STOML1	0.248291	ENSG00000154096.THY1	0.244237	ENSG00000143977.SNRPG	0.217179	ENSG00000117069.ST6GAL0C5	0.264669
ENSG00000198932.GPRASP1	ENSG00000197712.FAM114A1	0.37658	ENSG00000120049.KCNIP2	0.329168	ENSG00000176749.CDK5R1	0.401951	ENSG00000095002.MSH2	0.354229	ENSG00000085788.DDHD2	0.452328	ENSG00000121871.SLITRK3	0.31655	ENSG00000116752.BCAS2	0.362885	ENSG00000111731.KIAA0528	0.427288	ENSG00000091986.CCDC80	0.346477	ENSG00000138078.PREPL	0.437796	ENSG00000067842.ATP2B3	0.462701	ENSG00000136770.D0JC1	0.417291	ENSG00000198961.PJA2	0.430052	ENSG00000203879.GDI1	0.357753	ENSG00000180543.TSPYL5	0.401173	ENSG00000131149.GSE1	0.377457	ENSG00000126947.ARMCX1	0.386507	ENSG00000150995.ITPR1	0.405073	ENSG00000152642.GPD1L	0.33119	ENSG00000181754.AMIGO1	0.377473	ENSG00000135272.MDFIC	0.317316	ENSG00000182165.TP53TG1	0.357515	ENSG00000138757.G3BP2	0.401884	ENSG00000146426.TIAM2	0.243941	ENSG00000003987.MTMR7
ENSG00000228305.AC016734.2	ENSG00000244045.TMEM199	0.221797	ENSG00000150753.CCT5	0.237183	ENSG00000111669.TPI1	0.240865	ENSG00000088832.FKBP1A	0.219547	ENSG00000198618.PPIAP22	0.265456	ENSG00000125877.ITPA	0.218865	ENSG00000177889.UBE2N	0.215759	ENSG00000228797.FAM207BP	0.220593	ENSG00000243279.PRAF2	0.24149	ENSG00000204308.RNF5	0.198241	ENSG00000256745.RP11.680H20.1	0.237961	ENSG00000004897.CDC27	0.221418	ENSG00000121089.0CA3P	0.207057	ENSG00000176410.D0JC30	0.234491	ENSG00000164924.YWHAZ	0.23662	ENSG00000197776.KLHDC1	0.205279	ENSG00000185049.WHSC2	0.218079
ENSG00000148842.CNNM2	ENSG00000152700.SAR1B	0.257055	ENSG00000182247.UBE2E2	0.257029	ENSG00000151065.DCP1B	0.22628	ENSG00000163913.IFT122	0.226126	ENSG00000100664.EIF5	0.237164	ENSG00000134030.CTIF	0.209376	ENSG00000103642.LACTB	0.216697	ENSG00000092330.TINF2	0.261873	ENSG00000172057.ORMDL3	0.245387	ENSG00000117500.TMED5	0.24161	ENSG00000124733.MEA1	0.216021	ENSG00000133393.FOPNL	0.247987	ENSG00000104412.EMC2	0.231139	ENSG00000175334.BANF1	0.236064	ENSG00000196284.SUPT3H	0.205786	ENSG00000181638.ZFP41	0.233761	ENSG00000100991.TRPC4AP	0.252814	ENSG00000167632.TRAPPC9	0.285757	ENSG00000182004.SNRPE	0.226292	ENSG00000163807.KIAA1143	0.227404	ENSG00000185567.AH0K2	0.202371	ENSG00000101407.TTI1	0.20122	ENSG00000087995.METTL2A	0.228827
ENSG00000108773.KAT2A	ENSG00000163867.ZMYM6	0.204145	ENSG00000065427.KARS	0.213614	ENSG00000186952.TMEM232	0.2016	ENSG00000147162.OGT	0.298903	ENSG00000163918.RFC4	0.234843	ENSG00000197530.MIB2	0.235588	ENSG00000213593.TMX2	0.213926	ENSG00000146731.CCT6A	0.267779	ENSG00000182372.CLN8	0.23294	ENSG00000179262.RAD23A	0.224434	ENSG00000132485.ZRANB2	0.228598	ENSG00000183741.CBX6	0.199513	ENSG00000112855.HARS2	0.212384	ENSG00000196458.ZNF605	0.248179	ENSG00000108528.SLC25A11	0.219379
ENSG00000168439.STIP1	ENSG00000227105.PARP1P1	0.212537	ENSG00000068400.GRIPAP1	0.205236	ENSG00000163703.CRELD1	0.233595	ENSG00000100591.AHSA1	0.249276	ENSG00000170606.HSPA4	0.223221	ENSG00000167657.DAPK3	0.198984	ENSG00000266402.RP11.329L6.1	0.19908
ENSG00000255302.EID1	ENSG00000133789.SWAP70	0.20603	ENSG00000186787.SPIN2B	0.283503	ENSG00000164615.CAMLG	0.243449	ENSG00000099901.RANBP1	0.200842	ENSG00000152749.GPR180	0.216025	ENSG00000184254.ALDH1A3	0.200576	ENSG00000129625.REEP5	0.24553	ENSG00000111725.PRKAB1	0.209135	ENSG00000172115.CYCS	0.24458	ENSG00000155975.VPS37A	0.228521	ENSG00000128039.SRD5A3	0.220176	ENSG00000101132.PFDN4	0.252649	ENSG00000157778.PSMG3	0.261213	ENSG00000187713.TMEM203	0.2563	ENSG00000113595.TRIM23	0.229045	ENSG00000141030.COPS3	0.248285	ENSG00000156735.BAG4	0.256219	ENSG00000071054.MAP4K4	0.256493	ENSG00000135365.PHF21A	0.235739	ENSG00000196072.BLOC1S2	0.243691	ENSG00000185122.HSF1	0.249993	ENSG00000087274.ADD1	0.236824	ENSG00000169288.MRPL1	0.223609	ENSG00000179134.SAMD4B	0.320347	ENSG00000128609.NDUFA5
ENSG00000068120.COASY	ENSG00000123349.PFDN5	0.305451	ENSG00000089057.SLC23A2	0.302546	ENSG00000074054.CLASP1	0.287142	ENSG00000096717.SIRT1	0.278517	ENSG00000092841.MYL6	0.287923	ENSG00000149100.EIF3M	0.303783	ENSG00000244486.SCARF2	0.216008	ENSG00000074855.ANO8	0.306712	ENSG00000198258.UBL5	0.312527	ENSG00000198522.GPN1	0.25164	ENSG00000126756.UXT	0.279566	ENSG00000158457.TSPAN33	0.211471	ENSG00000142507.PSMB6	0.333032	ENSG00000175745.NR2F1	0.344241	ENSG00000229833.PET100	0.29187	ENSG00000103121.CMC2	0.284675	ENSG00000259330.RP11.64K12.2	0.301903	ENSG00000183978.COA3	0.296732	ENSG00000150456.N6AMT2	0.249423	ENSG00000133983.COX16	0.306026	ENSG00000087302.C14orf166	0.292581	ENSG00000005339.CREBBP	0.309868	ENSG00000125037.EMC3	0.276843	ENSG00000184162.NR2C2AP	0.23873	ENSG00000176624.MEX3C
ENSG00000197858.GPAA1	ENSG00000151694.ADAM17	0.199411	ENSG00000186591.UBE2H	0.217435	ENSG00000167700.MFSD3	0.243098	ENSG00000156030.ELMSAN1	0.202532	ENSG00000214113.LYRM4	0.238091	ENSG00000050767.COL23A1	0.212777	ENSG00000128626.MRPS12	0.23886	ENSG00000138629.UBL7	0.222536
ENSG00000077238.IL4R	ENSG00000121769.FABP3	0.221255	ENSG00000141526.SLC16A3	0.213285	ENSG00000147872.PLIN2	0.244498	ENSG00000077150.NFKB2	0.239357	ENSG00000125089.SH3TC1	0.219516	ENSG00000129675.ARHGEF6	0.221062	ENSG00000143420.ENSA	0.227921	ENSG00000141150.RASL10B	0.243964	ENSG00000177464.GPR4	0.21433	ENSG00000165507.C10orf10	0.226029	ENSG00000248485.PCP4L1	0.254858	ENSG00000102981.PARD6A	0.228143	ENSG00000122584.NXPH1	0.198566	ENSG00000198001.IRAK4	0.213278	ENSG00000259886.U82695.10	0.244909	ENSG00000187498.COL4A1	0.229753	ENSG00000168081.PNOC	0.237185	ENSG00000110719.TCIRG1	0.202259	ENSG00000060138.CSDA	0.222097	ENSG00000161638.ITGA5	0.220425	ENSG00000182541.LIMK2	0.261022	ENSG00000244558.RP11.445H22.4	0.232741
ENSG00000104522.TSTA3	ENSG00000159200.RCAN1	0.220642	ENSG00000025800.KP06	0.229659	ENSG00000105255.FSD1	0.235996	ENSG00000185442.FAM174B	0.302767	ENSG00000121289.CEP89	0.271981	ENSG00000139131.YARS2	0.202274	ENSG00000166741.NNMT	0.227307	ENSG00000160214.RRP1	0.219843	ENSG00000170385.SLC30A1	0.24594	ENSG00000181991.MRPS11	0.207666	ENSG00000108590.MED31	0.247287	ENSG00000175215.CTDSP2	0.216667	ENSG00000113328.CCNG1	0.205743	ENSG00000184220.CMSS1	0.215783	ENSG00000227682.ATP5A1P2	0.196278	ENSG00000125124.BBS2	0.223483	ENSG00000100417.PMM1	0.265394	ENSG00000184939.ZFP90	0.204286	ENSG00000115464.USP34	0.228961
ENSG00000124788.ATXN1	ENSG00000163013.FBXO41	0.315716	ENSG00000119042.SATB2	0.292679	ENSG00000170500.LONRF2	0.299505	ENSG00000143947.RPS27A	0.367855	ENSG00000103657.HERC1	0.319745	ENSG00000240024.RP11.393B14.1	0.310628	ENSG00000198604.BAZ1A	0.30293	ENSG00000108306.FBXL20	0.281878	ENSG00000251322.SHANK3	0.289045	ENSG00000080824.HSP90AA1	0.319288	ENSG00000105202.FBL	0.296875	ENSG00000136805.FRRS1L	0.308125	ENSG00000140948.ZCCHC14	0.278958	ENSG00000109475.RPL34	0.373967	ENSG00000140350.ANP32A	0.29415	ENSG00000182568.SATB1	0.316913
ENSG00000175787.ZNF169	ENSG00000087266.SH3BP2	0.203942	ENSG00000153291.SLC25A27	0.204153	ENSG00000119401.TRIM32	0.196583
ENSG00000183060.LYSMD4	ENSG00000136895.GARNL3	0.20879	ENSG00000187730.GABRD	0.296387	ENSG00000168546.GFRA2	0.321993	ENSG00000145191.EIF2B5	0.218919	ENSG00000178467.P4HTM	0.227149	ENSG00000160325.CACFD1	0.203454	ENSG00000100604.CHGA	0.227093	ENSG00000116299.KIAA1324	0.225949	ENSG00000197444.OGDHL	0.255901	ENSG00000131100.ATP6V1E1	0.215025	ENSG00000167880.EVPL	0.224196	ENSG00000137171.KLC4	0.19647	ENSG00000184207.PGP	0.209207	ENSG00000155256.ZFYVE27	0.259092	ENSG00000162430.SEPN1	0.212972
ENSG00000169085.C8orf46	ENSG00000107021.TBC1D13	0.265403	ENSG00000145451.GLRA3	0.330979	ENSG00000106236.NPTX2	0.312548	ENSG00000184307.ZDHHC23	0.284836	ENSG00000134343.ANO3	0.310191	ENSG00000158985.CDC42SE2	0.239355	ENSG00000231841.RP11.206F17.2	0.196266	ENSG00000183186.C2CD4C	0.312216	ENSG00000136267.DGKB	0.330318	ENSG00000179277.MEIS3P1	0.315505	ENSG00000178947.LINC00086	0.346667	ENSG00000152495.CAMK4	0.320813	ENSG00000137501.SYTL2	0.334196	ENSG00000233123.RP5.1059M17.1	0.323865	ENSG00000186642.PDE2A	0.318867	ENSG00000181418.DDN	0.336231	ENSG00000174460.ZCCHC12	0.31919	ENSG00000173452.TMEM196	0.281388	ENSG00000185988.PLK5	0.273044
ENSG00000162522.KIAA1522	ENSG00000122008.POLK	0.294941	ENSG00000150712.MTMR12	0.353817	ENSG00000160789.LM0	0.400602	ENSG00000135709.KIAA0513	0.393262	ENSG00000108479.GALK1	0.340674	ENSG00000126777.KTN1	0.367488	ENSG00000172379.ARNT2	0.382311	ENSG00000183621.ZNF438	0.296052	ENSG00000174720.LARP7	0.376143	ENSG00000059915.PSD	0.368892	ENSG00000135912.TTLL4	0.383923	ENSG00000167889.MGAT5B	0.442111	ENSG00000010404.IDS	0.412676	ENSG00000005379.BZRAP1	0.386352	ENSG00000136720.HS6ST1	0.415846	ENSG00000136099.PCDH8	0.415616	ENSG00000111142.METAP2	0.412716	ENSG00000127585.FBXL16	0.441245	ENSG00000145198.VWA5B2	0.248326	ENSG00000115866.DARS	0.390188	ENSG00000091947.TMEM101	0.350361	ENSG00000181656.GPR88	0.362194	ENSG00000147649.MTDH	0.364248	ENSG00000171724.VAT1L	0.350984	ENSG00000145214.DGKQ
ENSG00000072952.MRVI1	ENSG00000189221.MAOA	0.291125	ENSG00000042286.AIFM2	0.2952	ENSG00000151952.TMEM132D	0.33676	ENSG00000164877.MICALL2	0.288047	ENSG00000109062.SLC9A3R1	0.369373	ENSG00000168461.RAB31	0.343608	ENSG00000175906.ARL4D	0.308253	ENSG00000066248.NGEF	0.39137	ENSG00000188783.PRELP	0.197368	ENSG00000006756.ARSD	0.312601	ENSG00000135926.TMBIM1	0.364055	ENSG00000011485.PPP5C	0.376271	ENSG00000160307.S100B	0.364913	ENSG00000148175.STOM	0.398298	ENSG00000101017.CD40	0.221645	ENSG00000173511.VEGFB	0.350277	ENSG00000240204.RP11.305M3.3	0.312505	ENSG00000104529.EEF1D	0.369219	ENSG00000105143.SLC1A6	0.354481	ENSG00000119711.ALDH6A1	0.36988	ENSG00000119655.NPC2	0.384658	ENSG00000176623.FAM82B	0.26672	ENSG00000153048.CARHSP1	0.335829	ENSG00000143819.EPHX1	0.429772	ENSG00000100104.SRRD
ENSG00000145911.N4BP3	ENSG00000068724.TTC7A	0.316284	ENSG00000110651.CD81	0.393577	ENSG00000133884.DPF2	0.262267	ENSG00000174238.PITP0	0.312077	ENSG00000147872.PLIN2	0.368966	ENSG00000168280.KIF5C	0.255556	ENSG00000187555.USP7	0.266173	ENSG00000053371.AKR7A2	0.266363	ENSG00000143353.LYPLAL1	0.208412	ENSG00000137269.LRRC1	0.295392	ENSG00000176490.DIRAS1	0.316253	ENSG00000160716.CHRNB2	0.373835	ENSG00000214309.MBLAC1	0.275026	ENSG00000122863.CHST3	0.364497	ENSG00000115825.PRKD3	0.272369	ENSG00000113070.HBEGF	0.306658	ENSG00000118785.SPP1	0.347269	ENSG00000108828.VAT1	0.219475	ENSG00000102981.PARD6A	0.261003	ENSG00000122729.ACO1	0.266568	ENSG00000181195.PENK	0.263704	ENSG00000126458.RRAS	0.333878	ENSG00000162975.KCNF1	0.316866	ENSG00000149489.ROM1	0.359489	ENSG00000268297.CLEC4GP1
ENSG00000112200.ZNF451	ENSG00000166189.HPS6	0.296003	ENSG00000143390.RFX5	0.278436	ENSG00000158050.DUSP2	0.242683	ENSG00000152234.ATP5A1	0.270449	ENSG00000166682.TMPRSS5	0.286298	ENSG00000130023.C6orf70	0.211485	ENSG00000143164.DCAF6	0.273313	ENSG00000134986.NREP	0.247541	ENSG00000164099.PRSS12	0.273444	ENSG00000149311.ATM	0.241717	ENSG00000189319.FAM53B	0.248127	ENSG00000166402.TUB	0.280616	ENSG00000214402.LCNL1	0.270774	ENSG00000135679.MDM2	0.255313	ENSG00000135750.KCNK1	0.294575	ENSG00000091622.PITPNM3	0.287364	ENSG00000171476.HOPX	0.255867	ENSG00000183723.CMTM4	0.266693	ENSG00000109771.LRP2BP	0.276505	ENSG00000137501.SYTL2	0.275247	ENSG00000169744.LDB2	0.286596	ENSG00000183258.DDX41	0.253879
ENSG00000100311.PDGFB	ENSG00000140320.BAHD1	0.29701	ENSG00000230453.ANKRD18B	0.222983	ENSG00000143727.ACP1	0.274891	ENSG00000150961.SEC24D	0.248251	ENSG00000154237.LRRK1	0.248599	ENSG00000118432.CNR1	0.307298	ENSG00000151502.VPS26B	0.318166	ENSG00000163932.PRKCD	0.304821	ENSG00000114554.PLX01	0.351544	ENSG00000120709.FAM53C	0.285766	ENSG00000225614.ZNF469	0.225511	ENSG00000188428.BLOC1S5	0.226704	ENSG00000128607.KLHDC10	0.238284	ENSG00000133424.LARGE	0.289044	ENSG00000184154.LRTOMT	0.225185	ENSG00000219626.FAM228B	0.244642	ENSG00000259953.RP11.4O1.2	0.23892
ENSG00000248835.AL357673.1	ENSG00000168028.RPSA	0.212898	ENSG00000104886.PLEKHJ1	0.225819
ENSG00000148950.IMMP1L	ENSG00000006451.RALA	0.241165	ENSG00000111785.RIC8B	0.21646	ENSG00000151458.ANKRD50	0.220809	ENSG00000196535.MYO18A	0.299843	ENSG00000110395.CBL	0.245859	ENSG00000072422.RHOBTB1	0.207536	ENSG00000205155.PSENEN	0.330199	ENSG00000120008.WDR11	0.225201	ENSG00000185722.ANKFY1	0.286562	ENSG00000124562.SNRPC	0.269046	ENSG00000146830.GIGYF1	0.294042
ENSG00000182180.MRPS16	ENSG00000239382.ALKBH6	0.310673	ENSG00000235989.MORC2.AS1	0.223808	ENSG00000116288.PARK7	0.28693	ENSG00000217128.FNIP1	0.225789	ENSG00000205105.COX17P1	0.233741	ENSG00000073060.SCARB1	0.262062	ENSG00000107937.GTPBP4	0.221529	ENSG00000108061.SHOC2	0.232729	ENSG00000106078.COBL	0.22321	ENSG00000100028.SNRPD3	0.231962	ENSG00000260296.RP11.395I6.3	0.209711	ENSG00000135486.HNRNPA1	0.224841
ENSG00000130477.UNC13A	ENSG00000151948.GLT1D1	0.403005	ENSG00000124608.AARS2	0.386	ENSG00000164024.METAP1	0.381038	ENSG00000132329.RAMP1	0.425199	ENSG00000160789.LM0	0.482095	ENSG00000196305.IARS	0.416764	ENSG00000135709.KIAA0513	0.495512	ENSG00000153786.ZDHHC7	0.298279	ENSG00000166897.ELFN2	0.431469	ENSG00000226308.RP4.813D12.3	0.350517	ENSG00000164061.BSN	0.377336	ENSG00000116254.CHD5	0.371772	ENSG00000181191.PJA1	0.434279	ENSG00000174145.KIAA1239	0.445603	ENSG00000112640.PPP2R5D	0.45146	ENSG00000172375.C2CD2L	0.395165	ENSG00000083845.RPS5	0.418497	ENSG00000005075.POLR2J	0.439012	ENSG00000101152.D0JC5	0.387083	ENSG00000118160.SLC8A2	0.474582	ENSG00000197457.STMN3	0.448341	ENSG00000073910.FRY	0.418605	ENSG00000152932.RAB3C	0.455678	ENSG00000063015.SEZ6	0.473534	ENSG00000119537.KDSR
ENSG00000186787.SPIN2B	ENSG00000183527.PSMG1	0.221792	ENSG00000255302.EID1	0.283503	ENSG00000094880.CDC23	0.221009	ENSG00000134056.MRPS36	0.201485	ENSG00000214174.AMZ2P1	0.263026	ENSG00000083896.YTHDC1	0.356378	ENSG00000011295.TTC19	0.224069	ENSG00000164332.UBLCP1	0.29343	ENSG00000178397.FAM220A	0.33642	ENSG00000104388.RAB2A	0.341924	ENSG00000181894.ZNF329	0.286242	ENSG00000081307.UBA5	0.293835	ENSG00000106537.TSPAN13	0.33519	ENSG00000139826.ABHD13	0.327959	ENSG00000100483.METTL21D	0.297464	ENSG00000204899.MZT1	0.315821	ENSG00000169764.UGP2	0.284055	ENSG00000079974.RABL2B	0.201712	ENSG00000086598.TMED2	0.25667	ENSG00000071054.MAP4K4	0.334544	ENSG00000248469.RP11.826N14.2	0.220132	ENSG00000135070.ISCA1	0.290392	ENSG00000118276.B4GALT6	0.318587	ENSG00000155893.ACPL2	0.290858	ENSG00000066294.CD84
ENSG00000066777.ARFGEF1	ENSG00000091986.CCDC80	0.280302	ENSG00000237737.DCTN1.AS1	0.257742	ENSG00000172209.GPR22	0.279925	ENSG00000058262.SEC61A1	0.290895	ENSG00000165868.HSPA12A	0.268878	ENSG00000261786.RP4.555D20.2	0.199009	ENSG00000197959.DNM3	0.244279	ENSG00000168273.SMIM4	0.230112	ENSG00000149679.CABLES2	0.260368
ENSG00000080819.CPOX	ENSG00000138758.SEPT11	0.19788	ENSG00000073417.PDE8A	0.197013
ENSG00000110628.SLC22A18	ENSG00000152931.PART1	0.264936	ENSG00000260822.GS1.358P8.4	0.224021	ENSG00000160445.ZER1	0.223706	ENSG00000163827.LRRC2	0.235913	ENSG00000189046.ALKBH2	0.201785	ENSG00000140798.ABCC12	0.275945	ENSG00000197548.ATG7	0.236335	ENSG00000157152.SYN2	0.253464	ENSG00000164104.HMGB2	0.246736	ENSG00000182566.CLEC4G	0.267766	ENSG00000113319.RASGRF2	0.226917	ENSG00000178773.CPNE7	0.278886	ENSG00000246363.RP11.13A1.1	0.263305	ENSG00000181649.PHLDA2	0.203375
ENSG00000124422.USP22	ENSG00000149932.TMEM219	0.391899	ENSG00000189171.S100A13	0.430236	ENSG00000106400.ZNHIT1	0.395219	ENSG00000101246.ARFRP1	0.212817	ENSG00000007237.GAS7	0.39984	ENSG00000132329.RAMP1	0.393442	ENSG00000125966.MMP24	0.428844	ENSG00000139410.SDSL	0.399886	ENSG00000108557.RAI1	0.397498	ENSG00000177600.RPLP2	0.40833	ENSG00000146083.RNF44	0.382042	ENSG00000170906.NDUFA3	0.407457	ENSG00000171368.TPPP	0.411496	ENSG00000156453.PCDH1	0.406241	ENSG00000158987.RAPGEF6	0.344688	ENSG00000123416.TUBA1B	0.386781	ENSG00000063015.SEZ6	0.386364	ENSG00000187051.RPS19BP1	0.397125	ENSG00000110011.D0JC4	0.368624	ENSG00000069974.RAB27A	0.254001	ENSG00000118640.VAMP8	0.33873	ENSG00000083097.DOPEY1	0.234013	ENSG00000233016.SNHG7	0.264825	ENSG00000099308.MAST3	0.428073	ENSG00000105372.RPS19
ENSG00000107021.TBC1D13	ENSG00000068885.IFT80	0.220049	ENSG00000169085.C8orf46	0.265403	ENSG00000169891.REPS2	0.261418	ENSG00000261128.RP11.18F14.2	0.243415	ENSG00000185909.KLHDC8B	0.333242	ENSG00000059915.PSD	0.257841	ENSG00000187257.RSBN1L	0.278003	ENSG00000164683.HEY1	0.260917	ENSG00000134686.PHC2	0.261018	ENSG00000005379.BZRAP1	0.26713	ENSG00000157870.FAM213B	0.266897	ENSG00000210082.MIR4485	0.239821	ENSG00000068137.PLEKHH3	0.196944	ENSG00000138587.MNS1	0.251914	ENSG00000148660.CAMK2G	0.259487	ENSG00000116983.HPCAL4	0.371487	ENSG00000215114.UBXN2B	0.277051	ENSG00000198763.MT.ND2	0.235519	ENSG00000116132.PRRX1	0.255193	ENSG00000158186.MRAS	0.207935	ENSG00000154654.NCAM2	0.261449
ENSG00000132694.ARHGEF11	ENSG00000138834.MAPK8IP3	0.39624	ENSG00000189171.S100A13	0.383584	ENSG00000255112.CHMP1B	0.375895	ENSG00000184156.KCNQ3	0.369491	ENSG00000166579.NDEL1	0.353943	ENSG00000188352.FOCAD	0.408788	ENSG00000070761.C16orf80	0.259662	ENSG00000145675.PIK3R1	0.31763	ENSG00000107282.APBA1	0.40117	ENSG00000112592.TBP	0.265036	ENSG00000196876.SCN8A	0.345768	ENSG00000101452.DHX35	0.271842	ENSG00000101290.CDS2	0.350313	ENSG00000170616.SCRT1	0.395111	ENSG00000164715.LMTK2	0.396672	ENSG00000221983.UBA52	0.377138	ENSG00000176884.GRIN1	0.375742	ENSG00000196440.ARMCX4	0.336672	ENSG00000197958.RPL12	0.372165	ENSG00000099822.HCN2	0.368298	ENSG00000181234.TMEM132C	0.279112	ENSG00000187147.RNF220	0.264237	ENSG00000158828.PINK1	0.418434	ENSG00000111110.PPM1H	0.424223	ENSG00000061337.LZTS1
ENSG00000140983.RHOT2	ENSG00000165801.ARHGEF40	0.231836	ENSG00000038427.VCAN	0.215728	ENSG00000237753.AC079922.3	0.198122
ENSG00000182247.UBE2E2	ENSG00000125843.AP5S1	0.209609	ENSG00000148842.CNNM2	0.257029	ENSG00000166579.NDEL1	0.263161	ENSG00000148356.LRSAM1	0.245047	ENSG00000103342.GSPT1	0.214796	ENSG00000039523.FAM65A	0.27036	ENSG00000142920.ADC	0.294291	ENSG00000177485.ZBTB33	0.26393	ENSG00000146834.MEPCE	0.250686	ENSG00000105676.ARMC6	0.294919	ENSG00000179222.MAGED1	0.281646	ENSG00000134202.GSTM3	0.262343	ENSG00000012660.ELOVL5	0.272398	ENSG00000100150.DEPDC5	0.258113	ENSG00000127586.CHTF18	0.27748	ENSG00000156564.LRFN2	0.257792	ENSG00000112137.PHACTR1	0.262464	ENSG00000047249.ATP6V1H	0.272122	ENSG00000255529.POLR2M	0.259937	ENSG00000146090.RASGEF1C	0.299948	ENSG00000177646.ACAD9	0.280583	ENSG00000148700.ADD3	0.271942	ENSG00000116478.HDAC1	0.249722	ENSG00000108510.MED13	0.242871	ENSG00000154822.PLCL2
ENSG00000119912.IDE	ENSG00000106400.ZNHIT1	0.338372	ENSG00000006451.RALA	0.237036	ENSG00000108557.RAI1	0.314438	ENSG00000163867.ZMYM6	0.208116	ENSG00000112592.TBP	0.250132	ENSG00000105583.WDR83OS	0.315834	ENSG00000205903.ZNF316	0.343016	ENSG00000267106.CTD.3116E22.4	0.283708	ENSG00000175197.DDIT3	0.27734	ENSG00000136271.DDX56	0.278661	ENSG00000133103.COG6	0.237369	ENSG00000126756.UXT	0.309146	ENSG00000156958.GALK2	0.226649	ENSG00000074319.TSG101	0.264838	ENSG00000175854.SWI5	0.333007	ENSG00000039319.ZFYVE16	0.308612	ENSG00000167182.SP2	0.329521	ENSG00000102104.RS1	0.224738	ENSG00000210140.J01415.10	0.279548	ENSG00000116898.MRPS15	0.349713	ENSG00000091164.TXNL1	0.244839	ENSG00000138050.THUMPD2	0.302975	ENSG00000170276.HSPB2	0.290493	ENSG00000172432.GTPBP2	0.295404	ENSG00000141699.FAM134C
ENSG00000160606.TLCD1	ENSG00000140522.RLBP1	0.305739	ENSG00000109062.SLC9A3R1	0.348271	ENSG00000115902.SLC1A4	0.259929	ENSG00000153446.C16orf89	0.362747	ENSG00000151012.SLC7A11	0.312064	ENSG00000104112.SCG3	0.247211	ENSG00000225177.RP11.390P2.4	0.316834	ENSG00000114861.FOXP1	0.217449	ENSG00000167614.TTYH1	0.43546	ENSG00000130876.SLC7A10	0.388285	ENSG00000115526.CHST10	0.233618	ENSG00000124145.SDC4	0.345714	ENSG00000182054.IDH2	0.259996	ENSG00000129270.MMP28	0.351291	ENSG00000261701.HPR	0.243461	ENSG00000068078.FGFR3	0.38133	ENSG00000134508.CABLES1	0.338784	ENSG00000121742.GJB6	0.346712	ENSG00000109113.RAB34	0.357291	ENSG00000177133.RP1.163G9.1	0.366522
ENSG00000167645.YIF1B	ENSG00000248487.ABHD14A	0.287834	ENSG00000135766.EGLN1	0.344305	ENSG00000145495.MARCH6	0.302183	ENSG00000206527.PTPLB	0.278799	ENSG00000115977.AAK1	0.39643	ENSG00000180921.FAM83H	0.253866	ENSG00000176946.THAP4	0.314171	ENSG00000087338.GMCL1	0.215656	ENSG00000136270.TBRG4	0.264003	ENSG00000155096.AZIN1	0.358636	ENSG00000176986.SEC24C	0.208163	ENSG00000089022.MAPKAPK5	0.250689	ENSG00000126934.MAP2K2	0.320446	ENSG00000214265.SNURF	0.356058	ENSG00000100281.HMGXB4	0.363379	ENSG00000134982.APC	0.33258	ENSG00000171222.SCAND1	0.388102	ENSG00000135390.ATP5G2	0.39011	ENSG00000010404.IDS	0.351171	ENSG00000152465.NMT2	0.277103	ENSG00000134686.PHC2	0.325065	ENSG00000117682.DHDDS	0.269956	ENSG00000164897.TMUB1	0.358241	ENSG00000187954.CYHR1	0.29199	ENSG00000010219.DYRK4
ENSG00000235162.C12orf75	ENSG00000225783.MIAT	0.320306	ENSG00000103460.TOX3	0.211924	ENSG00000132744.ACY3	0.248085	ENSG00000075461.CACNG4	0.220992	ENSG00000261015.RP1.90J20.11	0.228966	ENSG00000114861.FOXP1	0.212683	ENSG00000203685.C1orf95	0.254585	ENSG00000048028.USP28	0.216665	ENSG00000004777.ARHGAP33	0.251589	ENSG00000147324.MFHAS1	0.206657	ENSG00000088876.ZNF343	0.248834	ENSG00000048545.GUCA1A	0.243159	ENSG00000079156.OSBPL6	0.197414	ENSG00000197093.GAL3ST4	0.195901	ENSG00000145681.HAPLN1	0.23958	ENSG00000108960.MMD	0.26959
ENSG00000073969.NSF	ENSG00000008283.CYB561	0.34841	ENSG00000160445.ZER1	0.251717	ENSG00000180440.SERTM1	0.367918	ENSG00000135709.KIAA0513	0.407662	ENSG00000171224.C10orf35	0.410139	ENSG00000166206.GABRB3	0.407131	ENSG00000065559.MAP2K4	0.414221	ENSG00000198208.RPS6KL1	0.343904	ENSG00000113161.HMGCR	0.423259	ENSG00000119760.SUPT7L	0.302561	ENSG00000151233.GXYLT1	0.200807	ENSG00000172575.RASGRP1	0.357814	ENSG00000143164.DCAF6	0.475733	ENSG00000141425.RPRD1A	0.299686	ENSG00000176383.B3GNT4	0.391419	ENSG00000135525.MAP7	0.272163	ENSG00000114573.ATP6V1A	0.40557	ENSG00000162630.B3GALT2	0.230401	ENSG00000153233.PTPRR	0.35279	ENSG00000189410.SH2D5	0.381222	ENSG00000153558.FBXL2	0.358893	ENSG00000083720.OXCT1	0.405771	ENSG00000122359.ANXA11	0.260248	ENSG00000005302.MSL3	0.342303	ENSG00000132879.FBXO44
ENSG00000119283.TRIM67	ENSG00000021574.SPAST	0.206369	ENSG00000164506.STXBP5	0.205682	ENSG00000155287.SLC25A28	0.202885	ENSG00000120800.UTP20	0.217404	ENSG00000075407.ZNF37A	0.203062	ENSG00000198894.KIAA1737	0.202256	ENSG00000198133.TMEM229B	0.201478	ENSG00000081019.RSBN1	0.197604	ENSG00000131507.NDFIP1	0.211922	ENSG00000185127.C6orf120	0.213042	ENSG00000162849.KIF26B	0.240661	ENSG00000180096.SEPT1	0.205288	ENSG00000132300.PTCD3	0.218067
ENSG00000137288.MNF1	ENSG00000174886.NDUFA11	0.435217	ENSG00000063176.SPHK2	0.375645	ENSG00000260081.RP11.66N11.8	0.350346	ENSG00000126267.COX6B1	0.315679	ENSG00000184182.UBE2F	0.299121	ENSG00000221983.UBA52	0.389877	ENSG00000101665.SMAD7	0.245138	ENSG00000213397.HAUS7	0.387561	ENSG00000130382.MLLT1	0.420222	ENSG00000141068.KSR1	0.352667	ENSG00000174177.CTU2	0.195245	ENSG00000125743.SNRPD2	0.404972	ENSG00000151208.DLG5	0.380026	ENSG00000047578.KIAA0556	0.23903	ENSG00000214941.ZSWIM7	0.31232	ENSG00000161847.RAVER1	0.388557	ENSG00000077312.SNRPA	0.362934	ENSG00000130724.CHMP2A	0.391205	ENSG00000141503.MINK1	0.384229	ENSG00000096433.ITPR3	0.278986	ENSG00000184076.UQCR10	0.354013	ENSG00000183648.NDUFB1	0.364121	ENSG00000113384.GOLPH3	0.367632	ENSG00000105821.D0JC2	0.290314	ENSG00000229833.PET100
ENSG00000127463.EMC1	ENSG00000232626.RP11.175B9.2	0.291198	ENSG00000244165.P2RY11	0.316983	ENSG00000129968.FAM108A1	0.226553	ENSG00000154265.ABCA5	0.238423	ENSG00000234985.RP11.3L10.3	0.294713	ENSG00000186940.CHCHD2P9	0.213866
ENSG00000128335.APOL2	ENSG00000198795.ZNF521	0.19525	ENSG00000075461.CACNG4	0.269917	ENSG00000163520.FBLN2	0.246631	ENSG00000130511.SSBP4	0.236113	ENSG00000186193.SAPCD2	0.236193	ENSG00000178585.CTNNBIP1	0.250419	ENSG00000077684.PHF17	0.200615	ENSG00000169641.LUZP1	0.291366	ENSG00000064601.CTSA	0.265285	ENSG00000108960.MMD	0.250341
ENSG00000168005.C11orf84	ENSG00000066322.ELOVL1	0.332319	ENSG00000160014.CALM3	0.331925	ENSG00000133985.TTC9	0.328684	ENSG00000167323.STIM1	0.332205	ENSG00000105223.PLD3	0.333806	ENSG00000013563.D0SE1L1	0.297208	ENSG00000214140.PRCD	0.330273	ENSG00000171492.LRRC8D	0.198448	ENSG00000149654.CDH22	0.353074	ENSG00000124507.PACSIN1	0.320809	ENSG00000157978.LDLRAP1	0.339191	ENSG00000065361.ERBB3	0.328495	ENSG00000149633.KIAA1755	0.346035	ENSG00000223797.ENTPD3.AS1	0.309803	ENSG00000070770.CSNK2A2	0.195737	ENSG00000111605.CPSF6	0.220333	ENSG00000072682.P4HA2	0.235084	ENSG00000122367.LDB3	0.357546	ENSG00000141295.SCRN2	0.233048	ENSG00000135469.COQ10A	0.196749	ENSG00000160345.C9orf116	0.206528	ENSG00000102934.PLLP	0.346758	ENSG00000186281.GPAT2	0.341263	ENSG00000168944.CEP120	0.201499	ENSG00000161682.FAM171A2
ENSG00000147669.POLR2K	ENSG00000108278.ZNHIT3	0.265854	ENSG00000215021.PHB2	0.249223	ENSG00000116161.CACYBP	0.267543	ENSG00000184983.NDUFA6	0.262161	ENSG00000164332.UBLCP1	0.28638	ENSG00000154723.ATP5J	0.320596	ENSG00000167863.ATP5H	0.30416	ENSG00000104671.DCTN6	0.240259	ENSG00000185565.LSAMP	0.336623	ENSG00000127125.PPCS	0.220654	ENSG00000137492.PRKRIR	0.271621	ENSG00000137876.RSL24D1	0.315624	ENSG00000204308.RNF5	0.246179	ENSG00000078699.CBFA2T2	0.305425	ENSG00000119013.NDUFB3	0.306376	ENSG00000182916.TCEAL7	0.3182	ENSG00000160613.PCSK7	0.215818
ENSG00000178445.GLDC	ENSG00000244462.RBM12	0.205737
ENSG00000078061.ARAF	ENSG00000004799.PDK4	0.31061	ENSG00000164112.TMEM155	0.356564	ENSG00000149269.PAK1	0.320487	ENSG00000204851.PNMAL2	0.303654	ENSG00000263878.DLGAP1.AS4	0.276661	ENSG00000143772.ITPKB	0.384912	ENSG00000172638.EFEMP2	0.348362	ENSG00000260336.RP11.395B7.7	0.336303	ENSG00000155324.GRAMD3	0.355952	ENSG00000003989.SLC7A2	0.32801	ENSG00000129353.SLC44A2	0.347725	ENSG00000259976.RP11.553L6.5	0.232283	ENSG00000181704.YIPF6	0.313007	ENSG00000105137.SYDE1	0.25416	ENSG00000014641.MDH1	0.294236	ENSG00000168890.TMEM150A	0.2706	ENSG00000177674.AGTRAP	0.347202	ENSG00000100105.PATZ1	0.295872	ENSG00000149499.EML3	0.318589	ENSG00000143401.ANP32E	0.226576	ENSG00000157881.PANK4	0.352893	ENSG00000176454.LPCAT4	0.317226	ENSG00000175497.DPP10	0.286196	ENSG00000112877.CEP72	0.293139	ENSG00000091436.MLTK
ENSG00000107147.KCNT1	ENSG00000185742.C11orf87	0.342211	ENSG00000022567.SLC45A4	0.297996	ENSG00000100285.NEFH	0.277325	ENSG00000074590.NUAK1	0.390208	ENSG00000168824.NSG1	0.342213	ENSG00000185760.KCNQ5	0.33018	ENSG00000131398.KCNC3	0.355395	ENSG00000120549.KIAA1217	0.3169	ENSG00000168502.SOGA2	0.327925	ENSG00000067842.ATP2B3	0.421465	ENSG00000008277.ADAM22	0.362418	ENSG00000118898.PPL	0.345916	ENSG00000023697.DERA	0.26309	ENSG00000129159.KCNC1	0.467781	ENSG00000104725.NEFL	0.339759	ENSG00000102385.DRP2	0.343352	ENSG00000169116.PARM1	0.356108	ENSG00000141384.TAF4B	0.243615	ENSG00000122966.CIT	0.324966	ENSG00000167549.CORO6	0.203077	ENSG00000236901.MIR600HG	0.381378	ENSG00000164742.ADCY1	0.356755	ENSG00000117643.MAN1C1	0.287039	ENSG00000004660.CAMKK1	0.381246	ENSG00000103264.FBXO31
ENSG00000147576.ADHFE1	ENSG00000189221.MAOA	0.251158	ENSG00000141252.VPS53	0.197195	ENSG00000173511.VEGFB	0.230186	ENSG00000105854.PON2	0.265482	ENSG00000107738.C10orf54	0.239711	ENSG00000213625.LEPROT	0.244365	ENSG00000164089.AGXT2L1	0.254865
ENSG00000214297.ALDOAP2	ENSG00000225536.RP6.145B8.3	0.215064	ENSG00000218502.H2AFZP3	0.336273	ENSG00000214391.RP11.121L10.3	0.422861	ENSG00000240950.RP11.372E1.1	0.384826	ENSG00000233111.RAB1C	0.3557	ENSG00000228328.RP11.516A11.1	0.307675	ENSG00000178464.CTD.2192J16.15	0.33685	ENSG00000185834.RPL12P4	0.31554	ENSG00000253173.RP11.152C15.1	0.275817	ENSG00000234645.AC097523.2	0.311152	ENSG00000132507.EIF5A	0.230833	ENSG00000227694.AC005884.1	0.265632	ENSG00000228818.RP11.567G24.1	0.386854	ENSG00000231684.RP11.416K24.2	0.373439	ENSG00000121083.DYNLL2	0.231272	ENSG00000255642.RP11.415I12.6	0.326824	ENSG00000248180.GAPDHP60	0.48045	ENSG00000063322.MED29	0.200547	ENSG00000259137.RP11.305B6.1	0.342425	ENSG00000234287.RP11.761N21.2	0.343933	ENSG00000244009.RP11.227J5.3	0.412138	ENSG00000216624.GAPDHP72	0.49652	ENSG00000011083.SLC6A7	0.263486	ENSG00000243974.VTI1BP1	0.269066	ENSG00000248208.RP11.153M7.1
ENSG00000128274.A4GALT	ENSG00000176014.TUBB6	0.289762	ENSG00000101017.CD40	0.210579	ENSG00000147454.SLC25A37	0.201118	ENSG00000204592.HLA.E	0.216097	ENSG00000017621.MAGIX	0.217464	ENSG00000196950.SLC39A10	0.220265	ENSG00000197256.KANK2	0.228709	ENSG00000129667.RHBDF2	0.228776	ENSG00000086717.PPEF1	0.248924	ENSG00000165507.C10orf10	0.217698	ENSG00000196924.FL0	0.225485	ENSG00000197860.SGTB	0.205557	ENSG00000117318.ID3	0.23057	ENSG00000097021.ACOT7	0.226312	ENSG00000002586.CD99	0.251571	ENSG00000261533.RP11.15N24.4	0.207383	ENSG00000161791.FMNL3	0.222327	ENSG00000183662.FAM19A1	0.244408	ENSG00000240065.PSMB9	0.229943
ENSG00000110651.CD81	ENSG00000145911.N4BP3	0.393577	ENSG00000087077.TRIP6	0.419389	ENSG00000135744.AGT	0.391718	ENSG00000169715.MT1E	0.396722	ENSG00000143772.ITPKB	0.377629	ENSG00000147872.PLIN2	0.371203	ENSG00000076826.CAMSAP3	0.372687	ENSG00000185133.INPP5J	0.348098	ENSG00000112146.FBXO9	0.306244	ENSG00000155324.GRAMD3	0.352693	ENSG00000155330.C16orf87	0.264316	ENSG00000146425.DYNLT1	0.428868	ENSG00000143013.LMO4	0.36744	ENSG00000129353.SLC44A2	0.437428	ENSG00000182957.SPATA13	0.280197	ENSG00000163346.PBXIP1	0.383033	ENSG00000053371.AKR7A2	0.270393	ENSG00000119471.HSDL2	0.327728	ENSG00000167614.TTYH1	0.360559	ENSG00000137509.PRCP	0.319741	ENSG00000152137.HSPB8	0.289731	ENSG00000118515.SGK1	0.289588	ENSG00000092621.PHGDH	0.401919	ENSG00000143819.EPHX1	0.384979	ENSG00000177674.AGTRAP
ENSG00000215217.C5orf49	ENSG00000226666.HSPA9P1	0.199329	ENSG00000171497.PPID	0.267813	ENSG00000151572.ANO4	0.203921	ENSG00000248275.CTC.338M12.3	0.202769	ENSG00000102796.DHRS12	0.229276	ENSG00000168785.TSPAN5	0.196983	ENSG00000089597.GA0B	0.198612
ENSG00000070476.ZXDC	ENSG00000064995.TAF11	0.266878	ENSG00000171368.TPPP	0.288873	ENSG00000172943.PHF8	0.295198	ENSG00000161011.SQSTM1	0.277383	ENSG00000100403.ZC3H7B	0.290446	ENSG00000181090.EHMT1	0.217097	ENSG00000156873.PHKG2	0.214748	ENSG00000178896.EXOSC4	0.300279	ENSG00000105393.BABAM1	0.284909	ENSG00000162702.ZNF281	0.210596	ENSG00000149182.ARFGAP2	0.242306	ENSG00000197724.PHF2	0.316216	ENSG00000184014.DENND5A	0.315605	ENSG00000168488.ATXN2L	0.304444	ENSG00000165006.UBAP1	0.292344	ENSG00000184588.PDE4B	0.294726	ENSG00000232119.MCTS1	0.284904
ENSG00000167220.HDHD2	ENSG00000084463.WBP11	0.289379	ENSG00000007237.GAS7	0.338054	ENSG00000138279.ANXA7	0.220782	ENSG00000160293.VAV2	0.299608	ENSG00000166411.IDH3A	0.386295	ENSG00000141068.KSR1	0.31809	ENSG00000038274.MAT2B	0.317342	ENSG00000100403.ZC3H7B	0.347658	ENSG00000138801.PAPSS1	0.254932	ENSG00000236104.ZBTB22	0.322888	ENSG00000007923.D0JC11	0.352811	ENSG00000156502.SUPV3L1	0.26701	ENSG00000132405.TBC1D14	0.327719	ENSG00000141034.GID4	0.258751	ENSG00000229932.YWHAZP3	0.317744	ENSG00000172977.KAT5	0.334037	ENSG00000244313.RP11.425L10.1	0.327466	ENSG00000088038.CNOT3	0.332564	ENSG00000140718.FTO	0.34375	ENSG00000264538.SUZ12P	0.233167
ENSG00000086848.ALG9	ENSG00000138399.FASTKD1	0.305472	ENSG00000155304.HSPA13	0.319045	ENSG00000174684.B3GNT1	0.315557	ENSG00000129625.REEP5	0.301489	ENSG00000036672.USP2	0.235406	ENSG00000012174.MBTPS2	0.22349	ENSG00000111912.NCOA7	0.248153	ENSG00000107929.LARP4B	0.275393	ENSG00000167074.TEF	0.242219	ENSG00000158290.CUL4B	0.300501	ENSG00000129055.A0PC13	0.297021	ENSG00000231581.RP5.997D24.5	0.281382	ENSG00000132463.GRSF1	0.314728	ENSG00000103275.UBE2I	0.296271	ENSG00000166170.BAG5	0.263111	ENSG00000197959.DNM3	0.293488	ENSG00000104231.ZFAND1	0.283239	ENSG00000166783.KIAA0430	0.271857
ENSG00000130158.DOCK6	ENSG00000102904.TS0XIP1	0.213908	ENSG00000172638.EFEMP2	0.226553	ENSG00000070756.PABPC1	0.251385	ENSG00000111058.ACSS3	0.214245	ENSG00000154553.PDLIM3	0.219913	ENSG00000079785.DDX1	0.260083	ENSG00000162402.USP24	0.224376	ENSG00000166922.SCG5	0.262099	ENSG00000188004.C1orf204	0.257617	ENSG00000156990.RPUSD3	0.215799
ENSG00000217130.RP3.375P9.2	ENSG00000125877.ITPA	0.249838	ENSG00000148444.COMMD3	0.21544	ENSG00000213326.RPS7P11	0.204576	ENSG00000169740.ZNF32	0.227799	ENSG00000185049.WHSC2	0.228094
ENSG00000196683.TOMM7	ENSG00000146216.TTBK1	0.379366	ENSG00000079432.CIC	0.445507	ENSG00000204922.C11orf83	0.356111	ENSG00000083845.RPS5	0.426014	ENSG00000054148.PHPT1	0.415689	ENSG00000242071.RPL7AP6	0.409479	ENSG00000079616.KIF22	0.292072	ENSG00000125743.SNRPD2	0.412947	ENSG00000068305.MEF2A	0.356437	ENSG00000110880.CORO1C	0.308931	ENSG00000163795.ZNF513	0.313778	ENSG00000181027.FKRP	0.368487	ENSG00000117543.DPH5	0.230493	ENSG00000188186.LAMTOR4	0.4225	ENSG00000175756.AURKAIP1	0.35302	ENSG00000164587.RPS14	0.359258	ENSG00000103647.CORO2B	0.385264	ENSG00000076201.PTPN23	0.228267	ENSG00000130255.RPL36	0.430303	ENSG00000159210.SNF8	0.387077	ENSG00000112306.RPS12	0.384255	ENSG00000244313.RP11.425L10.1	0.461848	ENSG00000116675.D0JC6	0.369874	ENSG00000154027.AK5	0.34659
ENSG00000156482.RPL30	ENSG00000114812.VIPR1	0.289247	ENSG00000050438.SLC4A8	0.318449	ENSG00000048707.VPS13D	0.257151	ENSG00000075035.WSCD2	0.250754	ENSG00000204991.SPIRE2	0.239	ENSG00000122778.KIAA1549	0.31338	ENSG00000149806.FAU	0.359702	ENSG00000118181.RPS25	0.352324	ENSG00000110107.PRPF19	0.268757	ENSG00000214135.AC024560.3	0.207975	ENSG00000108298.RPL19	0.420177	ENSG00000187555.USP7	0.304359	ENSG00000054793.ATP9A	0.24296	ENSG00000163704.PRRT3	0.312962	ENSG00000167315.ACAA2	0.32029	ENSG00000089006.SNX5	0.290796	ENSG00000006432.MAP3K9	0.263705	ENSG00000023697.DERA	0.291118	ENSG00000109452.INPP4B	0.226492	ENSG00000092199.HNRNPC	0.211259	ENSG00000226221.AC022431.1	0.322593	ENSG00000197043.ANXA6	0.298207	ENSG00000131981.LGALS3	0.348442	ENSG00000114942.EEF1B2	0.309847	ENSG00000167037.SGSM1
ENSG00000023041.ZDHHC6	ENSG00000051128.HOMER3	0.237406	ENSG00000119760.SUPT7L	0.232456	ENSG00000081377.CDC14B	0.216937	ENSG00000135457.TFCP2	0.241529	ENSG00000148925.BTBD10	0.287034	ENSG00000143179.UCK2	0.225074	ENSG00000150907.FOXO1	0.222855	ENSG00000171903.CYP4F11	0.216736	ENSG00000166888.STAT6	0.212295	ENSG00000167701.GPT	0.236859	ENSG00000129128.SPCS3	0.213496
ENSG00000152689.RASGRP3	ENSG00000204655.MOG	0.400707	ENSG00000066322.ELOVL1	0.423272	ENSG00000169562.GJB1	0.400466	ENSG00000186417.GLDN	0.38629	ENSG00000175785.PRIMA1	0.404096	ENSG00000204323.SMIM5	0.425571	ENSG00000086205.FOLH1	0.41505	ENSG00000139433.GLTP	0.383946	ENSG00000206053.HN1L	0.390831	ENSG00000155330.C16orf87	0.257181	ENSG00000131386.GALNTL2	0.327025	ENSG00000108639.SYNGR2	0.393914	ENSG00000102871.TRADD	0.253866	ENSG00000215570.ZDHHC20	0.31147	ENSG00000149633.KIAA1755	0.391436	ENSG00000100399.CHADL	0.396575	ENSG00000004864.SLC25A13	0.231501	ENSG00000160223.ICOSLG	0.368531	ENSG00000130958.SLC35D2	0.314641	ENSG00000066468.FGFR2	0.405529	ENSG00000091513.TF	0.413529	ENSG00000167755.KLK6	0.397912	ENSG00000187775.D0H17	0.407169
ENSG00000134910.STT3A	ENSG00000115041.KCNIP3	0.210845	ENSG00000167797.CDK2AP2	0.209597	ENSG00000106524.ANKMY2	0.209911	ENSG00000111647.UHRF1BP1L	0.20032	ENSG00000070159.PTPN3	0.199629
ENSG00000185418.TARSL2	ENSG00000120805.ARL1	0.233057	ENSG00000100320.RBFOX2	0.264898	ENSG00000176890.TYMS	0.261595	ENSG00000174498.IGDCC3	0.250791	ENSG00000221823.PPP3R1	0.274507	ENSG00000206053.HN1L	0.257451	ENSG00000125826.RBCK1	0.249875	ENSG00000104472.CHRAC1	0.253763	ENSG00000099331.MYO9B	0.268147	ENSG00000148384.INPP5E	0.253364	ENSG00000180008.SOCS4	0.255171	ENSG00000157445.CAC02D3	0.252688	ENSG00000152578.GRIA4	0.299124	ENSG00000120278.PLEKHG1	0.204378	ENSG00000139112.GABARAPL1	0.299503	ENSG00000105810.CDK6	0.246615	ENSG00000111652.COPS7A	0.278533	ENSG00000013364.MVP	0.252948	ENSG00000168874.ATOH8	0.265625	ENSG00000121068.TBX2	0.202233
ENSG00000125611.CHCHD5	ENSG00000101246.ARFRP1	0.201006	ENSG00000152082.MZT2B	0.373426	ENSG00000204237.OXLD1	0.300226	ENSG00000224165.D0JC27.AS1	0.318381	ENSG00000145979.TBC1D7	0.257927	ENSG00000007255.TRAPPC6A	0.321628	ENSG00000107262.BAG1	0.218341	ENSG00000099800.TIMM13	0.330859	ENSG00000125652.ALKBH7	0.329451	ENSG00000099385.BCL7C	0.339474	ENSG00000088367.EPB41L1	0.341535	ENSG00000143398.PIP5K1A	0.219502	ENSG00000117691.NENF	0.320811	ENSG00000182165.TP53TG1	0.314099	ENSG00000105379.ETFB	0.343377	ENSG00000169696.ASPSCR1	0.339607	ENSG00000072110.ACTN1	0.315424	ENSG00000162413.KLHL21	0.239944	ENSG00000147140.NONO	0.259462	ENSG00000145494.NDUFS6	0.35433	ENSG00000104883.PEX11G	0.300868	ENSG00000176170.SPHK1	0.196782	ENSG00000213614.HEXA	0.345857
ENSG00000182103.FAM181B	ENSG00000134250.NOTCH2	0.349397	ENSG00000111907.TPD52L1	0.349434	ENSG00000178764.ZHX2	0.336088	ENSG00000109610.SOD3	0.356393	ENSG00000183580.FBXL7	0.284068	ENSG00000165478.HEPACAM	0.40788	ENSG00000168710.AHCYL1	0.372385	ENSG00000104067.TJP1	0.309804	ENSG00000198208.RPS6KL1	0.331289	ENSG00000142185.TRPM2	0.300841	ENSG00000147872.PLIN2	0.32331	ENSG00000141232.TOB1	0.235007	ENSG00000135097.MSI1	0.243148	ENSG00000179218.CALR	0.220713	ENSG00000174021.GNG5	0.306454	ENSG00000102760.RGCC	0.301051	ENSG00000172201.ID4	0.323913	ENSG00000153944.MSI2	0.314032	ENSG00000167114.SLC27A4	0.335887	ENSG00000164076.CAMKV	0.294275	ENSG00000168056.LTBP3	0.298825	ENSG00000141510.TP53	0.270054	ENSG00000152284.TCF7L1	0.324228	ENSG00000134769.DT0	0.29841	ENSG00000114315.HES1
ENSG00000112282.MED23	ENSG00000160818.GPATCH4	0.203585	ENSG00000133069.TMCC2	0.19883
ENSG00000221866.PLX04	ENSG00000165113.GKAP1	0.339901	ENSG00000090661.CERS4	0.315332	ENSG00000148408.CAC01B	0.400868	ENSG00000165659.DACH1	0.241999	ENSG00000168214.RBPJ	0.362183	ENSG00000122778.KIAA1549	0.268797	ENSG00000154144.TBRG1	0.261713	ENSG00000170500.LONRF2	0.379834	ENSG00000168280.KIF5C	0.275311	ENSG00000186487.MYT1L	0.342373	ENSG00000178974.FBXO34	0.344604	ENSG00000129993.CBFA2T3	0.304393	ENSG00000146425.DYNLT1	0.307672	ENSG00000084731.KIF3C	0.394452	ENSG00000196091.MYBPC1	0.267247	ENSG00000053371.AKR7A2	0.29698	ENSG00000144649.FAM198A	0.299972	ENSG00000144406.UNC80	0.298088	ENSG00000185043.CIB1	0.371884	ENSG00000228794.RP11.206L10.11	0.274112	ENSG00000075151.EIF4G3	0.333367	ENSG00000102452.0LCN	0.304249	ENSG00000121753.BAI2	0.357033	ENSG00000038358.EDC4	0.336138	ENSG00000198087.CD2AP
ENSG00000140006.WDR89	ENSG00000134108.ARL8B	0.234295	ENSG00000107669.ATE1	0.232828	ENSG00000108312.UBTF	0.213061	ENSG00000132664.POLR3F	0.20579	ENSG00000242732.RGAG4	0.215512	ENSG00000144746.ARL6IP5	0.24997	ENSG00000058668.ATP2B4	0.23408	ENSG00000127419.TMEM175	0.220726	ENSG00000144233.AMMECR1L	0.247625	ENSG00000117758.STX12	0.224361	ENSG00000231549.USMG5P1	0.22158	ENSG00000179965.ZNF771	0.227824
ENSG00000117616.C1orf63	ENSG00000164548.TRA2A	0.201473	ENSG00000143157.POGK	0.213721	ENSG00000139180.NDUFA9	0.19786	ENSG00000198556.ZNF789	0.230853	ENSG00000105968.H2AFV	0.257987	ENSG00000013441.CLK1	0.273519	ENSG00000035115.SH3YL1	0.211799	ENSG00000173209.AHSA2	0.266882	ENSG00000143622.RIT1	0.272113	ENSG00000182197.EXT1	0.238165	ENSG00000166025.AMOTL1	0.226102	ENSG00000180354.C7orf41	0.246298	ENSG00000033627.ATP6V0A1	0.229928	ENSG00000131051.RBM39	0.214681	ENSG00000130741.EIF2S3	0.204806	ENSG00000139370.SLC15A4	0.196681	ENSG00000148634.HERC4	0.206864	ENSG00000015676.NUDCD3	0.27309	ENSG00000158604.TMED4	0.221808	ENSG00000101596.SMCHD1	0.216362	ENSG00000143195.ILDR2	0.214371	ENSG00000167766.ZNF83	0.253412	ENSG00000185345.PARK2	0.255111	ENSG00000186166.CCDC84	0.205875	ENSG00000204389.HSPA1A
ENSG00000255112.CHMP1B	ENSG00000189171.S100A13	0.389134	ENSG00000132694.ARHGEF11	0.375895	ENSG00000102226.USP11	0.352189	ENSG00000125966.MMP24	0.372143	ENSG00000108557.RAI1	0.380711	ENSG00000223496.EXOSC6	0.306894	ENSG00000078725.DBC1	0.387475	ENSG00000258947.TUBB3	0.353071	ENSG00000107282.APBA1	0.366917	ENSG00000112592.TBP	0.258891	ENSG00000196876.SCN8A	0.364116	ENSG00000108423.TUBD1	0.288149	ENSG00000088812.ATRN	0.37787	ENSG00000198513.ATL1	0.366215	ENSG00000184182.UBE2F	0.311995	ENSG00000197958.RPL12	0.3856	ENSG00000244486.SCARF2	0.238285	ENSG00000182768.NGRN	0.376524	ENSG00000171723.GPHN	0.300972	ENSG00000175324.LSM1	0.253738	ENSG00000100150.DEPDC5	0.321105	ENSG00000113758.DBN1	0.362293	ENSG00000178234.GALNT11	0.372131	ENSG00000126461.SCAF1	0.36	ENSG00000111110.PPM1H
ENSG00000059804.SLC2A3	ENSG00000125814.0PB	0.268546	ENSG00000155097.ATP6V1C1	0.293588	ENSG00000213347.MXD3	0.216608	ENSG00000125826.RBCK1	0.226423	ENSG00000165949.IFI27	0.265134	ENSG00000205037.RP11.863P13.4	0.250671
ENSG00000139722.VPS37B	ENSG00000091664.SLC17A6	0.230216	ENSG00000116957.TBCE	0.273987	ENSG00000048392.RRM2B	0.280734	ENSG00000137642.SORL1	0.27758	ENSG00000115415.STAT1	0.292708	ENSG00000131188.PRR7	0.353348	ENSG00000160310.PRMT2	0.293148	ENSG00000261188.CTA.445C9.14	0.230266	ENSG00000165879.FRAT1	0.240536	ENSG00000138459.SLC35A5	0.288699	ENSG00000169180.XPO6	0.338944	ENSG00000122644.ARL4A	0.29773	ENSG00000114631.PODXL2	0.331233	ENSG00000213593.TMX2	0.306522	ENSG00000196453.ZNF777	0.333113	ENSG00000153201.RANBP2	0.309316	ENSG00000147119.CHST7	0.198678	ENSG00000158290.CUL4B	0.330151	ENSG00000147601.TERF1	0.228866	ENSG00000205078.SYCE1L	0.327458	ENSG00000144746.ARL6IP5	0.30351	ENSG00000139641.ESYT1	0.229066	ENSG00000102178.UBL4A	0.219363	ENSG00000004478.FKBP4	0.259432	ENSG00000184261.KCNK12
ENSG00000170142.UBE2E1	ENSG00000143815.LBR	0.287269	ENSG00000133639.BTG1	0.325122	ENSG00000142186.SCYL1	0.370278	ENSG00000111843.TMEM14C	0.297252	ENSG00000105676.ARMC6	0.304407	ENSG00000135749.PCNXL2	0.400243	ENSG00000120910.PPP3CC	0.262619	ENSG00000172020.GAP43	0.277641	ENSG00000079332.SAR1A	0.284401	ENSG00000110422.HIPK3	0.331112	ENSG00000182319.SGK223	0.276491	ENSG00000183826.BTBD9	0.270443	ENSG00000066136.NFYC	0.300524	ENSG00000161202.DVL3	0.292008	ENSG00000086666.ZFAND6	0.288612	ENSG00000175873.AC004840.9	0.224815	ENSG00000129007.CALML4	0.319617	ENSG00000085063.CD59	0.290679	ENSG00000125457.MIF4GD	0.257399
ENSG00000116205.TCEANC2	ENSG00000116161.CACYBP	0.249053	ENSG00000178397.FAM220A	0.292647	ENSG00000138382.METTL5	0.246442	ENSG00000127616.SMARCA4	0.263426	ENSG00000173208.ABCD2	0.2096	ENSG00000169249.ZRSR2	0.275906	ENSG00000161547.SRSF2	0.308218	ENSG00000140941.MAP1LC3B	0.277533	ENSG00000259070.LINC00639	0.22799	ENSG00000124370.MCEE	0.206415	ENSG00000123200.ZC3H13	0.251204
ENSG00000157766.ACAN	ENSG00000049618.ARID1B	0.235134	ENSG00000150625.GPM6A	0.200053
ENSG00000166704.ZNF606	ENSG00000181827.RFX7	0.207696	ENSG00000168092.PAFAH1B2	0.270121	ENSG00000112592.TBP	0.230059	ENSG00000257151.RP11.701H24.2	0.26519	ENSG00000148985.PGAP2	0.198225	ENSG00000212694.AC084018.1	0.240764	ENSG00000198556.ZNF789	0.22748	ENSG00000112137.PHACTR1	0.256884	ENSG00000110851.PRDM4	0.240859	ENSG00000114270.COL7A1	0.229248	ENSG00000108604.SMARCD2	0.256963	ENSG00000210140.J01415.10	0.251059	ENSG00000170871.KIAA0232	0.242744	ENSG00000064042.LIMCH1	0.298123	ENSG00000126775.ATG14	0.234476	ENSG00000124193.SRSF6	0.248925	ENSG00000115677.HDLBP	0.257994	ENSG00000101134.DOK5	0.23803	ENSG00000143641.GALNT2	0.275774	ENSG00000179743.RP11.169K16.9	0.224665	ENSG00000150764.DIXDC1	0.261	ENSG00000181467.RAP2B	0.231531	ENSG00000086015.MAST2	0.240845	ENSG00000196263.ZNF471	0.197725	ENSG00000127252.HRASLS
ENSG00000163528.CHCHD4	ENSG00000086300.SNX10	0.19935	ENSG00000100218.RTDR1	0.225673	ENSG00000169599.NFU1	0.275033	ENSG00000141030.COPS3	0.202898	ENSG00000087470.DNM1L	0.211218	ENSG00000215712.TMEM242	0.21289	ENSG00000198612.COPS8	0.222064	ENSG00000173915.USMG5	0.209639	ENSG00000125846.ZNF133	0.253765	ENSG00000114383.TUSC2	0.20254	ENSG00000119906.FAM178A	0.201564	ENSG00000128609.NDUFA5	0.201706
ENSG00000162244.RPL29	ENSG00000227081.RP11.543P15.1	0.361067	ENSG00000180879.SSR4	0.389101	ENSG00000183444.AC004967.8	0.316595	ENSG00000143850.PLEKHA6	0.33187	ENSG00000213741.RPS29	0.413407	ENSG00000177432.0P1L5	0.328018	ENSG00000197958.RPL12	0.372083	ENSG00000092841.MYL6	0.363889	ENSG00000187147.RNF220	0.267926	ENSG00000225067.RPL23AP2	0.301171	ENSG00000131398.KCNC3	0.380555	ENSG00000054148.PHPT1	0.399988	ENSG00000108298.RPL19	0.3961	ENSG00000090539.CHRD	0.339356	ENSG00000144713.RPL32	0.399654	ENSG00000116871.MAP7D1	0.288726	ENSG00000020129.NCDN	0.319052	ENSG00000105372.RPS19	0.429205	ENSG00000140988.RPS2	0.364413	ENSG00000183785.TUBA8	0.390134	ENSG00000185043.CIB1	0.391308	ENSG00000174028.FAM3C2	0.40213	ENSG00000177098.SCN4B	0.336803	ENSG00000234851.RP11.3P17.3	0.360384	ENSG00000160460.SPTBN4
ENSG00000183580.FBXL7	ENSG00000100441.KHNYN	0.256399	ENSG00000182103.FAM181B	0.284068	ENSG00000137364.TPMT	0.23266	ENSG00000126785.RHOJ	0.246602	ENSG00000204851.PNMAL2	0.247213	ENSG00000124787.RPP40	0.241772	ENSG00000125895.TMEM74B	0.255895	ENSG00000182158.CREB3L2	0.229446	ENSG00000028528.SNX1	0.247742	ENSG00000141458.NPC1	0.260254	ENSG00000184371.CSF1	0.282925	ENSG00000197324.LRP10	0.333923	ENSG00000183579.ZNRF3	0.295671	ENSG00000184985.SORCS2	0.22948	ENSG00000105793.GTPBP10	0.239082	ENSG00000104324.CPQ	0.287207	ENSG00000146535.G012	0.390726	ENSG00000166689.PLEKHA7	0.1978	ENSG00000140022.STON2	0.315738	ENSG00000162407.PPAP2B	0.300806	ENSG00000143570.SLC39A1	0.303876	ENSG00000185650.ZFP36L1	0.307263	ENSG00000159399.HK2	0.206577	ENSG00000172336.POP7	0.234151	ENSG00000154553.PDLIM3
ENSG00000080845.DLGAP4	ENSG00000169213.RAB3B	0.275171	ENSG00000107954.NEURL	0.377868	ENSG00000091137.SLC26A4	0.30434	ENSG00000174482.LINGO2	0.259443	ENSG00000185800.DMWD	0.377644	ENSG00000114923.SLC4A3	0.34031	ENSG00000076826.CAMSAP3	0.383293	ENSG00000171914.TLN2	0.371419	ENSG00000129951.LPPR3	0.350331	ENSG00000145063.AC062028.1	0.357082	ENSG00000122254.HS3ST2	0.26574	ENSG00000105737.GRIK5	0.400099	ENSG00000133026.MYH10	0.401693	ENSG00000104529.EEF1D	0.369619	ENSG00000116544.DLGAP3	0.450393	ENSG00000198700.IPO9	0.260809	ENSG00000267533.RP11.815J4.7	0.322226	ENSG00000188981.MSANTD1	0.348257	ENSG00000109794.FAM149A	0.289652	ENSG00000161082.CELF5	0.341642	ENSG00000118785.SPP1	0.33826	ENSG00000171873.ADRA1D	0.372588	ENSG00000116667.C1orf21	0.325843	ENSG00000185052.SLC24A3	0.248803	ENSG00000183654.MARCH11
ENSG00000204435.CSNK2B	ENSG00000174886.NDUFA11	0.473679	ENSG00000126464.PRR12	0.425457	ENSG00000132970.WASF3	0.335781	ENSG00000007237.GAS7	0.403786	ENSG00000178982.EIF3K	0.399362	ENSG00000255135.RP11.111M22.3	0.37114	ENSG00000171368.TPPP	0.42677	ENSG00000242372.EIF6	0.375492	ENSG00000115902.SLC1A4	0.230215	ENSG00000254561.RP11.196E1.3	0.303364	ENSG00000236312.RPL34P34	0.29003	ENSG00000187051.RPS19BP1	0.426107	ENSG00000130382.MLLT1	0.427408	ENSG00000144659.SLC25A38	0.284749	ENSG00000143337.TOR1AIP1	0.349587	ENSG00000116649.SRM	0.264428	ENSG00000122033.MTIF3	0.299272	ENSG00000074181.NOTCH3	0.345414	ENSG00000105722.ERF	0.298428	ENSG00000140564.FURIN	0.435592	ENSG00000134313.KIDINS220	0.380979	ENSG00000084774.CAD	0.255953	ENSG00000105618.PRPF31	0.369569	ENSG00000178896.EXOSC4	0.40287	ENSG00000105738.SIPA1L3
ENSG00000109270.LAMTOR3	ENSG00000106263.EIF3B	0.281126	ENSG00000181191.PJA1	0.290591	ENSG00000136143.SUCLA2	0.272481	ENSG00000197457.STMN3	0.282322	ENSG00000197021.CXorf40B	0.285909	ENSG00000100938.GMPR2	0.246862	ENSG00000104472.CHRAC1	0.287356	ENSG00000136750.GAD2	0.306687	ENSG00000154518.ATP5G3	0.253896	ENSG00000118058.MLL	0.268051	ENSG00000116337.AMPD2	0.300557	ENSG00000186567.CEACAM19	0.229155	ENSG00000196972.LINC00087	0.295129	ENSG00000171992.SYNPO	0.30987	ENSG00000129682.FGF13	0.280364	ENSG00000108309.RUNDC3A	0.279634	ENSG00000215218.UBE2QL1	0.280749	ENSG00000145545.SRD5A1	0.30293	ENSG00000111652.COPS7A	0.294112	ENSG00000259032.ENSAP2	0.279795	ENSG00000181418.DDN	0.294809	ENSG00000121068.TBX2	0.229462
ENSG00000100124.ANKRD54	ENSG00000141576.RNF157	0.228475	ENSG00000069966.GNB5	0.293162	ENSG00000047365.ARAP2	0.292224	ENSG00000240395.RP11.231D20.1	0.232343	ENSG00000215717.TMEM167B	0.270503	ENSG00000171853.TRAPPC12	0.267292	ENSG00000102921.N4BP1	0.243945	ENSG00000106603.COA1	0.2101	ENSG00000125821.DTD1	0.231927	ENSG00000154822.PLCL2	0.28984	ENSG00000225921.NOL7	0.256819	ENSG00000162601.MYSM1	0.241132	ENSG00000186575.NF2	0.233435	ENSG00000162373.BEND5	0.257786	ENSG00000100258.LMF2	0.240878	ENSG00000122490.PQLC1	0.251466	ENSG00000113594.LIFR	0.276745	ENSG00000128596.CCDC136	0.229463	ENSG00000240230.COX19	0.231808	ENSG00000183576.SETD3	0.205648	ENSG00000015676.NUDCD3	0.276026	ENSG00000136002.ARHGEF4	0.314122	ENSG00000204104.TRAF3IP1	0.233111	ENSG00000055130.CUL1	0.222143	ENSG00000172932.ANKRD13D
ENSG00000152022.LIX1L	ENSG00000132669.RIN2	0.244751	ENSG00000109062.SLC9A3R1	0.254197	ENSG00000117525.F3	0.243198	ENSG00000169241.SLC50A1	0.220494	ENSG00000254004.ZNF260	0.201804	ENSG00000217950.AC073869.20	0.257749	ENSG00000172638.EFEMP2	0.255651	ENSG00000137285.TUBB2B	0.237484	ENSG00000197746.PSAP	0.206777	ENSG00000171811.TTC40	0.196474	ENSG00000204560.DHX16	0.247989	ENSG00000118898.PPL	0.297959	ENSG00000120899.PTK2B	0.255105	ENSG00000132692.BCAN	0.233871	ENSG00000169006.NTSR2	0.247104	ENSG00000235272.FAM103A2P	0.230237	ENSG00000164465.DCBLD1	0.268212	ENSG00000148700.ADD3	0.240661	ENSG00000125875.TBC1D20	0.216037	ENSG00000167555.ZNF528	0.207106	ENSG00000188647.PTAR1	0.297035	ENSG00000131981.LGALS3	0.249588	ENSG00000137713.PPP2R1B	0.218965	ENSG00000157833.FAM59B	0.25733	ENSG00000115325.DOK1
ENSG00000185507.IRF7	ENSG00000142549.IGLON5	0.271606	ENSG00000160789.LM0	0.348163	ENSG00000131435.PDLIM4	0.351135	ENSG00000087077.TRIP6	0.330171	ENSG00000153012.LGI2	0.319057	ENSG00000181039.ANKRD34A	0.335542	ENSG00000108352.RAPGEFL1	0.320136	ENSG00000112812.PRSS16	0.215389	ENSG00000124570.SERPINB6	0.324581	ENSG00000225504.RP11.160A10.2	0.268908	ENSG00000178685.PARP10	0.311883	ENSG00000142227.EMP3	0.33992	ENSG00000130590.SAMD10	0.250019	ENSG00000198001.IRAK4	0.237254	ENSG00000119917.IFIT3	0.296421	ENSG00000110057.UNC93B1	0.20936	ENSG00000137959.IFI44L	0.233656
ENSG00000051825.MPHOSPH9	ENSG00000119203.CPSF3	0.263697	ENSG00000081665.ZNF506	0.304652	ENSG00000168092.PAFAH1B2	0.335043	ENSG00000123349.PFDN5	0.330216	ENSG00000130723.PRRC2B	0.346729	ENSG00000184209.SNRNP35	0.276549	ENSG00000138767.CNOT6L	0.287996	ENSG00000169710.FASN	0.328932	ENSG00000213397.HAUS7	0.320433	ENSG00000142065.ZFP14	0.226443	ENSG00000088538.DOCK3	0.35205	ENSG00000261015.RP1.90J20.11	0.218408	ENSG00000162086.ZNF75A	0.21188	ENSG00000175928.LRRN1	0.283989	ENSG00000039319.ZFYVE16	0.345849	ENSG00000122512.PMS2	0.365554	ENSG00000117481.NSUN4	0.304136	ENSG00000111364.DDX55	0.239102	ENSG00000248367.CTB.129O4.1	0.291899	ENSG00000131370.SH3BP5	0.326163	ENSG00000166971.AKTIP	0.365291	ENSG00000128694.OSGEPL1	0.218103	ENSG00000140406.MESDC1	0.348988	ENSG00000172428.MYEOV2	0.338858	ENSG00000119820.YIPF4
ENSG00000188243.COMMD6	ENSG00000169976.SF3B5	0.32488	ENSG00000237214.RP11.12M9.3	0.262215	ENSG00000112658.SRF	0.29995	ENSG00000164091.WDR82	0.249939	ENSG00000177556.ATOX1	0.355659	ENSG00000132963.POMP	0.263445	ENSG00000126062.TMEM115	0.230904	ENSG00000173947.PIFO	0.239623	ENSG00000103502.CDIPT	0.272471	ENSG00000105618.PRPF31	0.35941	ENSG00000147123.NDUFB11	0.32346	ENSG00000166562.SEC11C	0.252208	ENSG00000072849.DERL2	0.205337	ENSG00000099995.SF3A1	0.341147	ENSG00000130313.PGLS	0.364777	ENSG00000230733.AC092171.4	0.208986	ENSG00000148362.C9orf142	0.39872	ENSG00000104886.PLEKHJ1	0.340916	ENSG00000123131.PRDX4	0.264242
ENSG00000177614.PGBD5	ENSG00000197122.SRC	0.424993	ENSG00000178927.C17orf62	0.362993	ENSG00000218227.RP11.889L3.1	0.244908	ENSG00000166863.TAC3	0.259613	ENSG00000141985.SH3GL1	0.195235	ENSG00000006283.CAC01G	0.487634	ENSG00000163013.FBXO41	0.471793	ENSG00000133985.TTC9	0.418753	ENSG00000167642.SPINT2	0.376826	ENSG00000064607.SUGP2	0.43185	ENSG00000136938.ANP32B	0.398224	ENSG00000171813.PWWP2B	0.405813	ENSG00000169223.LMAN2	0.337522	ENSG00000128654.MTX2	0.296982	ENSG00000135709.KIAA0513	0.437969	ENSG00000100320.RBFOX2	0.451078	ENSG00000164794.KCNV1	0.412661	ENSG00000046651.OFD1	0.352465	ENSG00000198793.MTOR	0.295857	ENSG00000197182.FLJ27365	0.346876	ENSG00000196872.KIAA1211L	0.517126	ENSG00000148408.CAC01B	0.418744	ENSG00000154118.JPH3	0.477103	ENSG00000174145.KIAA1239	0.427964	ENSG00000244754.N4BP2L2
ENSG00000172007.RAB33B	ENSG00000197780.TAF13	0.222674	ENSG00000118804.STBD1	0.207758	ENSG00000163093.BBS5	0.228013	ENSG00000196072.BLOC1S2	0.215508	ENSG00000087274.ADD1	0.246004	ENSG00000057608.GDI2	0.205591	ENSG00000170214.ADRA1B	0.224541	ENSG00000139793.MBNL2	0.207029
ENSG00000138433.CIR1	ENSG00000109466.KLHL2	0.306397	ENSG00000198157.HMGN5	0.389501	ENSG00000134121.CHL1	0.384277	ENSG00000069275.NUCKS1	0.38193	ENSG00000184209.SNRNP35	0.280767	ENSG00000166068.SPRED1	0.209139	ENSG00000189283.FHIT	0.228057	ENSG00000184787.UBE2G2	0.304926	ENSG00000138592.USP8	0.377447	ENSG00000088205.DDX18	0.407249	ENSG00000135541.AHI1	0.427254	ENSG00000122257.RBBP6	0.423313	ENSG00000117262.GPR89A	0.294846	ENSG00000214832.UPF3AP2	0.263343	ENSG00000158417.EIF5B	0.417782	ENSG00000138398.PPIG	0.490042	ENSG00000124177.CHD6	0.382984	ENSG00000183337.BCOR	0.334646	ENSG00000179388.EGR3	0.410229	ENSG00000169184.MN1	0.374104	ENSG00000235034.C19orf81	0.32007	ENSG00000149016.TUT1	0.329595	ENSG00000088387.DOCK9	0.401132	ENSG00000183853.KIRREL	0.209098	ENSG00000105186.ANKRD27
ENSG00000169896.ITGAM	ENSG00000182578.CSF1R	0.330133	ENSG00000260196.RP1.239B22.5	0.233556	ENSG00000198286.CARD11	0.222006	ENSG00000134516.DOCK2	0.213834	ENSG00000123338.NCKAP1L	0.235172	ENSG00000157303.SUSD3	0.326916	ENSG00000186517.ARHGAP30	0.21863	ENSG00000083838.ZNF446	0.240456	ENSG00000163131.CTSS	0.236856	ENSG00000165457.FOLR2	0.286134
ENSG00000151376.ME3	ENSG00000107954.NEURL	0.353244	ENSG00000114812.VIPR1	0.269087	ENSG00000160200.CBS	0.241077	ENSG00000149269.PAK1	0.393256	ENSG00000158106.RHPN1	0.232053	ENSG00000137309.HMGA1	0.234067	ENSG00000148411.0CC2	0.325594	ENSG00000179222.MAGED1	0.366951	ENSG00000166987.MBD6	0.252561	ENSG00000204044.RP11.465L10.10	0.275076	ENSG00000183248.FLJ22184	0.351281	ENSG00000197601.FAR1	0.241179	ENSG00000167434.CA4	0.264216	ENSG00000159685.CHCHD6	0.354887	ENSG00000156564.LRFN2	0.347445	ENSG00000103047.TMCO7	0.262233	ENSG00000163884.KLF15	0.255622	ENSG00000144579.CTDSP1	0.320121	ENSG00000021300.PLEKHB1	0.328456	ENSG00000113578.FGF1	0.333841	ENSG00000186187.ZNRF1	0.348792	ENSG00000173209.AHSA2	0.282358	ENSG00000134779.TPGS2	0.340878	ENSG00000105137.SYDE1	0.296027	ENSG00000168890.TMEM150A
ENSG00000243660.ZNF487P	ENSG00000260196.RP1.239B22.5	0.235339	ENSG00000137877.SPTBN5	0.233025	ENSG00000101421.CHMP4B	0.209679	ENSG00000165879.FRAT1	0.195301	ENSG00000062194.GPBP1	0.227009	ENSG00000166471.TMEM41B	0.223433	ENSG00000144868.TMEM108	0.195908	ENSG00000113645.WWC1	0.212455	ENSG00000090006.LTBP4	0.212021	ENSG00000169499.PLEKHA2	0.208284	ENSG00000108510.MED13	0.205945	ENSG00000158290.CUL4B	0.213255	ENSG00000163738.MTHFD2L	0.209699	ENSG00000155329.ZCCHC10	0.197322	ENSG00000159593.0E1	0.205836	ENSG00000164823.OSGIN2	0.213241	ENSG00000260807.RP11.161M6.2	0.206321	ENSG00000157514.TSC22D3	0.217312	ENSG00000214046.SMIM7	0.216957
ENSG00000138399.FASTKD1	ENSG00000086848.ALG9	0.305472	ENSG00000157693.C9orf91	0.325902	ENSG00000177301.KC02	0.269231	ENSG00000155304.HSPA13	0.351525	ENSG00000075089.ACTR6	0.299738	ENSG00000125304.TM9SF2	0.316456	ENSG00000120696.KBTBD7	0.297523	ENSG00000174684.B3GNT1	0.370955	ENSG00000189114.BLOC1S3	0.22056	ENSG00000129625.REEP5	0.354129	ENSG00000077254.USP33	0.314082	ENSG00000167528.ZNF641	0.255708	ENSG00000117632.STMN1	0.265539	ENSG00000070756.PABPC1	0.284516	ENSG00000196227.FAM217B	0.256771	ENSG00000115944.COX7A2L	0.306459	ENSG00000260512.RP13.259F12.2	0.320586	ENSG00000100418.DESI1	0.236771	ENSG00000108389.MTMR4	0.320286	ENSG00000085832.EPS15	0.333185	ENSG00000103275.UBE2I	0.286357	ENSG00000066336.SPI1	0.207023	ENSG00000261597.RP11.353B9.1	0.295234	ENSG00000145725.PPIP5K2	0.196918	ENSG00000137040.RANBP6
ENSG00000266037.Metazoa_SRP	ENSG00000265150.RN7SL2	0.302596
ENSG00000165526.RPUSD4	ENSG00000218502.H2AFZP3	0.219937	ENSG00000214391.RP11.121L10.3	0.255418	ENSG00000140931.CMTM3	0.203601	ENSG00000163703.CRELD1	0.216833	ENSG00000158864.NDUFS2	0.202851	ENSG00000248180.GAPDHP60	0.233762	ENSG00000243974.VTI1BP1	0.239312	ENSG00000175166.PSMD2	0.24449	ENSG00000227682.ATP5A1P2	0.250549	ENSG00000237180.CYP46A4P	0.233634
ENSG00000085231.TAF9	ENSG00000109832.DDX25	0.338158	ENSG00000083168.KAT6A	0.34028	ENSG00000133872.TMEM66	0.31541	ENSG00000196177.ACADSB	0.276465	ENSG00000153037.SRP19	0.284433	ENSG00000108270.AATF	0.3255	ENSG00000151729.SLC25A4	0.31269	ENSG00000028116.VRK2	0.217887	ENSG00000100629.CEP128	0.20099	ENSG00000184887.BTBD6	0.374399	ENSG00000147548.WHSC1L1	0.256917	ENSG00000129084.PSMA1	0.31448	ENSG00000156735.BAG4	0.313085	ENSG00000116198.CEP104	0.269205	ENSG00000165169.DYNLT3	0.317814	ENSG00000163939.PBRM1	0.349403	ENSG00000163636.PSMD6	0.20242	ENSG00000117758.STX12	0.288172	ENSG00000165678.GHITM	0.312204	ENSG00000114383.TUSC2	0.345565	ENSG00000164190.NIPBL	0.293624	ENSG00000169857.AVEN	0.231849	ENSG00000146476.C6orf211	0.342039	ENSG00000108384.RAD51C	0.296289	ENSG00000131966.ACTR10
ENSG00000082805.ERC1	ENSG00000047365.ARAP2	0.295576	ENSG00000197780.TAF13	0.33014	ENSG00000090989.EXOC1	0.255289	ENSG00000107796.ACTA2	0.256705	ENSG00000134108.ARL8B	0.339986	ENSG00000129625.REEP5	0.373838	ENSG00000123505.AMD1	0.26889	ENSG00000078295.ADCY2	0.249131	ENSG00000090006.LTBP4	0.257102	ENSG00000010803.SCMH1	0.293536	ENSG00000176422.SPRYD4	0.301867	ENSG00000181322.NME9	0.20555	ENSG00000164631.ZNF12	0.267214	ENSG00000132463.GRSF1	0.336739	ENSG00000110958.PTGES3	0.336982	ENSG00000126005.MMP24.AS1	0.290095	ENSG00000196072.BLOC1S2	0.39913	ENSG00000119487.MAPKAP1	0.315484	ENSG00000150764.DIXDC1	0.287421	ENSG00000106638.TBL2	0.259975	ENSG00000197959.DNM3	0.379666	ENSG00000140941.MAP1LC3B	0.334283	ENSG00000139793.MBNL2	0.340576	ENSG00000175087.PDIK1L	0.314584	ENSG00000112339.HBS1L
ENSG00000094914.AAAS	ENSG00000104825.NFKBIB	0.245479	ENSG00000134121.CHL1	0.239479	ENSG00000164022.AIMP1	0.258827	ENSG00000117600.LPPR4	0.243158	ENSG00000164794.KCNV1	0.235922	ENSG00000093167.LRRFIP2	0.247676	ENSG00000075240.GRAMD4	0.237593	ENSG00000150938.CRIM1	0.212122	ENSG00000184787.UBE2G2	0.244863	ENSG00000035928.RFC1	0.230666	ENSG00000261115.TMEM178B	0.248431	ENSG00000136099.PCDH8	0.237503	ENSG00000129682.FGF13	0.251562	ENSG00000165194.PCDH19	0.246047	ENSG00000164463.CREBRF	0.268671	ENSG00000196368.NUDT11	0.243086	ENSG00000181350.FAM211A	0.23631	ENSG00000061676.NCKAP1	0.240127	ENSG00000179388.EGR3	0.246388	ENSG00000060709.RIMBP2	0.260687	ENSG00000162636.FAM102B	0.253199	ENSG00000169184.MN1	0.248066	ENSG00000112183.RBM24	0.253394	ENSG00000065457.ADAT1	0.197498
ENSG00000100151.PICK1	ENSG00000109472.CPE	0.207169	ENSG00000105255.FSD1	0.20677	ENSG00000074317.SNCB	0.246228	ENSG00000179673.RPRML	0.22324	ENSG00000152518.ZFP36L2	0.206833	ENSG00000136160.EDNRB	0.195496	ENSG00000071127.WDR1	0.195676	ENSG00000176194.CIDEA	0.211836	ENSG00000130643.CALY	0.23182	ENSG00000147099.HDAC8	0.210071
ENSG00000155897.ADCY8	ENSG00000152332.UHMK1	0.256625	ENSG00000125304.TM9SF2	0.268304	ENSG00000197045.GMFB	0.267144	ENSG00000085449.WDFY1	0.244803	ENSG00000036549.ZZZ3	0.256945	ENSG00000138459.SLC35A5	0.253195	ENSG00000260412.RP11.438B23.2	0.200748	ENSG00000108106.UBE2S	0.228949	ENSG00000100997.ABHD12	0.221555	ENSG00000132002.D0JB1	0.263126	ENSG00000005108.THSD7A	0.214956	ENSG00000125970.RALY	0.246529	ENSG00000119900.OGFRL1	0.245669	ENSG00000168993.CPLX1	0.248127	ENSG00000167074.TEF	0.260231	ENSG00000161813.LARP4	0.252623	ENSG00000176896.TCEANC	0.201958	ENSG00000228300.C19orf24	0.242328	ENSG00000183161.FANCF	0.233074	ENSG00000058668.ATP2B4	0.255188	ENSG00000073150.PANX2	0.223689	ENSG00000129007.CALML4	0.301654	ENSG00000124493.GRM4	0.229829
ENSG00000154640.BTG3	ENSG00000188211.NCR3LG1	0.203039
ENSG00000171817.ZNF540	ENSG00000087448.KLHDC5	0.239529	ENSG00000180233.ZNRF2	0.214244	ENSG00000111669.TPI1	0.248127	ENSG00000162813.BPNT1	0.198457	ENSG00000259796.RP11.355I22.7	0.273911	ENSG00000100129.EIF3L	0.236257	ENSG00000130713.EXOSC2	0.199026	ENSG00000132664.POLR3F	0.249248	ENSG00000132872.SYT4	0.245176	ENSG00000260512.RP13.259F12.2	0.247734	ENSG00000164105.SAP30	0.246958	ENSG00000111364.DDX55	0.217699	ENSG00000179542.SLITRK4	0.251012	ENSG00000185774.KCNIP4	0.2529	ENSG00000131100.ATP6V1E1	0.226414	ENSG00000166922.SCG5	0.251256	ENSG00000116138.D0JC16	0.237593	ENSG00000069329.VPS35	0.268237	ENSG00000169139.UBE2V2	0.201052	ENSG00000109184.DCUN1D4	0.257493	ENSG00000126790.L3HYPDH	0.224137	ENSG00000104835.SARS2	0.215314
ENSG00000164934.DCAF13	ENSG00000143621.ILF2	0.231737
ENSG00000144677.CTDSPL	ENSG00000110075.PPP6R3	0.23529	ENSG00000171503.ETFDH	0.229995	ENSG00000119771.KLHL29	0.262068	ENSG00000135018.UBQLN1	0.294912	ENSG00000149311.ATM	0.254617	ENSG00000126947.ARMCX1	0.310245	ENSG00000143458.GABPB2	0.26853	ENSG00000161533.ACOX1	0.258398	ENSG00000143190.POU2F1	0.277789	ENSG00000091073.DTX2	0.221683	ENSG00000106443.PHF14	0.249904	ENSG00000089818.NECAP1	0.30303	ENSG00000112186.CAP2	0.287968	ENSG00000011523.CEP68	0.293735	ENSG00000147862.NFIB	0.211243	ENSG00000129292.PHF20L1	0.254939	ENSG00000135932.CAB39	0.276768	ENSG00000186998.EMID1	0.245095
ENSG00000157933.SKI	ENSG00000141639.MAPK4	0.354963	ENSG00000141696.LEPREL4	0.293184	ENSG00000260563.RP13.516M14.1	0.259263	ENSG00000185813.PCYT2	0.289254	ENSG00000179083.FAM133A	0.363641	ENSG00000131389.SLC6A6	0.353018	ENSG00000139233.LLPH	0.338307	ENSG00000174775.HRAS	0.27717	ENSG00000087502.ERGIC2	0.273293	ENSG00000111328.CDK2AP1	0.323349	ENSG00000145868.FBXO38	0.347604	ENSG00000074855.ANO8	0.335088	ENSG00000065320.NTN1	0.335312	ENSG00000074181.NOTCH3	0.309201	ENSG00000054965.FAM168A	0.351965	ENSG00000151208.DLG5	0.393129	ENSG00000100403.ZC3H7B	0.430138	ENSG00000168653.NDUFS5	0.337167	ENSG00000123384.LRP1	0.338202	ENSG00000178896.EXOSC4	0.389137	ENSG00000148248.SURF4	0.262639	ENSG00000178078.STAP2	0.253147	ENSG00000172534.HCFC1	0.343982	ENSG00000188186.LAMTOR4	0.475488	ENSG00000114391.RPL24
ENSG00000182890.GLUD2	ENSG00000141639.MAPK4	0.366435	ENSG00000092931.MFSD11	0.230706	ENSG00000183010.PYCR1	0.212319	ENSG00000197226.TBC1D9B	0.318493	ENSG00000111328.CDK2AP1	0.318209	ENSG00000063978.RNF4	0.28031	ENSG00000169660.HEXDC	0.290355	ENSG00000136114.THSD1	0.219494	ENSG00000240184.PCDHGC3	0.400789	ENSG00000136830.FAM129B	0.277381	ENSG00000168061.SAC3D1	0.246509	ENSG00000196562.SULF2	0.255582	ENSG00000175928.LRRN1	0.290018	ENSG00000140526.ABHD2	0.267516	ENSG00000198561.CTNND1	0.325384	ENSG00000101391.CDK5RAP1	0.257532	ENSG00000177283.FZD8	0.247932	ENSG00000224982.TMEM233	0.211807	ENSG00000260534.RP11.1006G14.4	0.278572	ENSG00000240225.ZNF542	0.289405	ENSG00000204310.AGPAT1	0.285933	ENSG00000147140.NONO	0.266864	ENSG00000135446.CDK4	0.219293	ENSG00000011451.WIZ	0.276431
ENSG00000260563.RP13.516M14.1	ENSG00000178381.ZFAND2A	0.256488	ENSG00000157933.SKI	0.259263	ENSG00000185813.PCYT2	0.268709	ENSG00000137880.GCHFR	0.263983	ENSG00000005801.ZNF195	0.276692	ENSG00000055208.TAB2	0.196827	ENSG00000087191.PSMC5	0.290944	ENSG00000260196.RP1.239B22.5	0.222907	ENSG00000065320.NTN1	0.249816	ENSG00000114388.NPRL2	0.252485	ENSG00000105393.BABAM1	0.248014	ENSG00000131374.TBC1D5	0.250427	ENSG00000166484.MAPK7	0.23208	ENSG00000115677.HDLBP	0.270467	ENSG00000095485.CWF19L1	0.201438	ENSG00000184640.SEPT9	0.225801	ENSG00000151247.EIF4E	0.2822
ENSG00000109390.NDUFC1	ENSG00000171202.TMEM126A	0.251349	ENSG00000204237.OXLD1	0.205188	ENSG00000132963.POMP	0.213494	ENSG00000025770.NCAPH2	0.199282	ENSG00000184857.TMEM186	0.220802	ENSG00000259484.RP11.323F24.1	0.209761	ENSG00000147400.CETN2	0.200703	ENSG00000142949.PTPRF	0.212637	ENSG00000267321.RP11.1094M14.11	0.257782
ENSG00000244045.TMEM199	ENSG00000110619.CARS	0.317158	ENSG00000228305.AC016734.2	0.221797	ENSG00000151366.NDUFC2	0.381732	ENSG00000065427.KARS	0.272692	ENSG00000037897.METTL1	0.311297	ENSG00000183520.UTP11L	0.261155	ENSG00000084623.EIF3I	0.283624	ENSG00000125877.ITPA	0.33284	ENSG00000012061.ERCC1	0.268258	ENSG00000184634.MED12	0.276656	ENSG00000011028.MRC2	0.196266	ENSG00000184863.RBM33	0.259129	ENSG00000129055.A0PC13	0.273613	ENSG00000099977.DDT	0.249036	ENSG00000165283.STOML2	0.315473	ENSG00000161265.U2AF1L4	0.262194	ENSG00000213246.SUPT4H1	0.265679	ENSG00000166377.ATP9B	0.249457	ENSG00000160345.C9orf116	0.224812	ENSG00000130340.SNX9	0.256989	ENSG00000132341.RAN	0.27054	ENSG00000104904.OAZ1	0.257242	ENSG00000103091.WDR59	0.211109	ENSG00000164062.APEH	0.31896
ENSG00000197982.C1orf122	ENSG00000138085.ATRAID	0.320402	ENSG00000108107.RPL28	0.312765	ENSG00000152082.MZT2B	0.330481	ENSG00000083845.RPS5	0.311342	ENSG00000159164.SV2A	0.340267	ENSG00000106976.DNM1	0.335015	ENSG00000155115.GTF3C6	0.236412	ENSG00000105372.RPS19	0.343905	ENSG00000236552.RPL13AP5	0.372223	ENSG00000185043.CIB1	0.319637	ENSG00000174028.FAM3C2	0.326273	ENSG00000088367.EPB41L1	0.339285	ENSG00000175137.SH3BP5L	0.322626	ENSG00000167969.ECI1	0.329922	ENSG00000130005.GAMT	0.31178	ENSG00000171680.PLEKHG5	0.311523	ENSG00000244313.RP11.425L10.1	0.316627	ENSG00000013016.EHD3	0.317942	ENSG00000088038.CNOT3	0.319714	ENSG00000233225.AC004987.9	0.33502	ENSG00000165495.PKNOX2	0.310065	ENSG00000227615.RP11.864N7.2	0.33776	ENSG00000108797.CNT0P1	0.318794
ENSG00000059377.TBXAS1	ENSG00000105122.RASAL3	0.259996	ENSG00000104894.CD37	0.277973	ENSG00000118508.RAB32	0.307753	ENSG00000101336.HCK	0.263342	ENSG00000142583.SLC2A5	0.250076	ENSG00000125730.C3	0.321048	ENSG00000089820.ARHGAP4	0.211336	ENSG00000110876.SELPLG	0.233677
ENSG00000009844.VTA1	ENSG00000148826.NKX6.2	0.332372	ENSG00000136938.ANP32B	0.350512	ENSG00000135709.KIAA0513	0.355587	ENSG00000173456.RNF26	0.35904	ENSG00000103353.UBFD1	0.364732	ENSG00000181191.PJA1	0.399852	ENSG00000224165.D0JC27.AS1	0.378325	ENSG00000176749.CDK5R1	0.382522	ENSG00000186532.SMYD4	0.211636	ENSG00000106723.SPIN1	0.388664	ENSG00000157110.RBPMS	0.273928	ENSG00000144959.NCEH1	0.364262	ENSG00000083720.OXCT1	0.3646	ENSG00000112992.NNT	0.365082	ENSG00000105552.BCAT2	0.33638	ENSG00000150627.WDR17	0.2517	ENSG00000249471.ZNF324B	0.361027	ENSG00000127337.YEATS4	0.223742	ENSG00000159921.GNE	0.285488	ENSG00000164733.CTSB	0.264838	ENSG00000176903.PNMA1	0.391119	ENSG00000174514.MFSD4	0.362087	ENSG00000007168.PAFAH1B1	0.377856	ENSG00000137075.RNF38	0.350711	ENSG00000198673.FAM19A2
ENSG00000163050.ADCK3	ENSG00000163162.RNF149	0.206191	ENSG00000170906.NDUFA3	0.257261	ENSG00000149541.B3GAT3	0.259091	ENSG00000082068.WDR70	0.210633	ENSG00000114735.HEMK1	0.232341	ENSG00000213397.HAUS7	0.24198	ENSG00000169660.HEXDC	0.263124	ENSG00000166682.TMPRSS5	0.277022	ENSG00000105072.C19orf44	0.202017	ENSG00000213293.CTD.2666L21.3	0.239683	ENSG00000105771.SMG9	0.262619	ENSG00000108786.HSD17B1	0.22969	ENSG00000233871.RP11.126H7.3	0.234339	ENSG00000169519.METTL15	0.229287	ENSG00000204438.GPANK1	0.25771	ENSG00000171130.ATP6V0E2	0.262039	ENSG00000125648.SLC25A23	0.278141	ENSG00000197568.HHLA3	0.211623	ENSG00000243725.TTC4	0.223723
ENSG00000162378.ZYG11B	ENSG00000136531.SCN2A	0.195732	ENSG00000181588.MEX3D	0.258631	ENSG00000184992.BRI3BP	0.274888	ENSG00000225465.RFPL1.AS1	0.275177	ENSG00000269609.RP11.18I14.10	0.281767	ENSG00000060982.BCAT1	0.264874	ENSG00000174374.WBSCR16	0.201069	ENSG00000159461.AMFR	0.274096	ENSG00000177239.MAN1B1	0.259147	ENSG00000234635.RP11.9E13.2	0.257346	ENSG00000175414.ARL10	0.215391	ENSG00000154001.PPP2R5E	0.254958	ENSG00000167468.GPX4	0.224239	ENSG00000168488.ATXN2L	0.257491	ENSG00000162409.PRKAA2	0.206198	ENSG00000168066.SF1	0.264844	ENSG00000269858.EGLN2	0.269135	ENSG00000146223.RPL7L1	0.274424
ENSG00000198909.MAP3K3	ENSG00000053372.MRTO4	0.332867	ENSG00000151366.NDUFC2	0.335829	ENSG00000169918.OTUD7A	0.321706	ENSG00000074201.CLNS1A	0.247412	ENSG00000139154.AEBP2	0.328195	ENSG00000111669.TPI1	0.318017	ENSG00000105058.FAM32A	0.280492	ENSG00000003509.NDUFAF7	0.201464	ENSG00000080947.CROCCP3	0.267883	ENSG00000155252.PI4K2A	0.246166	ENSG00000062194.GPBP1	0.330258	ENSG00000141564.RPTOR	0.267156	ENSG00000167863.ATP5H	0.309166	ENSG00000134030.CTIF	0.254684	ENSG00000170043.TRAPPC1	0.283424	ENSG00000130713.EXOSC2	0.206211	ENSG00000264462.MIR3648	0.305418	ENSG00000258802.RP11.589M4.2	0.217872	ENSG00000183087.GAS6	0.350151	ENSG00000108176.D0JC12	0.265256	ENSG00000067113.PPAP2A	0.235172	ENSG00000146963.LUC7L2	0.235114	ENSG00000114405.C3orf14	0.324977	ENSG00000133393.FOPNL	0.359839	ENSG00000242485.MRPL20
ENSG00000102226.USP11	ENSG00000124313.IQSEC2	0.393221	ENSG00000006740.ARHGAP44	0.371215	ENSG00000138834.MAPK8IP3	0.374124	ENSG00000255112.CHMP1B	0.352189	ENSG00000164751.PEX2	0.230721	ENSG00000184205.TSPYL2	0.2994	ENSG00000084764.MAPRE3	0.370506	ENSG00000215030.RPL13P12	0.27156	ENSG00000198242.RPL23A	0.403081	ENSG00000221983.UBA52	0.375594	ENSG00000176884.GRIN1	0.365621	ENSG00000197958.RPL12	0.381608	ENSG00000113758.DBN1	0.436404	ENSG00000160190.SLC37A1	0.363745	ENSG00000126461.SCAF1	0.357423	ENSG00000162706.CADM3	0.408138	ENSG00000127666.TICAM1	0.316269	ENSG00000011007.TCEB3	0.232021	ENSG00000177410.ZNFX1.AS1	0.353971	ENSG00000105372.RPS19	0.39896	ENSG00000117450.PRDX1	0.358754	ENSG00000204176.SYT15	0.392929	ENSG00000126878.AIF1L	0.38958	ENSG00000108509.CAMTA2	0.419995	ENSG00000078053.AMPH
ENSG00000086589.RBM22	ENSG00000008256.CYTH3	0.272726	ENSG00000182518.FAM104B	0.26562	ENSG00000197958.RPL12	0.298661	ENSG00000068028.RASSF1	0.218784	ENSG00000112679.DUSP22	0.197617	ENSG00000117448.AKR1A1	0.27243	ENSG00000204634.TBC1D8	0.253002	ENSG00000136271.DDX56	0.336797	ENSG00000116906.GNPAT	0.316355	ENSG00000184916.JAG2	0.293885	ENSG00000151208.DLG5	0.278362	ENSG00000177410.ZNFX1.AS1	0.297272	ENSG00000258981.COX5AP2	0.307376	ENSG00000186834.HEXIM1	0.236159	ENSG00000213593.TMX2	0.36584	ENSG00000020426.M0T1	0.22975	ENSG00000205544.C17orf61	0.295268	ENSG00000243279.PRAF2	0.247726	ENSG00000198742.SMURF1	0.310004	ENSG00000115839.RAB3GAP1	0.272161	ENSG00000189077.TMEM120A	0.274542	ENSG00000169955.ZNF747	0.28628	ENSG00000112033.PPARD	0.286657	ENSG00000185088.RPS27L	0.300266	ENSG00000134278.SPIRE1
ENSG00000122126.OCRL	ENSG00000126950.TMEM35	0.333061	ENSG00000164024.METAP1	0.352246	ENSG00000175213.ZNF408	0.262026	ENSG00000172379.ARNT2	0.374094	ENSG00000221823.PPP3R1	0.394874	ENSG00000081760.AACS	0.39911	ENSG00000106976.DNM1	0.384673	ENSG00000171132.PRKCE	0.410992	ENSG00000140988.RPS2	0.332055	ENSG00000116106.EPHA4	0.400336	ENSG00000166908.PIP4K2C	0.40564	ENSG00000236104.ZBTB22	0.36933	ENSG00000088367.EPB41L1	0.398201	ENSG00000152642.GPD1L	0.292846	ENSG00000136842.TMOD1	0.397257	ENSG00000101474.APMAP	0.367862	ENSG00000163536.SERPINI1	0.391386	ENSG00000102385.DRP2	0.362807	ENSG00000132530.XAF1	0.283602	ENSG00000158856.EPB49	0.410943	ENSG00000152578.GRIA4	0.409895	ENSG00000105409.ATP1A3	0.415208	ENSG00000136942.RPL35	0.399884	ENSG00000100106.TRIOBP	0.3941	ENSG00000126254.RBM42
ENSG00000148120.C9orf3	ENSG00000185728.YTHDF3	0.308233	ENSG00000167996.FTH1	0.343644	ENSG00000065427.KARS	0.240215	ENSG00000111669.TPI1	0.301286	ENSG00000130254.SAFB2	0.302858	ENSG00000169592.INO80E	0.234012	ENSG00000184992.BRI3BP	0.209184	ENSG00000162441.LZIC	0.227482	ENSG00000111786.SRSF9	0.252466	ENSG00000065978.YBX1	0.341368	ENSG00000158023.WDR66	0.218273	ENSG00000112664.NUDT3	0.309627	ENSG00000184007.PTP4A2	0.317177	ENSG00000186395.KRT10	0.277592	ENSG00000107929.LARP4B	0.347366	ENSG00000143256.PFDN2	0.295993	ENSG00000144524.COPS7B	0.257395	ENSG00000142409.ZNF787	0.240521	ENSG00000153714.LURAP1L	0.222966	ENSG00000146963.LUC7L2	0.225064	ENSG00000156304.SCAF4	0.361093	ENSG00000164687.FABP5	0.269784	ENSG00000101361.NOP56	0.279174	ENSG00000130669.PAK4	0.241668	ENSG00000127528.KLF2
ENSG00000213859.KCTD11	ENSG00000054690.PLEKHH1	0.210624	ENSG00000124920.C11orf9	0.207168	ENSG00000144579.CTDSP1	0.222666	ENSG00000113578.FGF1	0.22663	ENSG00000105737.GRIK5	0.208237	ENSG00000173786.CNP	0.2207	ENSG00000145794.MEGF10	0.206926	ENSG00000065809.FAM107B	0.208365	ENSG00000099364.FBXL19	0.217931	ENSG00000113269.RNF130	0.209115	ENSG00000160213.CSTB	0.216199	ENSG00000078804.TP53INP2	0.216673	ENSG00000117115.PADI2	0.224049	ENSG00000125457.MIF4GD	0.228224	ENSG00000078114.NEBL	0.215726
ENSG00000120526.NUDCD1	ENSG00000134375.TIMM17A	0.205782	ENSG00000137055.PLAA	0.207824	ENSG00000068366.ACSL4	0.231984	ENSG00000102096.PIM2	0.221176	ENSG00000123636.BAZ2B	0.225934	ENSG00000100297.MCM5	0.221431	ENSG00000122786.CALD1	0.219299	ENSG00000101843.PSMD10	0.207101	ENSG00000116198.CEP104	0.225669	ENSG00000067900.ROCK1	0.21676	ENSG00000099204.ABLIM1	0.227563	ENSG00000213281.NRAS	0.221712	ENSG00000163636.PSMD6	0.20975	ENSG00000188612.SUMO2	0.209875	ENSG00000156650.KAT6B	0.212668	ENSG00000029364.SLC39A9	0.206127
ENSG00000125482.TTF1	ENSG00000135766.EGLN1	0.355834	ENSG00000139116.KIF21A	0.219718	ENSG00000137776.SLTM	0.362838	ENSG00000087263.OGFOD1	0.337522	ENSG00000069275.NUCKS1	0.374667	ENSG00000033867.SLC4A7	0.385783	ENSG00000103550.C16orf88	0.385724	ENSG00000186409.CCDC30	0.290955	ENSG00000167232.ZNF91	0.277103	ENSG00000263426.Metazoa_SRP	0.214631	ENSG00000100116.GCAT	0.245619	ENSG00000055917.PUM2	0.280143	ENSG00000226445.XXyac.YX65C7_A.2	0.332567	ENSG00000123636.BAZ2B	0.347494	ENSG00000165733.BMS1	0.218337	ENSG00000025800.KP06	0.263327	ENSG00000214265.SNURF	0.340339	ENSG00000100281.HMGXB4	0.348228	ENSG00000250571.GLI4	0.27784	ENSG00000153179.RASSF3	0.308046	ENSG00000110880.CORO1C	0.268949	ENSG00000123091.RNF11	0.370234	ENSG00000185946.RNPC3	0.333181	ENSG00000088205.DDX18	0.37432	ENSG00000111845.PAK1IP1
ENSG00000139116.KIF21A	ENSG00000125482.TTF1	0.219718	ENSG00000165389.SPTSSA	0.256318	ENSG00000145734.BDP1	0.205384	ENSG00000165733.BMS1	0.224649	ENSG00000131711.MAP1B	0.252856	ENSG00000183283.DAZAP2	0.212619	ENSG00000174953.DHX36	0.263	ENSG00000073921.PICALM	0.232009	ENSG00000038219.BOD1L1	0.248857	ENSG00000137815.RTF1	0.239516	ENSG00000234297.RP11.54D18.4	0.229474	ENSG00000240695.RP11.102M11.1	0.240771	ENSG00000178105.DDX10	0.227807	ENSG00000120688.WBP4	0.219114	ENSG00000198900.TOP1	0.205234	ENSG00000048649.RSF1	0.224432	ENSG00000178695.KCTD12	0.199008	ENSG00000055130.CUL1	0.233968	ENSG00000172331.BPGM	0.210534
ENSG00000092108.SCFD1	ENSG00000078687.TNRC6C	0.234995	ENSG00000158882.TOMM40L	0.23022	ENSG00000198380.GFPT1	0.238721	ENSG00000135205.CCDC146	0.240082	ENSG00000120251.GRIA2	0.213034	ENSG00000178700.DHFRL1	0.195952	ENSG00000103489.XYLT1	0.258344	ENSG00000079435.LIPE	0.242933	ENSG00000154781.CCDC174	0.218662	ENSG00000110768.GTF2H1	0.24293
ENSG00000125170.DOK4	ENSG00000160789.LM0	0.359556	ENSG00000181924.COA4	0.380163	ENSG00000184307.ZDHHC23	0.352893	ENSG00000172375.C2CD2L	0.362296	ENSG00000178971.CTC1	0.341285	ENSG00000120875.DUSP4	0.234688	ENSG00000103260.METRN	0.352927	ENSG00000170091.NSG2	0.359652	ENSG00000130032.PRRG3	0.268274	ENSG00000118971.CCND2	0.284109	ENSG00000083720.OXCT1	0.384314	ENSG00000178761.FAM219B	0.284609	ENSG00000104888.SLC17A7	0.390102	ENSG00000165724.ZMYND19	0.21222	ENSG00000164088.PPM1M	0.211432	ENSG00000139998.RAB15	0.382614	ENSG00000171992.SYNPO	0.360552	ENSG00000167641.PPP1R14A	0.36769	ENSG00000119125.GDA	0.352688	ENSG00000108309.RUNDC3A	0.35249	ENSG00000183715.OPCML	0.369111	ENSG00000183307.CECR6	0.372501	ENSG00000185386.MAPK11	0.317449	ENSG00000171617.ENC1	0.387813	ENSG00000178947.LINC00086
ENSG00000102908.NFAT5	ENSG00000238741.SCAR07	0.215651	ENSG00000254911.SCAR09	0.202102	ENSG00000186532.SMYD4	0.197783	ENSG00000127914.AKAP9	0.208504	ENSG00000014824.SLC30A9	0.203806	ENSG00000134884.ARGLU1	0.218809	ENSG00000141428.C18orf21	0.20569	ENSG00000146021.KLHL3	0.218981	ENSG00000181610.MRPS23	0.206127	ENSG00000176209.C8orf40	0.220289	ENSG00000230216.HSPB1P2	0.203713	ENSG00000104852.SNRNP70	0.220433	ENSG00000182636.NDN	0.199235	ENSG00000157741.UBN2	0.217007	ENSG00000124333.VAMP7	0.246753	ENSG00000152242.C18orf25	0.243702	ENSG00000145681.HAPLN1	0.197603	ENSG00000112159.MDN1	0.219252
ENSG00000173020.ADRBK1	ENSG00000006740.ARHGAP44	0.394271	ENSG00000159692.CTBP1	0.291405	ENSG00000177156.TALDO1	0.351861	ENSG00000188573.FBLL1	0.277911	ENSG00000168214.RBPJ	0.376503	ENSG00000137802.MAPKBP1	0.406411	ENSG00000115504.EHBP1	0.296042	ENSG00000204356.RDBP	0.359015	ENSG00000071859.FAM50A	0.387955	ENSG00000001630.CYP51A1	0.321236	ENSG00000238227.C9orf69	0.264405	ENSG00000251322.SHANK3	0.377635	ENSG00000092010.PSME1	0.30931	ENSG00000154153.FAM134B	0.225929	ENSG00000079313.REXO1	0.380524	ENSG00000117984.CTSD	0.342026	ENSG00000163479.SSR2	0.283756	ENSG00000133193.FAM104A	0.293271	ENSG00000167971.CASKIN1	0.390412	ENSG00000130758.MAP3K10	0.356296	ENSG00000108465.CDK5RAP3	0.296812	ENSG00000164379.FOXQ1	0.327482	ENSG00000087302.C14orf166	0.303768	ENSG00000110917.MLEC	0.196422	ENSG00000166295.A0PC16
ENSG00000241935.HOGA1	ENSG00000006611.USH1C	0.213837	ENSG00000158850.B4GALT3	0.241728	ENSG00000140459.CYP11A1	0.214408	ENSG00000100346.CAC01I	0.237687	ENSG00000154237.LRRK1	0.225116	ENSG00000106524.ANKMY2	0.231813	ENSG00000075340.ADD2	0.248559	ENSG00000163346.PBXIP1	0.272112	ENSG00000197381.ADARB1	0.236026	ENSG00000245849.CTD.2339L15.1	0.209638	ENSG00000163462.TRIM46	0.247195	ENSG00000087884.AAMDC	0.251124	ENSG00000171094.ALK	0.20544	ENSG00000160678.S100A1	0.248466	ENSG00000146828.SLC12A9	0.274218	ENSG00000171502.COL24A1	0.202246	ENSG00000142149.HUNK	0.236933	ENSG00000213689.TREX1	0.248205	ENSG00000119943.PYROXD2	0.218193	ENSG00000159176.CSRP1	0.257248	ENSG00000007372.PAX6	0.266357	ENSG00000170271.C5orf4	0.27456	ENSG00000262165.RP11.81A22.5	0.235518	ENSG00000198417.MT1F	0.259736
ENSG00000005022.SLC25A5	ENSG00000115204.MPV17	0.196078	ENSG00000166681.NGFRAP1	0.302052	ENSG00000109919.MTCH2	0.272632	ENSG00000235082.RP11.179G5.4	0.213687	ENSG00000165119.HNRNPK	0.306766	ENSG00000120262.CCDC170	0.221387	ENSG00000165632.TAF3	0.294955	ENSG00000160752.FDPS	0.258476	ENSG00000226084.RP4.706A16.3	0.238106	ENSG00000151729.SLC25A4	0.277231	ENSG00000167815.PRDX2	0.212362	ENSG00000173660.UQCRH	0.282276	ENSG00000119801.YPEL5	0.261675	ENSG00000088986.DYNLL1	0.315698	ENSG00000141027.NCOR1	0.288383	ENSG00000102409.BEX4	0.289409	ENSG00000170540.ARL6IP1	0.288362	ENSG00000134308.YWHAQ	0.264521	ENSG00000064687.ABCA7	0.210628	ENSG00000176903.PNMA1	0.298429	ENSG00000135213.POM121C	0.202171	ENSG00000086065.CHMP5	0.275756	ENSG00000074696.PTPLAD1	0.219421	ENSG00000090470.PDCD7	0.281241	ENSG00000120725.SIL1
ENSG00000257647.RP11.701H24.3	ENSG00000180921.FAM83H	0.248982	ENSG00000083168.KAT6A	0.290366	ENSG00000133872.TMEM66	0.309178	ENSG00000184897.H1FX	0.250848	ENSG00000059122.FLYWCH1	0.229003	ENSG00000242247.ARFGAP3	0.237838	ENSG00000127914.AKAP9	0.309021	ENSG00000214265.SNURF	0.354517	ENSG00000250571.GLI4	0.26825	ENSG00000165097.KDM1B	0.332118	ENSG00000111845.PAK1IP1	0.290317	ENSG00000078142.PIK3C3	0.284309	ENSG00000071127.WDR1	0.265306	ENSG00000138587.MNS1	0.35373	ENSG00000100815.TRIP11	0.337447	ENSG00000132323.ILKAP	0.288529	ENSG00000213281.NRAS	0.240542	ENSG00000122068.FYTTD1	0.287518	ENSG00000132780.0SP	0.288878	ENSG00000197744.PTMAP2	0.28561	ENSG00000143756.FBXO28	0.261083	ENSG00000099246.RAB18	0.279175	ENSG00000083642.PDS5B	0.294313	ENSG00000165355.FBXO33	0.196224
ENSG00000160014.CALM3	ENSG00000124313.IQSEC2	0.450473	ENSG00000145335.SNCA	0.464123	ENSG00000100271.TTLL1	0.272168	ENSG00000168005.C11orf84	0.331925	ENSG00000164024.METAP1	0.357031	ENSG00000064607.SUGP2	0.457287	ENSG00000101438.SLC32A1	0.458598	ENSG00000112640.PPP2R5D	0.436179	ENSG00000112759.SLC29A1	0.324476	ENSG00000149925.ALDOA	0.358148	ENSG00000250896.RNPS1P1	0.436757	ENSG00000152969.JAKMIP1	0.450669	ENSG00000118160.SLC8A2	0.451788	ENSG00000105223.PLD3	0.44192	ENSG00000115657.ABCB6	0.232302	ENSG00000081760.AACS	0.452931	ENSG00000184613.NELL2	0.497545	ENSG00000107902.LHPP	0.427274	ENSG00000164068.RNF123	0.407519	ENSG00000117899.MESDC2	0.255067	ENSG00000171951.SCG2	0.328577	ENSG00000159409.CELF3	0.467601	ENSG00000149571.KIRREL3	0.384302	ENSG00000055118.KCNH2	0.459575	ENSG00000169228.RAB24
ENSG00000137776.SLTM	ENSG00000125482.TTF1	0.362838	ENSG00000108055.SMC3	0.391212	ENSG00000137601.NEK1	0.308498	ENSG00000103550.C16orf88	0.39443	ENSG00000054267.ARID4B	0.360383	ENSG00000196199.MPHOSPH8	0.351822	ENSG00000174720.LARP7	0.363382	ENSG00000139428.MMAB	0.213259	ENSG00000144224.UBXN4	0.338559	ENSG00000173992.CCS	0.213217	ENSG00000108296.CWC25	0.215078	ENSG00000174953.DHX36	0.199418	ENSG00000101161.PRPF6	0.245982	ENSG00000198730.CTR9	0.212641	ENSG00000125351.UPF3B	0.350254	ENSG00000153914.SREK1	0.346318	ENSG00000119138.KLF9	0.280214	ENSG00000173208.ABCD2	0.202438	ENSG00000100603.SNW1	0.242272	ENSG00000163166.IWS1	0.304119	ENSG00000133731.IMPA1	0.262959	ENSG00000233137.RP11.220I1.1	0.248414	ENSG00000138398.PPIG	0.351398	ENSG00000261455.RP5.1129J21.3	0.361637	ENSG00000048649.RSF1
ENSG00000138386.0B1	ENSG00000141639.MAPK4	0.345355	ENSG00000237214.RP11.12M9.3	0.26912	ENSG00000004534.RBM6	0.304437	ENSG00000064995.TAF11	0.282329	ENSG00000226243.RPL37AP1	0.253496	ENSG00000178982.EIF3K	0.357813	ENSG00000140391.TSPAN3	0.303542	ENSG00000177600.RPLP2	0.364639	ENSG00000041988.THAP3	0.417562	ENSG00000255135.RP11.111M22.3	0.352831	ENSG00000226698.RP1.50O24.6	0.318247	ENSG00000133624.ZNF767	0.246637	ENSG00000236312.RPL34P34	0.279211	ENSG00000174744.BRMS1	0.370787	ENSG00000116521.SCAMP3	0.343316	ENSG00000178449.COX14	0.347155	ENSG00000101464.PIGU	0.399031	ENSG00000125652.ALKBH7	0.389872	ENSG00000148248.SURF4	0.251253	ENSG00000239559.RPL37P2	0.277129	ENSG00000166140.ZFYVE19	0.2198	ENSG00000116691.MIIP	0.342507	ENSG00000127585.FBXL16	0.353986	ENSG00000070444.MNT	0.371862	ENSG00000144199.FAHD2B
ENSG00000235859.AC006978.6	ENSG00000116649.SRM	0.198458	ENSG00000075407.ZNF37A	0.19557	ENSG00000145391.SETD7	0.207041	ENSG00000243319.FGF14.IT1	0.195884	ENSG00000119396.RAB14	0.212846	ENSG00000113522.RAD50	0.233154	ENSG00000215105.TTC3P1	0.212195
ENSG00000155846.PPARGC1B	ENSG00000113361.CDH6	0.216563	ENSG00000162104.ADCY9	0.212819	ENSG00000053371.AKR7A2	0.199242	ENSG00000076356.PLX02	0.205176	ENSG00000144218.AFF3	0.204785	ENSG00000144290.SLC4A10	0.226538	ENSG00000183049.CAMK1D	0.219708	ENSG00000117020.AKT3	0.214199	ENSG00000130540.SULT4A1	0.2061	ENSG00000142694.EVA1B	0.218119	ENSG00000179915.NRXN1	0.199323
ENSG00000167395.ZNF646	ENSG00000205903.ZNF316	0.253544	ENSG00000100116.GCAT	0.263482	ENSG00000077348.EXOSC5	0.237411	ENSG00000162517.PEF1	0.216515	ENSG00000143515.ATP8B2	0.246442	ENSG00000112695.COX7A2	0.238528	ENSG00000049656.CLPTM1L	0.238421	ENSG00000135392.D0JC14	0.25731	ENSG00000162910.MRPL55	0.299815	ENSG00000173272.MZT2A	0.212683	ENSG00000116584.ARHGEF2	0.213616	ENSG00000105364.MRPL4	0.204022	ENSG00000101443.WFDC2	0.218754	ENSG00000164896.FASTK	0.247127	ENSG00000168763.CNNM3	0.244126	ENSG00000162413.KLHL21	0.219394	ENSG00000233971.AC067950.1	0.224353
ENSG00000106355.LSM5	ENSG00000120925.RNF170	0.249618	ENSG00000177600.RPLP2	0.244735	ENSG00000167716.WDR81	0.234763	ENSG00000254561.RP11.196E1.3	0.219556	ENSG00000132963.POMP	0.293983	ENSG00000164978.NUDT2	0.256288	ENSG00000165821.SALL2	0.259478	ENSG00000256481.RP11.21A7A.4	0.302679	ENSG00000086189.DIMT1	0.221477	ENSG00000178980.SEPW1	0.23158	ENSG00000146540.C7orf50	0.224573	ENSG00000256525.POLG2	0.203718	ENSG00000161513.FDXR	0.22637	ENSG00000258297.RP11.658F2.8	0.209439	ENSG00000184281.TSSC4	0.244112	ENSG00000104886.PLEKHJ1	0.324012
ENSG00000066027.PPP2R5A	ENSG00000187961.KLHL17	0.237869	ENSG00000227105.PARP1P1	0.204711	ENSG00000225462.FDPSP1	0.215303	ENSG00000178537.SLC25A20	0.224087	ENSG00000120899.PTK2B	0.23313	ENSG00000164465.DCBLD1	0.212856	ENSG00000158864.NDUFS2	0.200171	ENSG00000248180.GAPDHP60	0.223785	ENSG00000050393.CCDC90A	0.196766	ENSG00000261675.RP5.1119A7.17	0.232923	ENSG00000011083.SLC6A7	0.242787	ENSG00000248905.FMN1	0.243459	ENSG00000171612.SLC25A33	0.222395	ENSG00000173227.SYT12	0.228657	ENSG00000175766.EIF4E1B	0.197084	ENSG00000174516.PELI3	0.21892	ENSG00000175573.C11orf68	0.218779	ENSG00000101333.PLCB4	0.20695	ENSG00000234106.RP11.288E14.2	0.245237	ENSG00000162374.ELAVL4	0.211205
ENSG00000126106.TMEM53	ENSG00000138434.SSFA2	0.208455	ENSG00000156860.FBRS	0.200089	ENSG00000157823.AP3S2	0.216566	ENSG00000247828.TMEM161B.AS1	0.198667
ENSG00000128602.SMO	ENSG00000126785.RHOJ	0.266401	ENSG00000100427.MLC1	0.378944	ENSG00000172638.EFEMP2	0.344693	ENSG00000196218.RYR1	0.262563	ENSG00000103855.CD276	0.253147	ENSG00000089472.HEPH	0.413903	ENSG00000003989.SLC7A2	0.370191	ENSG00000197324.LRP10	0.374119	ENSG00000129244.ATP1B2	0.3858	ENSG00000179967.PPP1R14BP3	0.296896	ENSG00000131981.LGALS3	0.373127	ENSG00000171509.RXFP1	0.22362	ENSG00000162430.SEPN1	0.286712	ENSG00000213722.DDAH2	0.343851	ENSG00000100234.TIMP3	0.402752	ENSG00000026025.VIM	0.311859	ENSG00000101850.GPR143	0.266649	ENSG00000141756.FKBP10	0.412311	ENSG00000149782.PLCB3	0.261183
ENSG00000102904.TS0XIP1	ENSG00000130158.DOCK6	0.213908	ENSG00000104872.PIH1D1	0.219595	ENSG00000141380.SS18	0.244367	ENSG00000113504.SLC12A7	0.199083	ENSG00000129675.ARHGEF6	0.223379	ENSG00000035141.FAM136A	0.221808	ENSG00000102078.SLC25A14	0.215846	ENSG00000143294.PRCC	0.242236	ENSG00000116918.TS0X	0.21645	ENSG00000005448.WDR54	0.228033	ENSG00000117298.ECE1	0.248313	ENSG00000011478.QPCTL	0.198547	ENSG00000171509.RXFP1	0.27673	ENSG00000157227.MMP14	0.228046	ENSG00000166171.DPCD	0.221184	ENSG00000127528.KLF2	0.198395	ENSG00000254531.AP001816.1	0.229365	ENSG00000099330.OCEL1	0.205939	ENSG00000205138.SDHAF1	0.232438	ENSG00000118496.FBXO30	0.281027	ENSG00000103257.SLC7A5	0.26574	ENSG00000103335.PIEZO1	0.226069
ENSG00000139496.NUPL1	ENSG00000132356.PRKAA1	0.202491	ENSG00000153201.RANBP2	0.213995	ENSG00000175782.SLC35E3	0.213574	ENSG00000153214.TMEM87B	0.210968
ENSG00000060718.COL11A1	ENSG00000178814.OPLAH	0.201882
ENSG00000107960.OBFC1	ENSG00000084733.RAB10	0.238335	ENSG00000158792.SPATA2L	0.240142	ENSG00000166710.B2M	0.215265	ENSG00000213390.ARHGAP19	0.202553	ENSG00000130751.NPAS1	0.228653	ENSG00000172247.C1QTNF4	0.227059	ENSG00000242173.ARHGDIG	0.220235	ENSG00000179115.FARSA	0.232388	ENSG00000118515.SGK1	0.220249	ENSG00000146648.EGFR	0.219118	ENSG00000133265.HSPBP1	0.241363	ENSG00000127824.TUBA4A	0.249513	ENSG00000260001.TGFBR3L	0.227204	ENSG00000206535.LNP1	0.238524	ENSG00000159720.ATP6V0D1	0.225117	ENSG00000103415.HMOX2	0.237103	ENSG00000111961.SASH1	0.209374	ENSG00000241563.CORT	0.233581	ENSG00000100100.PIK3IP1	0.212412
ENSG00000107290.SETX	ENSG00000010438.PRSS3	0.197548	ENSG00000154229.PRKCA	0.198536	ENSG00000197355.UAP1L1	0.201086	ENSG00000040341.STAU2	0.1971
ENSG00000226243.RPL37AP1	ENSG00000237214.RP11.12M9.3	0.255486	ENSG00000042753.AP2S1	0.236894	ENSG00000218227.RP11.889L3.1	0.226463	ENSG00000138386.0B1	0.253496	ENSG00000112658.SRF	0.271662	ENSG00000228887.EEF1DP1	0.22	ENSG00000041988.THAP3	0.257713	ENSG00000183726.TMEM50A	0.267887	ENSG00000235354.CTA.276O3.4	0.2921	ENSG00000226396.RP5.1056L3.3	0.285627	ENSG00000131143.COX4I1	0.273885	ENSG00000231416.RP11.422P24.9	0.231905	ENSG00000160799.CCDC12	0.240548	ENSG00000236801.RP11.373A9.1	0.268504	ENSG00000223803.RPS20P14	0.206135	ENSG00000226360.RPL10AP6	0.261895	ENSG00000173818.ENDOV	0.236739	ENSG00000176043.RP1.146I3.1	0.330912	ENSG00000188873.RPL10AP2	0.25977	ENSG00000224550.RP11.270C12.3	0.254009	ENSG00000233971.AC067950.1	0.216361	ENSG00000226958.R028S5	0.282638	ENSG00000143774.GUK1	0.226466	ENSG00000148358.GPR107	0.21809
ENSG00000178982.EIF3K	ENSG00000174886.NDUFA11	0.368894	ENSG00000064995.TAF11	0.297706	ENSG00000042753.AP2S1	0.379384	ENSG00000204435.CSNK2B	0.399362	ENSG00000138386.0B1	0.357813	ENSG00000112658.SRF	0.319679	ENSG00000041988.THAP3	0.346617	ENSG00000255135.RP11.111M22.3	0.37731	ENSG00000167232.ZNF91	0.317612	ENSG00000114735.HEMK1	0.285224	ENSG00000236312.RPL34P34	0.30045	ENSG00000131143.COX4I1	0.28872	ENSG00000122033.MTIF3	0.312012	ENSG00000104112.SCG3	0.254139	ENSG00000140365.COMMD4	0.344072	ENSG00000164081.TEX264	0.348085	ENSG00000152465.NMT2	0.256018	ENSG00000221821.C6orf226	0.236083	ENSG00000105618.PRPF31	0.343186	ENSG00000106605.BLVRA	0.240631	ENSG00000130414.NDUFA10	0.280258	ENSG00000214113.LYRM4	0.281238	ENSG00000178028.DMAP1	0.319037	ENSG00000146072.TNFRSF21	0.293032	ENSG00000147123.NDUFB11
ENSG00000087263.OGFOD1	ENSG00000135766.EGLN1	0.331317	ENSG00000138642.HERC6	0.216569	ENSG00000125482.TTF1	0.337522	ENSG00000125249.RAP2A	0.352558	ENSG00000033867.SLC4A7	0.35305	ENSG00000155016.CYP2U1	0.234101	ENSG00000106609.TMEM248	0.256744	ENSG00000123091.RNF11	0.341554	ENSG00000187416.LHFPL3	0.232562
ENSG00000197170.PSMD12	ENSG00000186951.PPARA	0.23077	ENSG00000141582.CBX4	0.227693	ENSG00000170616.SCRT1	0.231217	ENSG00000177432.0P1L5	0.248447	ENSG00000187325.TAF9B	0.201242	ENSG00000144224.UBXN4	0.232691	ENSG00000101198.NKAIN4	0.205322	ENSG00000235501.RP4.639F20.1	0.216848	ENSG00000170604.IRF2BP1	0.238482	ENSG00000120327.PCDHB14	0.234245	ENSG00000030582.GRN	0.208377	ENSG00000164442.CITED2	0.239204	ENSG00000161513.FDXR	0.221182	ENSG00000234465.PINLYP	0.227758	ENSG00000177733.HNRNPA0	0.251772	ENSG00000152784.PRDM8	0.245838	ENSG00000129493.HEATR5A	0.22686	ENSG00000257267.ZNF271	0.224247	ENSG00000123178.SPRYD7	0.249803
ENSG00000173692.PSMD1	ENSG00000132970.WASF3	0.224374	ENSG00000100347.SAMM50	0.301231	ENSG00000025293.PHF20	0.208452	ENSG00000181588.MEX3D	0.218023	ENSG00000171475.WIPF2	0.196159	ENSG00000135801.TAF5L	0.19856	ENSG00000124784.RIOK1	0.216701	ENSG00000198914.POU3F3	0.239942	ENSG00000144867.SRPRB	0.263573	ENSG00000166913.YWHAB	0.232944	ENSG00000178996.SNX18	0.203143	ENSG00000101190.TCFL5	0.275787	ENSG00000223572.CKMT1A	0.234908	ENSG00000166199.ALKBH3	0.229219	ENSG00000160818.GPATCH4	0.255177	ENSG00000047621.C12orf4	0.204144	ENSG00000137815.RTF1	0.221902	ENSG00000151491.EPS8	0.209214	ENSG00000225733.FGD5.AS1	0.370814	ENSG00000136448.NMT1	0.224739	ENSG00000031698.SARS	0.261177	ENSG00000143878.RHOB	0.261475	ENSG00000058799.YIPF1	0.224124	ENSG00000178105.DDX10	0.199774	ENSG00000104695.PPP2CB
ENSG00000152133.CCDC75	ENSG00000178105.DDX10	0.243765
ENSG00000243554.AC004967.7	ENSG00000226478.UPF3AP1	0.196302	ENSG00000139579.0BP2	0.236398	ENSG00000184992.BRI3BP	0.232919	ENSG00000136003.ISCU	0.20823	ENSG00000065978.YBX1	0.252283	ENSG00000172273.HINFP	0.213834	ENSG00000101365.IDH3B	0.197328	ENSG00000166224.SGPL1	0.246636
ENSG00000143376.SNX27	ENSG00000149932.TMEM219	0.261327	ENSG00000007237.GAS7	0.258375	ENSG00000062598.ELMO2	0.214501	ENSG00000187630.DHRS4L2	0.24414	ENSG00000105722.ERF	0.231391	ENSG00000161970.RPL26	0.260365	ENSG00000213763.ACTBP2	0.199344	ENSG00000245910.SNHG6	0.277046	ENSG00000174028.FAM3C2	0.263872	ENSG00000215284.RP11.198M15.1	0.272809	ENSG00000143179.UCK2	0.236253	ENSG00000243547.HNRNPKP4	0.25287	ENSG00000188846.RPL14	0.280552	ENSG00000235084.CHCHD2P6	0.205905	ENSG00000102312.PORCN	0.233671
ENSG00000257103.LSM14A	ENSG00000130520.LSM4	0.223857	ENSG00000172613.RAD9A	0.2426	ENSG00000254911.SCAR09	0.254418	ENSG00000130254.SAFB2	0.264162	ENSG00000166398.KIAA0355	0.280822	ENSG00000106524.ANKMY2	0.23632	ENSG00000175203.DCTN2	0.229174	ENSG00000101146.RAE1	0.228932	ENSG00000116221.MRPL37	0.295606	ENSG00000182810.DDX28	0.219765	ENSG00000143256.PFDN2	0.243236	ENSG00000100519.PSMC6	0.245726	ENSG00000105221.AKT2	0.224158	ENSG00000187446.CHP1	0.259115	ENSG00000111676.ATN1	0.275365	ENSG00000105698.USF2	0.321177	ENSG00000136463.TACO1	0.292423	ENSG00000130640.TUBGCP2	0.210668	ENSG00000143379.SETDB1	0.23399	ENSG00000197081.IGF2R	0.270358	ENSG00000221988.PPT2	0.264076	ENSG00000096746.HNRNPH3	0.33871	ENSG00000176401.EID2B	0.335911	ENSG00000129657.SEC14L1	0.25425	ENSG00000130669.PAK4
ENSG00000125266.EFNB2	ENSG00000174482.LINGO2	0.208954	ENSG00000175274.TP53I11	0.29764	ENSG00000188011.CXXC11	0.283222	ENSG00000150401.DCUN1D2	0.201167	ENSG00000138758.SEPT11	0.224356	ENSG00000139117.CPNE8	0.238009	ENSG00000180834.MAP6D1	0.26105	ENSG00000125505.MBOAT7	0.258988	ENSG00000129911.KLF16	0.256323	ENSG00000080503.SMARCA2	0.225548	ENSG00000103253.HAGHL	0.235347	ENSG00000105887.MTPN	0.196222	ENSG00000135919.SERPINE2	0.211335	ENSG00000083799.CYLD	0.234315	ENSG00000130707.ASS1	0.197722
ENSG00000139636.LMBR1L	ENSG00000250321.RP11.478C6.4	0.207276	ENSG00000112739.PRPF4B	0.21172	ENSG00000137955.RABGGTB	0.19747	ENSG00000101224.CDC25B	0.20161	ENSG00000137478.FCHSD2	0.203748	ENSG00000165916.PSMC3	0.230681	ENSG00000057608.GDI2	0.214507	ENSG00000239467.AC007405.6	0.234562	ENSG00000243927.MRPS6	0.201592	ENSG00000260054.RP11.611L7.1	0.207571
ENSG00000184156.KCNQ3	ENSG00000132694.ARHGEF11	0.369491	ENSG00000163386.NBPF10	0.249831	ENSG00000107282.APBA1	0.426191	ENSG00000151079.KC06	0.433775	ENSG00000148408.CAC01B	0.382332	ENSG00000164715.LMTK2	0.399481	ENSG00000204316.MRPL38	0.308101	ENSG00000184545.DUSP8	0.369409	ENSG00000151458.ANKRD50	0.296405	ENSG00000158258.CLSTN2	0.36749	ENSG00000076826.CAMSAP3	0.363453	ENSG00000085871.MGST2	0.297198	ENSG00000078902.TOLLIP	0.365619	ENSG00000049245.VAMP3	0.349438	ENSG00000099625.C19orf26	0.412894	ENSG00000135519.KCNH3	0.361105	ENSG00000162444.RBP7	0.358776	ENSG00000141564.RPTOR	0.32482	ENSG00000055813.CCDC85A	0.374244	ENSG00000134775.FHOD3	0.365447	ENSG00000116544.DLGAP3	0.401014	ENSG00000100211.CBY1	0.279109	ENSG00000105677.TMEM147	0.340349	ENSG00000142235.LMTK3	0.399676	ENSG00000218336.TENM3
ENSG00000050438.SLC4A8	ENSG00000134574.DDB2	0.214017	ENSG00000142453.CARM1	0.220196	ENSG00000156482.RPL30	0.318449	ENSG00000136928.GABBR2	0.243119	ENSG00000196876.SCN8A	0.266905	ENSG00000198010.DLGAP2	0.251579	ENSG00000087076.HSD17B14	0.237013	ENSG00000186487.MYT1L	0.288424	ENSG00000187555.USP7	0.2831	ENSG00000154305.MIA3	0.233957	ENSG00000101198.NKAIN4	0.265907	ENSG00000161970.RPL26	0.264266	ENSG00000167526.RPL13	0.320322	ENSG00000103657.HERC1	0.275003	ENSG00000183023.SLC8A1	0.249959	ENSG00000104722.NEFM	0.273034	ENSG00000253982.CTD.2336O2.1	0.294656	ENSG00000235174.RPL39P3	0.266074	ENSG00000006432.MAP3K9	0.280376	ENSG00000219507.FTH1P8	0.282767	ENSG00000104490.NCALD	0.244768	ENSG00000142408.CACNG8	0.259609	ENSG00000146352.CLVS2	0.312899	ENSG00000128159.TUBGCP6	0.222779	ENSG00000197535.MYO5A
ENSG00000005889.ZFX	ENSG00000130830.MPP1	0.200541	ENSG00000144283.PKP4	0.197109
ENSG00000141985.SH3GL1	ENSG00000177614.PGBD5	0.195235	ENSG00000164794.KCNV1	0.205497	ENSG00000181524.RPL24P4	0.196783	ENSG00000163873.GRIK3	0.197695	ENSG00000121671.CRY2	0.199739	ENSG00000108465.CDK5RAP3	0.203189	ENSG00000135439.AGAP2	0.204238	ENSG00000075426.FOSL2	0.197134	ENSG00000113763.UNC5A	0.202908	ENSG00000120254.MTHFD1L	0.213336
ENSG00000100918.REC8	ENSG00000231799.RP13.93L13.2	0.195324	ENSG00000172613.RAD9A	0.198086	ENSG00000002587.HS3ST1	0.195214	ENSG00000006459.JHDM1D	0.200716	ENSG00000047346.FAM214A	0.20946	ENSG00000139684.ESD	0.257748	ENSG00000106266.SNX8	0.216568	ENSG00000069667.RORA	0.237205	ENSG00000086200.IPO11	0.238785	ENSG00000099977.DDT	0.239096	ENSG00000170860.LSM3	0.235956	ENSG00000175745.NR2F1	0.233618	ENSG00000132591.ERAL1	0.285453	ENSG00000092020.PPP2R3C	0.243792	ENSG00000150625.GPM6A	0.196164
ENSG00000128253.RFPL2	ENSG00000008283.CYB561	0.226607	ENSG00000104728.ARHGEF10	0.242037	ENSG00000077454.LRCH4	0.205436	ENSG00000120694.HSPH1	0.238804	ENSG00000147416.ATP6V1B2	0.225822	ENSG00000170419.VSTM2A	0.246097	ENSG00000103260.METRN	0.25011	ENSG00000180611.MB21D2	0.233934	ENSG00000119471.HSDL2	0.228351	ENSG00000102977.ACD	0.218054	ENSG00000132530.XAF1	0.233637	ENSG00000133318.RTN3	0.244415	ENSG00000169744.LDB2	0.225452
ENSG00000006283.CAC01G	ENSG00000138085.ATRAID	0.43437	ENSG00000189171.S100A13	0.425605	ENSG00000197122.SRC	0.40508	ENSG00000177614.PGBD5	0.487634	ENSG00000163013.FBXO41	0.450192	ENSG00000117600.LPPR4	0.438377	ENSG00000132329.RAMP1	0.422465	ENSG00000125966.MMP24	0.446442	ENSG00000061918.GUCY1B3	0.384036	ENSG00000136938.ANP32B	0.426365	ENSG00000152092.ASTN1	0.473211	ENSG00000177600.RPLP2	0.413058	ENSG00000113658.SMAD5	0.356246	ENSG00000196872.KIAA1211L	0.451857	ENSG00000151079.KC06	0.42907	ENSG00000090372.STRN4	0.498322	ENSG00000185924.RTN4RL1	0.46761	ENSG00000075240.GRAMD4	0.395351	ENSG00000233247.GS1.257G1.1	0.295952	ENSG00000257337.RP11.983P16.4	0.425325	ENSG00000083845.RPS5	0.420418	ENSG00000100097.LGALS1	0.400143	ENSG00000204054.RP11.492E3.1	0.402282	ENSG00000152969.JAKMIP1	0.485296	ENSG00000118160.SLC8A2
ENSG00000138468.SENP7	ENSG00000100109.TFIP11	0.302217	ENSG00000175792.RUVBL1	0.207431	ENSG00000211460.TSN	0.257957	ENSG00000081154.PCNP	0.273693	ENSG00000151465.CDC123	0.279351	ENSG00000139793.MBNL2	0.249975	ENSG00000153707.PTPRD	0.217295
ENSG00000126012.KDM5C	ENSG00000138834.MAPK8IP3	0.40116	ENSG00000163877.SNIP1	0.256792	ENSG00000126464.PRR12	0.419412	ENSG00000226742.HSBP1L1	0.243708	ENSG00000113716.HMGXB3	0.335215	ENSG00000123349.PFDN5	0.384952	ENSG00000005801.ZNF195	0.283691	ENSG00000130723.PRRC2B	0.381795	ENSG00000126267.COX6B1	0.321075	ENSG00000226698.RP1.50O24.6	0.362385	ENSG00000205903.ZNF316	0.403381	ENSG00000144028.SNRNP200	0.252585	ENSG00000221983.UBA52	0.394474	ENSG00000148290.SURF1	0.361065	ENSG00000130382.MLLT1	0.429191	ENSG00000186487.MYT1L	0.304038	ENSG00000182979.MTA1	0.37887	ENSG00000196535.MYO18A	0.355505	ENSG00000103657.HERC1	0.363934	ENSG00000128731.HERC2	0.436032	ENSG00000178965.C1orf173	0.286829	ENSG00000219023.RP3.340B19.2	0.262972	ENSG00000063241.ISOC2	0.320425	ENSG00000140632.GLYR1	0.407203	ENSG00000077312.SNRPA
ENSG00000108774.RAB5C	ENSG00000100632.ERH	0.247696	ENSG00000237493.RP11.603J24.7	0.228659	ENSG00000142185.TRPM2	0.210889	ENSG00000154144.TBRG1	0.218123	ENSG00000169282.KC0B1	0.255506	ENSG00000135148.TRAFD1	0.21119	ENSG00000075303.SLC25A40	0.246031	ENSG00000090487.SPG21	0.197344	ENSG00000092199.HNRNPC	0.271354	ENSG00000042445.RETSAT	0.197853	ENSG00000161533.ACOX1	0.230401	ENSG00000149480.MTA2	0.20152	ENSG00000060971.ACAA1	0.218066	ENSG00000226950.DANCR	0.206313	ENSG00000196542.SPTSSB	0.225923	ENSG00000151689.INPP1	0.205117
ENSG00000156959.LHFPL4	ENSG00000124313.IQSEC2	0.444569	ENSG00000138834.MAPK8IP3	0.388249	ENSG00000126581.BECN1	0.391383	ENSG00000189171.S100A13	0.422989	ENSG00000082482.KCNK2	0.335831	ENSG00000106400.ZNHIT1	0.403254	ENSG00000205364.MT1M	0.38761	ENSG00000258429.PDF	0.392508	ENSG00000204682.C10orf114	0.245705	ENSG00000108557.RAI1	0.418229	ENSG00000198242.RPL23A	0.422678	ENSG00000185924.RTN4RL1	0.428131	ENSG00000149806.FAU	0.390607	ENSG00000197694.SPTAN1	0.353377	ENSG00000171962.LRRC48	0.244644	ENSG00000178234.GALNT11	0.416192	ENSG00000126461.SCAF1	0.422128	ENSG00000185274.WBSCR17	0.357138	ENSG00000088538.DOCK3	0.467185	ENSG00000112137.PHACTR1	0.412376	ENSG00000114446.IFT57	0.271943	ENSG00000173621.LRFN4	0.332258	ENSG00000112079.STK38	0.291938	ENSG00000177410.ZNFX1.AS1	0.374501	ENSG00000140632.GLYR1
ENSG00000163013.FBXO41	ENSG00000145335.SNCA	0.414637	ENSG00000124788.ATXN1	0.315716	ENSG00000177614.PGBD5	0.471793	ENSG00000006283.CAC01G	0.450192	ENSG00000164022.AIMP1	0.292649	ENSG00000136938.ANP32B	0.387664	ENSG00000169223.LMAN2	0.347103	ENSG00000164061.BSN	0.372032	ENSG00000198793.MTOR	0.305676	ENSG00000148408.CAC01B	0.417241	ENSG00000154118.JPH3	0.484716	ENSG00000168214.RBPJ	0.394655	ENSG00000184545.DUSP8	0.409418	ENSG00000109685.WHSC1	0.378743	ENSG00000159409.CELF3	0.480455	ENSG00000131323.TRAF3	0.400442	ENSG00000167889.MGAT5B	0.419239	ENSG00000050748.MAPK9	0.434438	ENSG00000139629.GALNT6	0.335073	ENSG00000128585.MKLN1	0.344449	ENSG00000084731.KIF3C	0.444794	ENSG00000101098.RIMS4	0.410913	ENSG00000124507.PACSIN1	0.521278	ENSG00000179611.DGKZP1	0.449912	ENSG00000101577.LPIN2
ENSG00000157693.C9orf91	ENSG00000159784.FAM131B	0.28679	ENSG00000138399.FASTKD1	0.325902	ENSG00000196935.SRGAP1	0.246212	ENSG00000074590.NUAK1	0.312579	ENSG00000175426.PCSK1	0.295266	ENSG00000071282.LMCD1	0.218335	ENSG00000250305.KIAA1456	0.218982	ENSG00000145864.GABRB2	0.377915	ENSG00000233487.AC011322.1	0.207862	ENSG00000260196.RP1.239B22.5	0.214597	ENSG00000062282.DGAT2	0.235588	ENSG00000145819.ARHGAP26	0.264635	ENSG00000160310.PRMT2	0.311291	ENSG00000138378.STAT4	0.304114	ENSG00000149575.SCN2B	0.260204	ENSG00000065978.YBX1	0.330737	ENSG00000077254.USP33	0.301642	ENSG00000135540.NHSL1	0.268006	ENSG00000162755.KLHDC9	0.217742	ENSG00000125166.GOT2	0.278395	ENSG00000260415.RP11.923I11.1	0.271912	ENSG00000100483.METTL21D	0.262082	ENSG00000145191.EIF2B5	0.240753	ENSG00000182389.CACNB4	0.319178	ENSG00000019505.SYT13
ENSG00000182831.C16orf72	ENSG00000113300.CNOT6	0.230746	ENSG00000143702.CEP170	0.195686	ENSG00000117408.IPO13	0.199301	ENSG00000126088.UROD	0.265454	ENSG00000100129.EIF3L	0.270515	ENSG00000187605.TET3	0.247088	ENSG00000162819.BROX	0.284677	ENSG00000262877.RP11.1055B8.4	0.231683	ENSG00000203667.COX20	0.24782	ENSG00000237949.RP11.456A18.1	0.287099	ENSG00000120253.NUP43	0.277865	ENSG00000188185.LINC00265	0.222682	ENSG00000133256.PDE6B	0.212419	ENSG00000127948.POR	0.227295
ENSG00000115041.KCNIP3	ENSG00000134910.STT3A	0.210845	ENSG00000108055.SMC3	0.202337	ENSG00000133884.DPF2	0.248201	ENSG00000169871.TRIM56	0.202087	ENSG00000102743.SLC25A15	0.218944	ENSG00000237493.RP11.603J24.7	0.196452	ENSG00000133706.LARS	0.20773	ENSG00000143727.ACP1	0.239345	ENSG00000140280.LYSMD2	0.227527	ENSG00000059915.PSD	0.219697	ENSG00000162496.DHRS3	0.207007	ENSG00000187135.VSTM2B	0.214856	ENSG00000104529.EEF1D	0.21212	ENSG00000111261.MANSC1	0.205469	ENSG00000132481.TRIM47	0.222367	ENSG00000166896.XRCC6BP1	0.205157	ENSG00000173898.SPTBN2	0.218194	ENSG00000101222.SPEF1	0.208048	ENSG00000108828.VAT1	0.209011	ENSG00000176046.NUPR1	0.199561	ENSG00000236824.BCYRN1	0.233373	ENSG00000178585.CTNNBIP1	0.219869	ENSG00000002586.CD99	0.211826	ENSG00000084207.GSTP1	0.202213	ENSG00000125520.SLC2A4RG
ENSG00000261824.LINC00662	ENSG00000161956.SENP3	0.23335	ENSG00000250479.CHCHD10	0.276113	ENSG00000203727.SAMD5	0.22029	ENSG00000155096.AZIN1	0.205219	ENSG00000165119.HNRNPK	0.225852	ENSG00000152465.NMT2	0.205871	ENSG00000120705.ETF1	0.19832	ENSG00000160799.CCDC12	0.224779	ENSG00000226479.TMEM185B	0.268181	ENSG00000143252.SDHC	0.216528	ENSG00000232611.RP11.1114A5.4	0.221462	ENSG00000099795.NDUFB7	0.220552	ENSG00000139160.METTL20	0.222324	ENSG00000101189.MRGBP	0.213388	ENSG00000122068.FYTTD1	0.210616	ENSG00000244398.RP11.466H18.1	0.217661	ENSG00000132780.0SP	0.211503	ENSG00000188612.SUMO2	0.203617	ENSG00000134318.ROCK2	0.215598
ENSG00000108591.DRG2	ENSG00000249353.RP11.65F13.1	0.198885	ENSG00000205903.ZNF316	0.222632	ENSG00000182979.MTA1	0.221399	ENSG00000144659.SLC25A38	0.235135	ENSG00000119596.YLPM1	0.212308	ENSG00000164978.NUDT2	0.204689	ENSG00000198286.CARD11	0.197975	ENSG00000136271.DDX56	0.216138	ENSG00000196998.WDR45	0.208817	ENSG00000180574.EIF2S3L	0.229969	ENSG00000116898.MRPS15	0.239724	ENSG00000111880.RNGTT	0.198428	ENSG00000189077.TMEM120A	0.22511	ENSG00000102897.LYRM1	0.214771	ENSG00000168310.IRF2	0.199807	ENSG00000186174.BCL9L	0.246643	ENSG00000185519.FAM131C	0.197717	ENSG00000140750.ARHGAP17	0.198023	ENSG00000104886.PLEKHJ1	0.216525
ENSG00000144320.KIAA1715	ENSG00000163884.KLF15	0.199674	ENSG00000144749.LRIG1	0.203133	ENSG00000116478.HDAC1	0.19522	ENSG00000131115.ZNF227	0.222737	ENSG00000163832.ELP6	0.197211
ENSG00000205364.MT1M	ENSG00000006740.ARHGAP44	0.39758	ENSG00000189171.S100A13	0.40241	ENSG00000182327.GLTPD2	0.344589	ENSG00000156959.LHFPL4	0.38761	ENSG00000258429.PDF	0.361963	ENSG00000169715.MT1E	0.388429	ENSG00000084764.MAPRE3	0.309544	ENSG00000198242.RPL23A	0.37547	ENSG00000196167.C11orf92	0.24985	ENSG00000133398.MED10	0.237444	ENSG00000099377.HSD3B7	0.309636	ENSG00000185274.WBSCR17	0.389913	ENSG00000173621.LRFN4	0.337219	ENSG00000173511.VEGFB	0.342456	ENSG00000112079.STK38	0.289031	ENSG00000129353.SLC44A2	0.358246	ENSG00000182899.RPL35A	0.380667	ENSG00000149150.SLC43A1	0.301195	ENSG00000021355.SERPINB1	0.314927	ENSG00000092010.PSME1	0.326094	ENSG00000177885.GRB2	0.350817	ENSG00000092969.TGFB2	0.284863	ENSG00000110697.PITPNM1	0.366727	ENSG00000102265.TIMP1	0.341791	ENSG00000119408.NEK6
ENSG00000234742.AC144530.1	ENSG00000133639.BTG1	0.26959	ENSG00000135749.PCNXL2	0.25828	ENSG00000112081.SRSF3	0.25656	ENSG00000240972.MIF	0.252487	ENSG00000213593.TMX2	0.253019	ENSG00000186468.RPS23	0.250244	ENSG00000121749.TBC1D15	0.242321	ENSG00000090263.MRPS33	0.232796	ENSG00000225921.NOL7	0.267447	ENSG00000066136.NFYC	0.27818	ENSG00000116251.RPL22	0.268805	ENSG00000129007.CALML4	0.267025	ENSG00000175334.BANF1	0.278037	ENSG00000228315.GUSBP11	0.201161	ENSG00000135596.MICAL1	0.204002	ENSG00000136002.ARHGEF4	0.26109	ENSG00000204104.TRAF3IP1	0.249258	ENSG00000145780.FEM1C	0.208021	ENSG00000135677.GNS	0.212027	ENSG00000168802.CHTF8	0.256081
ENSG00000173171.MTX1	ENSG00000188229.TUBB4B	0.255963	ENSG00000114126.TFDP2	0.226521	ENSG00000171953.ATPAF2	0.253684	ENSG00000177628.GBA	0.255043	ENSG00000228110.ST13P19	0.20019	ENSG00000140400.MAN2C1	0.197849	ENSG00000004766.CCDC132	0.238586	ENSG00000266714.MYO15B	0.249416	ENSG00000096092.TMEM14A	0.233445	ENSG00000131462.TUBG1	0.266176	ENSG00000100023.PPIL2	0.242596	ENSG00000157077.ZFYVE9	0.230646	ENSG00000248569.CTC.512J14.5	0.207596	ENSG00000114784.EIF1B	0.21324	ENSG00000141570.CBX8	0.201606	ENSG00000167881.SRP68	0.198936
ENSG00000048707.VPS13D	ENSG00000156482.RPL30	0.257151	ENSG00000088812.ATRN	0.390285	ENSG00000105619.TFPT	0.220132	ENSG00000144713.RPL32	0.355397	ENSG00000103657.HERC1	0.31832	ENSG00000088538.DOCK3	0.370253	ENSG00000183117.CSMD1	0.351274	ENSG00000101182.PSMA7	0.202907	ENSG00000197102.DYNC1H1	0.213168	ENSG00000105429.MEGF8	0.309225	ENSG00000100142.POLR2F	0.276706	ENSG00000110046.ATG2A	0.301195	ENSG00000170921.TANC2	0.404797	ENSG00000223891.RP5.995J12.2	0.242743	ENSG00000125691.RPL23	0.336247	ENSG00000133858.ZFC3H1	0.261236	ENSG00000126705.AHDC1	0.336239
ENSG00000103051.COG4	ENSG00000198756.GLT25D2	0.226956	ENSG00000163960.UBXN7	0.278433	ENSG00000243964.RP11.16F15.1	0.289876	ENSG00000175221.MED16	0.195372	ENSG00000186501.TMEM222	0.27305	ENSG00000117419.ERI3	0.271485	ENSG00000168038.ULK4	0.213782	ENSG00000064652.SNX24	0.29719	ENSG00000116521.SCAMP3	0.329539	ENSG00000114388.NPRL2	0.266034	ENSG00000213293.CTD.2666L21.3	0.275493	ENSG00000101464.PIGU	0.347608	ENSG00000124155.PIGT	0.36401	ENSG00000176165.FOXG1	0.281928	ENSG00000235706.DICER1.AS1	0.292441	ENSG00000149182.ARFGAP2	0.245686	ENSG00000176407.KCMF1	0.280314	ENSG00000179041.RRS1	0.236537	ENSG00000119878.CRIPT	0.280752	ENSG00000205060.SLC35B4	0.242511	ENSG00000172053.QARS	0.250172	ENSG00000065621.GSTO2	0.27891	ENSG00000104960.PTOV1	0.279197	ENSG00000162695.SLC30A7	0.2607
ENSG00000053372.MRTO4	ENSG00000198931.APRT	0.275445	ENSG00000198909.MAP3K3	0.332867	ENSG00000171877.FRMD5	0.219607	ENSG00000172613.RAD9A	0.220687	ENSG00000151366.NDUFC2	0.337195	ENSG00000163040.CCDC74A	0.284159	ENSG00000102471.NDFIP2	0.271949	ENSG00000137547.MRPL15	0.273592	ENSG00000011295.TTC19	0.220752	ENSG00000088832.FKBP1A	0.290212	ENSG00000181826.RELL1	0.253594	ENSG00000177917.ARL6IP6	0.214703	ENSG00000189159.HN1	0.294374	ENSG00000125877.ITPA	0.357795	ENSG00000174547.MRPL11	0.265164	ENSG00000079308.TNS1	0.26061	ENSG00000184634.MED12	0.274339	ENSG00000173757.STAT5B	0.278326	ENSG00000179958.DCTPP1	0.306634	ENSG00000135447.PPP1R1A	0.3064	ENSG00000114405.C3orf14	0.452992	ENSG00000161265.U2AF1L4	0.290648	ENSG00000137834.SMAD6	0.229833	ENSG00000141030.COPS3	0.308886	ENSG00000163950.SLBP
ENSG00000159873.CCDC117	ENSG00000152332.UHMK1	0.265414	ENSG00000178074.C2orf69	0.253049	ENSG00000171853.TRAPPC12	0.259462	ENSG00000025039.RRAGD	0.238094	ENSG00000103196.CRISPLD2	0.238864	ENSG00000197530.MIB2	0.271316	ENSG00000112245.PTP4A1	0.228386	ENSG00000211460.TSN	0.258633	ENSG00000066136.NFYC	0.25417	ENSG00000116251.RPL22	0.286591	ENSG00000115457.IGFBP2	0.271167	ENSG00000110958.PTGES3	0.258206	ENSG00000116138.D0JC16	0.209079	ENSG00000146433.TMEM181	0.275007	ENSG00000149658.YTHDF1	0.277573	ENSG00000136002.ARHGEF4	0.238491	ENSG00000166669.ATF7IP2	0.239246	ENSG00000160469.BRSK1	0.221932	ENSG00000172932.ANKRD13D	0.238164
ENSG00000168748.CA7	ENSG00000126561.STAT5A	0.205294	ENSG00000187961.KLHL17	0.270185	ENSG00000077080.ACTL6B	0.23673	ENSG00000163840.DTX3L	0.206609	ENSG00000135423.GLS2	0.234547	ENSG00000164574.GALNT10	0.198542	ENSG00000198908.BHLHB9	0.293788	ENSG00000178467.P4HTM	0.213007	ENSG00000185668.POU3F1	0.207521	ENSG00000100604.CHGA	0.212304	ENSG00000175029.CTBP2	0.197133	ENSG00000169756.LIMS1	0.215901	ENSG00000162650.ATXN7L2	0.213412	ENSG00000110057.UNC93B1	0.220308	ENSG00000172031.EPHX4	0.238611	ENSG00000151746.BICD1	0.225899	ENSG00000149970.CNKSR2	0.212053	ENSG00000146950.SHROOM2	0.19885
ENSG00000198721.ECI2	ENSG00000166579.NDEL1	0.297096	ENSG00000163386.NBPF10	0.256524	ENSG00000105607.GCDH	0.256647	ENSG00000110492.MDK	0.270813	ENSG00000148408.CAC01B	0.296176	ENSG00000164751.PEX2	0.227848	ENSG00000164715.LMTK2	0.297187	ENSG00000074201.CLNS1A	0.261497	ENSG00000113732.ATP6V0E1	0.304048	ENSG00000189067.LITAF	0.315443	ENSG00000147234.FRMPD3	0.260089	ENSG00000119574.ZBTB45	0.296722	ENSG00000117450.PRDX1	0.301745	ENSG00000235043.TECRP1	0.2925	ENSG00000145721.LIX1	0.246635	ENSG00000062038.CDH3	0.210647	ENSG00000165985.C1QL3	0.316811	ENSG00000075142.SRI	0.331103	ENSG00000175556.LONRF3	0.22793	ENSG00000110171.TRIM3	0.28743	ENSG00000095066.HOOK2	0.195826	ENSG00000141098.GFOD2	0.286074	ENSG00000081138.CDH7	0.211683	ENSG00000115568.ZNF142	0.287642	ENSG00000213713.PIGCP1
ENSG00000163931.TKT	ENSG00000248044.CTD.2653M23.2	0.203938	ENSG00000100084.HIRA	0.208516	ENSG00000085063.CD59	0.202835
ENSG00000053501.USE1	ENSG00000127184.COX7C	0.245489	ENSG00000107262.BAG1	0.202558	ENSG00000221990.C5orf55	0.228487	ENSG00000178896.EXOSC4	0.324685	ENSG00000135916.ITM2C	0.226307	ENSG00000165644.COMTD1	0.234253	ENSG00000143398.PIP5K1A	0.195564	ENSG00000179271.GADD45GIP1	0.294468	ENSG00000183570.PCBP3	0.211458
ENSG00000188690.UROS	ENSG00000180992.MRPL14	0.417798	ENSG00000042753.AP2S1	0.369607	ENSG00000204237.OXLD1	0.299735	ENSG00000204922.C11orf83	0.290191	ENSG00000162517.PEF1	0.243872	ENSG00000164244.PRRC1	0.206606	ENSG00000145979.TBC1D7	0.250038	ENSG00000079462.PAFAH1B3	0.256603	ENSG00000171159.C9orf16	0.270254	ENSG00000214113.LYRM4	0.337201	ENSG00000148248.SURF4	0.293135	ENSG00000073146.MOV10L1	0.207465	ENSG00000173442.EHBP1L1	0.270024	ENSG00000243667.WDR92	0.286869	ENSG00000121766.ZCCHC17	0.286269	ENSG00000108175.ZMIZ1	0.302859	ENSG00000197724.PHF2	0.307404	ENSG00000136450.SRSF1	0.289348	ENSG00000204498.NFKBIL1	0.286525	ENSG00000136930.PSMB7	0.29432	ENSG00000100425.BRD1	0.321139	ENSG00000129158.SERGEF	0.353037	ENSG00000114019.AMOTL2	0.278311	ENSG00000145494.NDUFS6	0.312452	ENSG00000160563.MED27
ENSG00000131165.CHMP1A	ENSG00000128581.RABL5	0.244314	ENSG00000071894.CPSF1	0.23283	ENSG00000185909.KLHDC8B	0.286079	ENSG00000088832.FKBP1A	0.269569	ENSG00000059122.FLYWCH1	0.2558	ENSG00000145349.CAMK2D	0.283953	ENSG00000197530.MIB2	0.259081	ENSG00000152977.ZIC1	0.21809	ENSG00000008441.NFIX	0.299264	ENSG00000116212.LRRC42	0.252176	ENSG00000155926.SLA	0.22221	ENSG00000069667.RORA	0.24779	ENSG00000130720.FIBCD1	0.223672	ENSG00000183087.GAS6	0.268957	ENSG00000254429.CTD.2562J17.7	0.246342	ENSG00000168993.CPLX1	0.300125	ENSG00000082014.SMARCD3	0.229978	ENSG00000102678.FGF9	0.289241	ENSG00000187446.CHP1	0.271008	ENSG00000068137.PLEKHH3	0.255324	ENSG00000162490.DRAXIN	0.21913	ENSG00000103507.BCKDK	0.274428	ENSG00000083067.TRPM3	0.245938	ENSG00000148660.CAMK2G	0.294606	ENSG00000058668.ATP2B4
ENSG00000143442.POGZ	ENSG00000166762.CATSPER2	0.214925	ENSG00000198838.RYR3	0.1987	ENSG00000175224.ATG13	0.203909
ENSG00000169562.GJB1	ENSG00000173598.NUDT4	0.332145	ENSG00000166091.CMTM5	0.432908	ENSG00000204655.MOG	0.473887	ENSG00000066322.ELOVL1	0.451855	ENSG00000006611.USH1C	0.329158	ENSG00000132702.HAPLN2	0.452333	ENSG00000152689.RASGRP3	0.400466	ENSG00000112561.TFEB	0.42066	ENSG00000169247.SH3TC2	0.358244	ENSG00000186417.GLDN	0.404662	ENSG00000158865.SLC5A11	0.44152	ENSG00000204323.SMIM5	0.413671	ENSG00000086205.FOLH1	0.413032	ENSG00000147459.DOCK5	0.376649	ENSG00000107902.LHPP	0.415171	ENSG00000064651.SLC12A2	0.312085	ENSG00000109089.CDR2L	0.281603	ENSG00000105695.MAG	0.490149	ENSG00000135362.PRR5L	0.284867	ENSG00000158296.SLC13A3	0.324345	ENSG00000236239.RP4.758J18.9	0.430135	ENSG00000198835.GJC2	0.512004	ENSG00000196187.TMEM63A	0.47061	ENSG00000126822.PLEKHG3	0.465207	ENSG00000149633.KIAA1755
ENSG00000133805.AMPD3	ENSG00000152931.PART1	0.262097	ENSG00000239672.NME1	0.225346	ENSG00000169813.HNRNPF	0.249207	ENSG00000182670.TTC3	0.203068	ENSG00000237172.B3GNT9	0.211529	ENSG00000122873.CISD1	0.249522	ENSG00000242173.ARHGDIG	0.289696	ENSG00000137522.RNF121	0.247324	ENSG00000257122.RRN3P3	0.245998	ENSG00000263874.LINC00672	0.225186	ENSG00000154277.UCHL1	0.274201	ENSG00000170860.LSM3	0.208145	ENSG00000197724.PHF2	0.207662	ENSG00000185774.KCNIP4	0.220629	ENSG00000188171.ZNF626	0.256715	ENSG00000198131.ZNF544	0.213452	ENSG00000141562.0RF	0.217862	ENSG00000111305.GSG1	0.261074	ENSG00000257499.RP11.571M6.8	0.236253	ENSG00000126790.L3HYPDH	0.231879	ENSG00000212747.FAM127C	0.204421
ENSG00000254682.RP11.660L16.2	ENSG00000144118.RALB	0.286544	ENSG00000151320.AKAP6	0.306968	ENSG00000198890.PRMT6	0.296921	ENSG00000120256.LRP11	0.279726	ENSG00000085788.DDHD2	0.305738	ENSG00000256211.RP11.1018J11.1	0.232488	ENSG00000137055.PLAA	0.258105	ENSG00000133083.DCLK1	0.280622	ENSG00000166682.TMPRSS5	0.267777	ENSG00000114796.KLHL24	0.262005	ENSG00000171132.PRKCE	0.286724	ENSG00000198961.PJA2	0.293593	ENSG00000235706.DICER1.AS1	0.296744	ENSG00000188070.C11orf95	0.309756	ENSG00000188636.LDOC1L	0.289723	ENSG00000232611.RP11.1114A5.4	0.304279	ENSG00000046647.GEMIN8	0.29774	ENSG00000163950.SLBP	0.261639	ENSG00000174136.RGMB	0.301521	ENSG00000110321.EIF4G2	0.286766	ENSG00000067141.NEO1	0.281922	ENSG00000109971.HSPA8	0.351123	ENSG00000263503.RP11.707O23.5	0.211904	ENSG00000107242.PIP5K1B	0.316416	ENSG00000132780.0SP
ENSG00000174903.RAB1B	ENSG00000196793.ZNF239	0.196389	ENSG00000213995.CARKD	0.278644	ENSG00000127837.AAMP	0.270239	ENSG00000161011.SQSTM1	0.249512	ENSG00000169230.PRELID1	0.226164	ENSG00000106682.EIF4H	0.263766	ENSG00000174004.LRRC33	0.204471	ENSG00000115677.HDLBP	0.267242	ENSG00000141522.ARHGDIA	0.250823	ENSG00000254612.RP11.676M6.1	0.323448	ENSG00000146676.PURB	0.240844	ENSG00000161010.C5orf45	0.220434	ENSG00000148484.RSU1	0.201705
ENSG00000073905.VDAC1P1	ENSG00000096384.HSP90AB1	0.294723	ENSG00000059378.PARP12	0.291129	ENSG00000196305.IARS	0.392156	ENSG00000112561.TFEB	0.373504	ENSG00000197182.FLJ27365	0.332921	ENSG00000171497.PPID	0.245626	ENSG00000221890.NPTXR	0.379304	ENSG00000112640.PPP2R5D	0.39738	ENSG00000188566.NDOR1	0.216871	ENSG00000149925.ALDOA	0.348729	ENSG00000250896.RNPS1P1	0.390748	ENSG00000123416.TUBA1B	0.423603	ENSG00000063015.SEZ6	0.422472	ENSG00000184613.NELL2	0.410294	ENSG00000081377.CDC14B	0.258949	ENSG00000171951.SCG2	0.334714	ENSG00000160752.FDPS	0.296606	ENSG00000214110.LDHAP4	0.378188	ENSG00000189079.ARID2	0.258116	ENSG00000099308.MAST3	0.394725	ENSG00000266714.MYO15B	0.269032	ENSG00000179611.DGKZP1	0.394304	ENSG00000068796.KIF2A	0.295661	ENSG00000067606.PRKCZ	0.393248	ENSG00000236814.RP11.446E9.1
ENSG00000197451.HNRNPAB	ENSG00000168040.FADD	0.246255	ENSG00000186591.UBE2H	0.254281	ENSG00000258947.TUBB3	0.269152	ENSG00000100462.PRMT5	0.263063	ENSG00000173992.CCS	0.281681	ENSG00000003056.M6PR	0.259909	ENSG00000068305.MEF2A	0.271922	ENSG00000215256.DHRS4.AS1	0.23194	ENSG00000100345.MYH9	0.257755	ENSG00000135392.D0JC14	0.269221	ENSG00000196227.FAM217B	0.255642	ENSG00000235043.TECRP1	0.26157	ENSG00000184076.UQCR10	0.264507	ENSG00000188375.H3F3C	0.206149	ENSG00000164588.HCN1	0.249721	ENSG00000092068.SLC7A8	0.275043	ENSG00000166971.AKTIP	0.249046	ENSG00000166188.ZNF319	0.260658	ENSG00000142192.APP	0.255472	ENSG00000177731.FLII	0.256818	ENSG00000243547.HNRNPKP4	0.27227	ENSG00000174243.DDX23	0.248653	ENSG00000143870.PDIA6	0.281814	ENSG00000168488.ATXN2L	0.245988	ENSG00000070047.PHRF1
ENSG00000170144.HNRNPA3	ENSG00000143321.HDGF	0.230977	ENSG00000170876.TMEM43	0.237662	ENSG00000159200.RCAN1	0.243246	ENSG00000225099.ATP6V1E1P1	0.208047	ENSG00000165119.HNRNPK	0.326536	ENSG00000164125.FAM198B	0.232607	ENSG00000121289.CEP89	0.230584	ENSG00000156508.EEF1A1	0.24377	ENSG00000114503.NCBP2	0.240461	ENSG00000100380.ST13	0.217893	ENSG00000078699.CBFA2T2	0.27993	ENSG00000068697.LAPTM4A	0.22323
ENSG00000140025.EFCAB11	ENSG00000168564.CDKN2AIP	0.240238	ENSG00000114126.TFDP2	0.258308	ENSG00000141560.FN3KRP	0.254102	ENSG00000172260.NEGR1	0.301543	ENSG00000069020.MAST4	0.29201	ENSG00000160352.ZNF714	0.259905	ENSG00000157823.AP3S2	0.303158	ENSG00000137824.FAM82A2	0.287001	ENSG00000102409.BEX4	0.269674	ENSG00000143333.RGS16	0.23927	ENSG00000168286.THAP11	0.237831	ENSG00000164604.GPR85	0.204561	ENSG00000241962.C2orf15	0.247574	ENSG00000017260.ATP2C1	0.260939	ENSG00000242265.PEG10	0.296179	ENSG00000150636.CCDC102B	0.22205	ENSG00000184731.FAM110C	0.217798
ENSG00000169891.REPS2	ENSG00000104915.STX10	0.229423	ENSG00000065609.S0P91	0.376032	ENSG00000107021.TBC1D13	0.261418	ENSG00000160785.SLC25A44	0.378363	ENSG00000184271.POU6F1	0.341295	ENSG00000084090.STARD7	0.227622	ENSG00000011347.SYT7	0.383673	ENSG00000144959.NCEH1	0.405948	ENSG00000141385.AFG3L2	0.317674	ENSG00000135002.RFK	0.346771	ENSG00000160753.RUSC1	0.41228	ENSG00000249471.ZNF324B	0.335938	ENSG00000134824.FADS2	0.28176	ENSG00000157870.FAM213B	0.384732	ENSG00000115866.DARS	0.373924	ENSG00000089818.NECAP1	0.446011	ENSG00000110427.KIAA1549L	0.410017	ENSG00000125844.RRBP1	0.370742	ENSG00000169744.LDB2	0.356822	ENSG00000171316.CHD7	0.457377	ENSG00000128482.RNF112	0.371829	ENSG00000107518.ATRNL1	0.387291	ENSG00000070159.PTPN3	0.313515
ENSG00000144730.IL17RD	ENSG00000161798.AQP5	0.215641	ENSG00000164434.FABP7	0.201398	ENSG00000144749.LRIG1	0.287678	ENSG00000172164.SNTB1	0.233161	ENSG00000111275.ALDH2	0.306892	ENSG00000171885.AQP4	0.289165	ENSG00000132692.BCAN	0.299486	ENSG00000143149.ALDH9A1	0.314831	ENSG00000072657.TRHDE	0.21438	ENSG00000046653.GPM6B	0.283392	ENSG00000160957.RECQL4	0.204231	ENSG00000043355.ZIC2	0.240367	ENSG00000018625.ATP1A2	0.299493	ENSG00000169758.C15orf27	0.229203	ENSG00000135931.ARMC9	0.199496	ENSG00000166816.LDHD	0.209302	ENSG00000258655.ARHGAP5.AS1	0.256784	ENSG00000117519.CNN3	0.292771	ENSG00000164089.AGXT2L1	0.291337
ENSG00000158850.B4GALT3	ENSG00000241935.HOGA1	0.241728	ENSG00000149925.ALDOA	0.287168	ENSG00000097046.CDC7	0.234106	ENSG00000112578.BYSL	0.237187	ENSG00000137409.MTCH1	0.28646	ENSG00000106799.TGFBR1	0.227111	ENSG00000121905.HPCA	0.292668	ENSG00000130347.RTN4IP1	0.205516	ENSG00000181704.YIPF6	0.246155	ENSG00000121310.ECHDC2	0.285411	ENSG00000188760.TMEM198	0.288121	ENSG00000175182.FAM131A	0.280221	ENSG00000067601.PMS2P4	0.195526	ENSG00000133424.LARGE	0.30747	ENSG00000153563.CD8A	0.268904	ENSG00000094804.CDC6	0.23207	ENSG00000167291.TBC1D16	0.221052	ENSG00000077152.UBE2T	0.206777
ENSG00000115053.NCL	ENSG00000187514.PTMA	0.31072	ENSG00000166006.KCNC2	0.210787	ENSG00000107816.LZTS2	0.220084	ENSG00000101161.PRPF6	0.204461	ENSG00000263874.LINC00672	0.212026	ENSG00000171033.PKIA	0.208599	ENSG00000175467.SART1	0.222257	ENSG00000205981.D0JC19	0.220574	ENSG00000163166.IWS1	0.195335	ENSG00000156313.RPGR	0.265631	ENSG00000141198.TOM1L1	0.217788	ENSG00000225259.ST13P6	0.209855	ENSG00000113141.IK	0.210078	ENSG00000072501.SMC1A	0.287695
ENSG00000123575.FAM199X	ENSG00000113810.SMC4	0.224148	ENSG00000143793.C1orf35	0.251481	ENSG00000125249.RAP2A	0.239285	ENSG00000138709.LARP1B	0.255745	ENSG00000136710.CCDC115	0.25471	ENSG00000073614.KDM5A	0.265142	ENSG00000165632.TAF3	0.251767	ENSG00000126947.ARMCX1	0.239797	ENSG00000011566.MAP4K3	0.216243	ENSG00000157193.LRP8	0.257635	ENSG00000198081.ZFP161	0.242168	ENSG00000120688.WBP4	0.265465	ENSG00000132640.BTBD3	0.23884	ENSG00000157103.SLC6A1	0.253035	ENSG00000149016.TUT1	0.258147	ENSG00000180398.MCFD2	0.254248
ENSG00000174059.CD34	ENSG00000142910.TI0GL1	0.269001	ENSG00000085563.ABCB1	0.221566	ENSG00000139567.ACVRL1	0.202333	ENSG00000206190.ATP10A	0.249423	ENSG00000154133.ROBO4	0.199461	ENSG00000123243.ITIH5	0.241594
ENSG00000173207.CKS1B	ENSG00000136478.TEX2	0.210466	ENSG00000158480.SPATA2	0.203869	ENSG00000188290.HES4	0.203198
ENSG00000147853.AK3	ENSG00000101367.MAPRE1	0.305354	ENSG00000091409.ITGA6	0.286811	ENSG00000132669.RIN2	0.311409	ENSG00000148411.0CC2	0.299945	ENSG00000152661.GJA1	0.34363	ENSG00000002587.HS3ST1	0.250242	ENSG00000183283.DAZAP2	0.283866	ENSG00000162909.CAPN2	0.277455	ENSG00000113108.APBB3	0.26222	ENSG00000136044.APPL2	0.300909	ENSG00000258056.RP11.644F5.11	0.278072	ENSG00000148700.ADD3	0.324598	ENSG00000067560.RHOA	0.287335	ENSG00000136160.EDNRB	0.25318	ENSG00000157168.NRG1	0.239731	ENSG00000157833.FAM59B	0.318711	ENSG00000089847.ANKRD24	0.257348	ENSG00000092969.TGFB2	0.315167	ENSG00000046653.GPM6B	0.293938	ENSG00000128596.CCDC136	0.247092	ENSG00000166133.RPUSD2	0.285719	ENSG00000135404.CD63	0.257629	ENSG00000180628.PCGF5	0.233001	ENSG00000022976.ZNF839	0.228692	ENSG00000146409.SLC18B1
ENSG00000133985.TTC9	ENSG00000161243.FBXO27	0.434343	ENSG00000168005.C11orf84	0.328684	ENSG00000177614.PGBD5	0.418753	ENSG00000177105.RHOG	0.379866	ENSG00000171813.PWWP2B	0.381075	ENSG00000151079.KC06	0.403772	ENSG00000090372.STRN4	0.425504	ENSG00000176720.BOK	0.36716	ENSG00000131089.ARHGEF9	0.412702	ENSG00000160307.S100B	0.417015	ENSG00000159409.CELF3	0.413091	ENSG00000240024.RP11.393B14.1	0.320139	ENSG00000105327.BBC3	0.313592	ENSG00000124507.PACSIN1	0.448098	ENSG00000119655.NPC2	0.397169	ENSG00000132359.RAP1GAP2	0.454613	ENSG00000164983.TMEM65	0.401031	ENSG00000101216.GMEB2	0.264836	ENSG00000159899.NPR2	0.370921	ENSG00000150873.C2orf50	0.294804	ENSG00000167702.KIFC2	0.422771	ENSG00000165914.TTC7B	0.430954	ENSG00000215218.UBE2QL1	0.404396	ENSG00000099814.KIAA0284	0.415716	ENSG00000146242.TPBG
ENSG00000137843.PAK6	ENSG00000261594.TPBGL	0.322779	ENSG00000121769.FABP3	0.280541	ENSG00000171160.MORN4	0.288545	ENSG00000179294.C17orf96	0.328433	ENSG00000166289.PLEKHF1	0.319848	ENSG00000169169.CPT1C	0.309103	ENSG00000136267.DGKB	0.321945	ENSG00000140945.CDH13	0.334012	ENSG00000167733.HSD11B1L	0.282031	ENSG00000185386.MAPK11	0.307072	ENSG00000178947.LINC00086	0.355481	ENSG00000179456.ZNF238	0.316628	ENSG00000154975.CA10	0.333198	ENSG00000137710.RDX	0.307972	ENSG00000233123.RP5.1059M17.1	0.326044	ENSG00000169884.WNT10B	0.350512	ENSG00000257499.RP11.571M6.8	0.303827	ENSG00000138944.KIAA1644	0.331695	ENSG00000060709.RIMBP2	0.326499	ENSG00000145882.PCYOX1L	0.310811	ENSG00000006116.CACNG3	0.328791	ENSG00000119698.PPP4R4	0.323456	ENSG00000129355.CDKN2D	0.35
ENSG00000165389.SPTSSA	ENSG00000143321.HDGF	0.227123	ENSG00000139116.KIF21A	0.256318	ENSG00000091409.ITGA6	0.267376	ENSG00000077147.TM9SF3	0.235609	ENSG00000165714.LOH12CR1	0.260772	ENSG00000006652.IFRD1	0.221664	ENSG00000121892.PDS5A	0.247925	ENSG00000073921.PICALM	0.260134	ENSG00000143162.CREG1	0.225076	ENSG00000136527.TRA2B	0.215915	ENSG00000109332.UBE2D3	0.251659	ENSG00000161813.LARP4	0.228985	ENSG00000234297.RP11.54D18.4	0.236159	ENSG00000169504.CLIC4	0.242908	ENSG00000143384.MCL1	0.196454	ENSG00000132153.DHX30	0.245271	ENSG00000055163.CYFIP2	0.210686	ENSG00000159388.BTG2	0.198501	ENSG00000197747.S100A10	0.205558	ENSG00000055130.CUL1	0.304783	ENSG00000168283.BMI1	0.245583
ENSG00000129103.SUMF2	ENSG00000233223.AC113189.5	0.207869	ENSG00000149218.ENDOD1	0.239882	ENSG00000166073.GPR176	0.227944	ENSG00000108094.CUL2	0.23259	ENSG00000205476.CCDC85C	0.198841	ENSG00000241741.RPL7AP30	0.195923	ENSG00000122406.RPL5	0.200906	ENSG00000111364.DDX55	0.222122	ENSG00000158158.CNNM4	0.218646
ENSG00000168216.LMBRD1	ENSG00000154511.FAM69A	0.212672	ENSG00000101236.RNF24	0.231353	ENSG00000170153.RNF150	0.23844	ENSG00000174456.C12orf76	0.223057	ENSG00000185189.NRBP2	0.278919	ENSG00000102024.PLS3	0.269979	ENSG00000130962.PRRG1	0.265966	ENSG00000001561.ENPP4	0.252278	ENSG00000188290.HES4	0.238742	ENSG00000144744.UBA3	0.209792	ENSG00000122417.ODF2L	0.197945	ENSG00000128829.EIF2AK4	0.2904	ENSG00000082996.RNF13	0.21513	ENSG00000126861.OMG	0.27198	ENSG00000115310.RTN4	0.23967	ENSG00000111897.SERINC1	0.271779	ENSG00000089335.ZNF302	0.196714	ENSG00000124406.ATP8A1	0.264453	ENSG00000141867.BRD4	0.246891	ENSG00000198498.TMA16	0.200813
ENSG00000164022.AIMP1	ENSG00000094914.AAAS	0.258827	ENSG00000163013.FBXO41	0.292649	ENSG00000117600.LPPR4	0.291016	ENSG00000151952.TMEM132D	0.279686	ENSG00000152092.ASTN1	0.298432	ENSG00000055044.NOP58	0.26686	ENSG00000230562.FAM133DP	0.307265	ENSG00000163960.UBXN7	0.288294	ENSG00000174145.KIAA1239	0.304572	ENSG00000008952.SEC62	0.250729	ENSG00000087502.ERGIC2	0.266988	ENSG00000110400.PVRL1	0.29048	ENSG00000257621.RP11.349A22.5	0.301127	ENSG00000088538.DOCK3	0.305825	ENSG00000089048.ESF1	0.275947	ENSG00000054803.CBLN4	0.300131	ENSG00000138592.USP8	0.281172	ENSG00000088205.DDX18	0.263097	ENSG00000261115.TMEM178B	0.295185	ENSG00000171105.INSR	0.243215	ENSG00000078369.GNB1	0.288014	ENSG00000164463.CREBRF	0.291862	ENSG00000144674.GOLGA4	0.256899	ENSG00000129347.KRI1	0.232775	ENSG00000147649.MTDH
ENSG00000128708.HAT1	ENSG00000155034.FBXL18	0.227311	ENSG00000084070.SMAP2	0.22615	ENSG00000110492.MDK	0.279217	ENSG00000145414.0F1	0.212951	ENSG00000118181.RPS25	0.222838	ENSG00000121851.POLR3GL	0.207858	ENSG00000154723.ATP5J	0.197039	ENSG00000231167.YBX1P2	0.196306	ENSG00000082898.XPO1	0.218201	ENSG00000002549.LAP3	0.196978	ENSG00000125779.PANK2	0.249381	ENSG00000092330.TINF2	0.230477	ENSG00000255529.POLR2M	0.229127	ENSG00000172057.ORMDL3	0.211578	ENSG00000071967.CYBRD1	0.248677	ENSG00000116478.HDAC1	0.230406	ENSG00000008282.SYPL1	0.2397	ENSG00000109452.INPP4B	0.207604	ENSG00000182197.EXT1	0.228638	ENSG00000232112.TMA7	0.278145	ENSG00000197386.HTT	0.219428	ENSG00000072958.AP1M1	0.25824	ENSG00000078699.CBFA2T2	0.216595	ENSG00000116096.SPR	0.210985	ENSG00000166676.FAM18A
ENSG00000137185.ZNF193	ENSG00000112249.ASCC3	0.201947	ENSG00000159674.SPON2	0.200552	ENSG00000108106.UBE2S	0.225412	ENSG00000146090.RASGEF1C	0.270167	ENSG00000132485.ZRANB2	0.215938	ENSG00000181061.HIGD1A	0.203018
ENSG00000013306.SLC25A39	ENSG00000119689.DLST	0.210371	ENSG00000177731.FLII	0.200443
ENSG00000134575.ACP2	ENSG00000138095.LRPPRC	0.263005	ENSG00000173566.NUDT18	0.333262	ENSG00000090060.PAPOLA	0.233989	ENSG00000203883.SOX18	0.206207	ENSG00000169592.INO80E	0.226034	ENSG00000179218.CALR	0.247929	ENSG00000180900.SCRIB	0.260234	ENSG00000187514.PTMA	0.252902	ENSG00000186635.ARAP1	0.251485	ENSG00000213123.TCTEX1D2	0.214936	ENSG00000104524.PYCRL	0.266926	ENSG00000184007.PTP4A2	0.270919	ENSG00000088727.KIF9	0.197769	ENSG00000168575.SLC20A2	0.241776	ENSG00000260630.S0I3.AS1	0.203433	ENSG00000086504.MRPL28	0.253164	ENSG00000144589.STK11IP	0.223967	ENSG00000090971.0T14	0.253996	ENSG00000149182.ARFGAP2	0.298126	ENSG00000162639.HENMT1	0.27131	ENSG00000150093.ITGB1	0.246521	ENSG00000005448.WDR54	0.26925	ENSG00000183963.SMTN	0.247248	ENSG00000146540.C7orf50	0.199247	ENSG00000169253.RP11.220D10.1
ENSG00000167178.ISLR2	ENSG00000149269.PAK1	0.326034	ENSG00000178342.KCNG2	0.319287	ENSG00000104967.NOVA2	0.358633	ENSG00000103460.TOX3	0.225198	ENSG00000133104.SPG20	0.298825	ENSG00000075702.WDR62	0.221671	ENSG00000076826.CAMSAP3	0.336754	ENSG00000105376.ICAM5	0.393311	ENSG00000156564.LRFN2	0.338872	ENSG00000141252.VPS53	0.258981	ENSG00000075340.ADD2	0.337163	ENSG00000163346.PBXIP1	0.296551	ENSG00000048740.CELF2	0.268936	ENSG00000138448.ITGAV	0.254547	ENSG00000157168.NRG1	0.306054	ENSG00000218336.TENM3	0.402878	ENSG00000186907.RTN4RL2	0.413535	ENSG00000106565.TMEM176B	0.287742	ENSG00000012232.EXTL3	0.313514	ENSG00000151640.DPYSL4	0.406624	ENSG00000132017.DCAF15	0.244134	ENSG00000135299.ANKRD6	0.386195	ENSG00000110536.PTPMT1	0.260994	ENSG00000160963.EMID2	0.327514	ENSG00000145242.EPHA5
ENSG00000155868.MED7	ENSG00000166266.CUL5	0.294747	ENSG00000113558.SKP1	0.350322	ENSG00000111669.TPI1	0.327731	ENSG00000152749.GPR180	0.202737	ENSG00000115514.TXNDC9	0.310535	ENSG00000167863.ATP5H	0.361431	ENSG00000172115.CYCS	0.340536	ENSG00000130347.RTN4IP1	0.234779	ENSG00000112981.NME5	0.383895	ENSG00000113387.SUB1	0.337829	ENSG00000184863.RBM33	0.252149	ENSG00000135632.SMYD5	0.216611	ENSG00000167004.PDIA3	0.281436	ENSG00000100519.PSMC6	0.326816	ENSG00000184384.MAML2	0.261593	ENSG00000119487.MAPKAP1	0.286955	ENSG00000148444.COMMD3	0.255677	ENSG00000170855.TRIAP1	0.274854	ENSG00000173915.USMG5	0.347408	ENSG00000136522.MRPL47	0.329199	ENSG00000113583.C5orf15	0.226579	ENSG00000109184.DCUN1D4	0.264215	ENSG00000128609.NDUFA5	0.357625
ENSG00000153237.CCDC148	ENSG00000025293.PHF20	0.230082	ENSG00000186409.CCDC30	0.20518	ENSG00000104889.R0SEH2A	0.233912	ENSG00000215883.CYB5RL	0.215077	ENSG00000114956.DGUOK	0.239623	ENSG00000163328.GPR155	0.294238	ENSG00000105821.D0JC2	0.319574	ENSG00000105197.TIMM50	0.241297	ENSG00000186231.KLHL32	0.224308	ENSG00000260534.RP11.1006G14.4	0.271537	ENSG00000136930.PSMB7	0.318659	ENSG00000068650.ATP11A	0.24107	ENSG00000109881.CCDC34	0.30004	ENSG00000164402.SEPT8	0.245553	ENSG00000156697.UTP14A	0.203765	ENSG00000167920.TMEM99	0.216747	ENSG00000184588.PDE4B	0.249522	ENSG00000170113.NIPA1	0.236992	ENSG00000176624.MEX3C	0.252228
ENSG00000122376.FAM35A	ENSG00000163319.MRPS18C	0.281478	ENSG00000142186.SCYL1	0.288382	ENSG00000213753.RPL23AP79	0.270584	ENSG00000057935.MTA3	0.233766	ENSG00000012660.ELOVL5	0.267252	ENSG00000166225.FRS2	0.235302	ENSG00000112081.SRSF3	0.29566	ENSG00000120910.PPP3CC	0.278514	ENSG00000267350.RP1.178F10.3	0.215801	ENSG00000112699.GMDS	0.273138	ENSG00000173542.MOB1B	0.254515	ENSG00000119414.PPP6C	0.270626	ENSG00000150764.DIXDC1	0.241433	ENSG00000151967.SCHIP1	0.229117	ENSG00000118564.FBXL5	0.279073	ENSG00000128908.INO80	0.314603
ENSG00000160050.CCDC28B	ENSG00000178381.ZFAND2A	0.260896	ENSG00000131389.SLC6A6	0.258218	ENSG00000100116.GCAT	0.258074	ENSG00000175376.EIF1AD	0.221699	ENSG00000159199.ATP5G1	0.329127	ENSG00000156599.ZDHHC5	0.225045	ENSG00000084774.CAD	0.236876	ENSG00000188931.C1orf192	0.254571	ENSG00000221990.C5orf55	0.210991	ENSG00000178896.EXOSC4	0.283658	ENSG00000131374.TBC1D5	0.239715	ENSG00000146066.HIGD2A	0.24321	ENSG00000130340.SNX9	0.238129	ENSG00000142207.URB1	0.229988	ENSG00000090054.SPTLC1	0.267499	ENSG00000229320.KRT8P12	0.221223	ENSG00000108799.EZH1	0.199196	ENSG00000118162.KPTN	0.247083	ENSG00000241837.ATP5O	0.26256	ENSG00000128185.DGCR6L	0.277925	ENSG00000214575.CPEB1	0.240386	ENSG00000181409.AATK	0.273845	ENSG00000126432.PRDX5	0.262806
ENSG00000075826.SEC31B	ENSG00000073605.GSDMB	0.266337	ENSG00000214548.MEG3	0.242204	ENSG00000224078.SNHG14	0.244812	ENSG00000114270.COL7A1	0.209314	ENSG00000137413.TAF8	0.20477	ENSG00000121716.PILRB	0.220024	ENSG00000253230.LINC00599	0.289674
ENSG00000128581.RABL5	ENSG00000131165.CHMP1A	0.244314	ENSG00000254615.RP11.395G23.3	0.237583	ENSG00000171877.FRMD5	0.201906	ENSG00000134375.TIMM17A	0.338754	ENSG00000105357.MYH14	0.295674	ENSG00000088832.FKBP1A	0.337183	ENSG00000186994.KANK3	0.306525	ENSG00000100554.ATP6V1D	0.277474	ENSG00000170275.CRTAP	0.294673	ENSG00000037897.METTL1	0.260462	ENSG00000259796.RP11.355I22.7	0.313636	ENSG00000135525.MAP7	0.279416	ENSG00000236609.ZNF853	0.243632	ENSG00000113387.SUB1	0.336612	ENSG00000049759.NEDD4L	0.306259	ENSG00000179958.DCTPP1	0.314361	ENSG00000243279.PRAF2	0.260174	ENSG00000140105.WARS	0.261114	ENSG00000129084.PSMA1	0.310169	ENSG00000154096.THY1	0.282506	ENSG00000124120.TTPAL	0.24066	ENSG00000132341.RAN	0.309542	ENSG00000197885.NKIRAS1	0.324961	ENSG00000128989.ARPP19	0.309516	ENSG00000132591.ERAL1
ENSG00000109654.TRIM2	ENSG00000152700.SAR1B	0.320941	ENSG00000156232.WHAMM	0.207662	ENSG00000188785.ZNF548	0.202152	ENSG00000259623.RP11.156E6.1	0.319956	ENSG00000175155.YPEL2	0.300831	ENSG00000164176.EDIL3	0.293618	ENSG00000147010.SH3KBP1	0.341635	ENSG00000181904.C5orf24	0.204247	ENSG00000108510.MED13	0.320961	ENSG00000211460.TSN	0.367923	ENSG00000165804.ZNF219	0.204901	ENSG00000104765.BNIP3L	0.328163	ENSG00000144746.ARL6IP5	0.336073	ENSG00000197157.SND1	0.383302	ENSG00000170390.DCLK2	0.252116	ENSG00000162775.RBM15	0.227243	ENSG00000197959.DNM3	0.320709	ENSG00000120798.NR2C1	0.225158	ENSG00000139793.MBNL2	0.366914	ENSG00000153707.PTPRD	0.232493	ENSG00000125247.TMTC4	0.287377
ENSG00000186162.CIDECP	ENSG00000129535.NRL	0.206915	ENSG00000167723.TRPV3	0.267337	ENSG00000197601.FAR1	0.223108	ENSG00000154079.C6orf57	0.294411	ENSG00000145247.OCIAD2	0.228592	ENSG00000125122.LRRC29	0.209778	ENSG00000102001.CAC01F	0.197583	ENSG00000177311.ZBTB38	0.203747	ENSG00000241945.PWP2	0.213205	ENSG00000003147.ICA1	0.210662
ENSG00000170854.MI0	ENSG00000254373.RP11.34P1.2	0.198867	ENSG00000140526.ABHD2	0.204101	ENSG00000173011.TADA2B	0.203944	ENSG00000184470.TXNRD2	0.215256	ENSG00000095787.WAC	0.212245	ENSG00000183298.RP11.556K13.1	0.204723	ENSG00000184047.DIABLO	0.228951	ENSG00000162585.C1orf86	0.215581	ENSG00000099624.ATP5D	0.212307
ENSG00000214063.TSPAN4	ENSG00000042493.CAPG	0.241859	ENSG00000188419.CHM	0.219341	ENSG00000186462.0P1L2	0.328326	ENSG00000185187.SIGIRR	0.278192	ENSG00000140988.RPS2	0.256936	ENSG00000023697.DERA	0.22842	ENSG00000213949.ITGA1	0.258081	ENSG00000163161.ERCC3	0.26009	ENSG00000173457.PPP1R14B	0.259424	ENSG00000120913.PDLIM2	0.246745	ENSG00000137959.IFI44L	0.237619
ENSG00000138449.SLC40A1	ENSG00000137364.TPMT	0.20734	ENSG00000133574.GIMAP4	0.220742	ENSG00000119535.CSF3R	0.263868	ENSG00000184060.ADAP2	0.198916	ENSG00000011465.DCN	0.250004	ENSG00000175899.A2M	0.214294	ENSG00000068793.CYFIP1	0.257894
ENSG00000118418.HMGN3	ENSG00000167110.GOLGA2	0.278213	ENSG00000177600.RPLP2	0.2877	ENSG00000167526.RPL13	0.331823	ENSG00000245910.SNHG6	0.28369	ENSG00000179611.DGKZP1	0.275405	ENSG00000111906.HDDC2	0.25982	ENSG00000127589.TUBBP1	0.304105	ENSG00000157191.NECAP2	0.318367	ENSG00000163870.TPRA1	0.285714	ENSG00000088766.CRLS1	0.232439	ENSG00000100038.TOP3B	0.308905	ENSG00000106803.SEC61B	0.208701
ENSG00000123684.LPGAT1	ENSG00000181722.ZBTB20	0.301937	ENSG00000065978.YBX1	0.254942	ENSG00000105329.TGFB1	0.222523	ENSG00000182400.TRAPPC6B	0.278003	ENSG00000113621.TXNDC15	0.259434	ENSG00000085832.EPS15	0.312897	ENSG00000137806.NDUFAF1	0.247041	ENSG00000165704.HPRT1	0.273682	ENSG00000162241.SLC25A45	0.215404	ENSG00000239911.PRKAG2.AS1	0.280491	ENSG00000267750.AC003102.3	0.213259
ENSG00000117362.APH1A	ENSG00000101367.MAPRE1	0.296925	ENSG00000100427.MLC1	0.304741	ENSG00000135744.AGT	0.285429	ENSG00000164751.PEX2	0.212126	ENSG00000135926.TMBIM1	0.315889	ENSG00000116044.NFE2L2	0.299185	ENSG00000137285.TUBB2B	0.300414	ENSG00000089006.SNX5	0.25581	ENSG00000140022.STON2	0.29397	ENSG00000148700.ADD3	0.308454	ENSG00000010278.CD9	0.28496	ENSG00000105854.PON2	0.283528	ENSG00000025423.HSD17B6	0.313088	ENSG00000164106.SCRG1	0.287162	ENSG00000132475.H3F3B	0.287873	ENSG00000095066.HOOK2	0.202455	ENSG00000170265.ZNF282	0.21259	ENSG00000170348.TMED10	0.271558	ENSG00000123240.OPTN	0.217196	ENSG00000213722.DDAH2	0.299861	ENSG00000205336.GPR56	0.309269	ENSG00000072778.ACADVL	0.288905	ENSG00000100100.PIK3IP1	0.212339
ENSG00000175931.UBE2O	ENSG00000124313.IQSEC2	0.469248	ENSG00000124608.AARS2	0.363823	ENSG00000149932.TMEM219	0.406675	ENSG00000189171.S100A13	0.43384	ENSG00000007237.GAS7	0.426855	ENSG00000196730.DAPK1	0.376209	ENSG00000146216.TTBK1	0.449142	ENSG00000135709.KIAA0513	0.412066	ENSG00000164061.BSN	0.390009	ENSG00000198483.ANKRD35	0.348484	ENSG00000101290.CDS2	0.388892	ENSG00000163618.CADPS	0.364243	ENSG00000177144.NUDT4P1	0.322225	ENSG00000101152.D0JC5	0.37261	ENSG00000156453.PCDH1	0.412255	ENSG00000118160.SLC8A2	0.433317	ENSG00000087076.HSD17B14	0.299363	ENSG00000170500.LONRF2	0.471504	ENSG00000151458.ANKRD50	0.306128	ENSG00000197106.SLC6A17	0.411632	ENSG00000186487.MYT1L	0.32184	ENSG00000054148.PHPT1	0.389697	ENSG00000198863.RUNDC1	0.330923	ENSG00000106976.DNM1	0.42965	ENSG00000166167.BTRC
ENSG00000151490.PTPRO	ENSG00000182674.KCNB2	0.315566	ENSG00000174482.LINGO2	0.252608	ENSG00000100320.RBFOX2	0.321084	ENSG00000131378.RFTN1	0.358555	ENSG00000116254.CHD5	0.384309	ENSG00000114923.SLC4A3	0.365036	ENSG00000122778.KIAA1549	0.275607	ENSG00000115194.SLC30A3	0.348679	ENSG00000171208.NETO2	0.331941	ENSG00000175866.BAIAP2	0.342184	ENSG00000164099.PRSS12	0.286074	ENSG00000168438.CDC40	0.22429	ENSG00000149654.CDH22	0.338677	ENSG00000137825.ITPKA	0.355458	ENSG00000188981.MSANTD1	0.324933	ENSG00000136267.DGKB	0.362235	ENSG00000175182.FAM131A	0.360089	ENSG00000134779.TPGS2	0.314101	ENSG00000102452.0LCN	0.295667	ENSG00000121753.BAI2	0.361167	ENSG00000180008.SOCS4	0.275714	ENSG00000184922.FMNL1	0.32368	ENSG00000189056.RELN	0.254374	ENSG00000171873.ADRA1D	0.329393	ENSG00000156395.SORCS3
ENSG00000180964.TCEAL8	ENSG00000155959.VBP1	0.461089	ENSG00000170954.ZNF415	0.33673	ENSG00000151065.DCP1B	0.266188	ENSG00000197780.TAF13	0.361143	ENSG00000121486.TRMT1L	0.255654	ENSG00000130254.SAFB2	0.354655	ENSG00000029725.RABEP1	0.307745	ENSG00000114650.SCAP	0.316578	ENSG00000116288.PARK7	0.371491	ENSG00000143742.SRP9	0.404184	ENSG00000112081.SRSF3	0.433611	ENSG00000062194.GPBP1	0.389773	ENSG00000167863.ATP5H	0.421203	ENSG00000172115.CYCS	0.397038	ENSG00000243943.ZNF512	0.340525	ENSG00000104691.UBXN8	0.258247	ENSG00000185565.LSAMP	0.322571	ENSG00000109689.STIM2	0.309738	ENSG00000113645.WWC1	0.270679	ENSG00000170791.CHCHD7	0.308559	ENSG00000198856.OSTC	0.303777	ENSG00000160633.SAFB	0.411604	ENSG00000139684.ESD	0.365008	ENSG00000204370.SDHD	0.35541	ENSG00000136536.MARCH7
ENSG00000063176.SPHK2	ENSG00000138834.MAPK8IP3	0.388242	ENSG00000126464.PRR12	0.410693	ENSG00000137288.MNF1	0.375645	ENSG00000101452.DHX35	0.28085	ENSG00000105605.CACNG7	0.387568	ENSG00000221983.UBA52	0.399351	ENSG00000074054.CLASP1	0.318688	ENSG00000099822.HCN2	0.412126	ENSG00000187147.RNF220	0.271483	ENSG00000130382.MLLT1	0.392462	ENSG00000181220.ZNF746	0.290637	ENSG00000100902.PSMA6	0.287229	ENSG00000102858.MGRN1	0.386569	ENSG00000160094.ZNF362	0.395255	ENSG00000140632.GLYR1	0.426482	ENSG00000182899.RPL35A	0.399118	ENSG00000060982.BCAT1	0.285518	ENSG00000219928.RP11.40C6.2	0.27666	ENSG00000109220.CHIC2	0.285327	ENSG00000232320.AC009299.5	0.339885	ENSG00000077312.SNRPA	0.338636	ENSG00000159461.AMFR	0.327107	ENSG00000113384.GOLPH3	0.354813	ENSG00000106682.EIF4H	0.388744	ENSG00000092068.SLC7A8
ENSG00000084733.RAB10	ENSG00000107960.OBFC1	0.238335	ENSG00000172260.NEGR1	0.326405	ENSG00000164972.C9orf24	0.275293	ENSG00000011201.KAL1	0.24202	ENSG00000102984.ZNF821	0.351199	ENSG00000100296.THOC5	0.215465	ENSG00000141376.BCAS3	0.350958	ENSG00000260257.RP5.1085F17.3	0.276596	ENSG00000074317.SNCB	0.294549	ENSG00000112245.PTP4A1	0.250889	ENSG00000100997.ABHD12	0.290416	ENSG00000152128.TMEM163	0.251127	ENSG00000002822.MAD1L1	0.386929	ENSG00000241007.SEPT7P6	0.258749	ENSG00000149212.SESN3	0.2553	ENSG00000114503.NCBP2	0.256159	ENSG00000125122.LRRC29	0.277386	ENSG00000132792.CTNNBL1	0.23412	ENSG00000185009.AP3M1	0.236331	ENSG00000259168.RP11.100M12.3	0.359927	ENSG00000130244.FAM98C	0.25247	ENSG00000115457.IGFBP2	0.271648	ENSG00000180628.PCGF5	0.248922	ENSG00000144535.DIS3L2	0.275989	ENSG00000245937.CTC.228N24.3
ENSG00000145526.CDH18	ENSG00000213938.SEPHS1P6	0.202917	ENSG00000158113.LRRC43	0.220376	ENSG00000141252.VPS53	0.220689	ENSG00000162909.CAPN2	0.212286	ENSG00000183208.GDPGP1	0.248397	ENSG00000169504.CLIC4	0.232983	ENSG00000110148.CCKBR	0.269707	ENSG00000172264.MACROD2	0.203117	ENSG00000176105.YES1	0.22126	ENSG00000092531.S0P23	0.219561	ENSG00000101654.RNMT	0.274068
ENSG00000198576.ARC	ENSG00000120738.EGR1	0.276494	ENSG00000123358.NR4A1	0.278294	ENSG00000137094.D0JB5	0.25927	ENSG00000182580.EPHB3	0.213665	ENSG00000244405.ETV5	0.201712	ENSG00000119508.NR4A3	0.292003	ENSG00000140332.TLE3	0.198121	ENSG00000133048.CHI3L1	0.210248	ENSG00000181773.GPR3	0.309567	ENSG00000010818.HIVEP2	0.235232	ENSG00000135625.EGR4	0.29472
ENSG00000213965.NUDT19	ENSG00000183527.PSMG1	0.201825	ENSG00000160888.IER2	0.205153	ENSG00000114353.G0I2	0.197422	ENSG00000170786.SDR16C5	0.204615	ENSG00000114439.BBX	0.207773	ENSG00000153989.NUS1	0.224928
ENSG00000162738.VANGL2	ENSG00000184371.CSF1	0.251425	ENSG00000183255.PTTG1IP	0.251667	ENSG00000143353.LYPLAL1	0.197043	ENSG00000154553.PDLIM3	0.226228	ENSG00000132475.H3F3B	0.23993	ENSG00000182541.LIMK2	0.236127
ENSG00000054523.KIF1B	ENSG00000149639.SOGA1	0.207943	ENSG00000156011.PSD3	0.222953	ENSG00000087258.G0O1	0.232309	ENSG00000126432.PRDX5	0.23033	ENSG00000218418.RP11.296E7.1	0.222115
ENSG00000120049.KCNIP2	ENSG00000198932.GPRASP1	0.329168	ENSG00000022355.GABRA1	0.268606	ENSG00000100307.CBX7	0.291337	ENSG00000162755.KLHDC9	0.203425	ENSG00000237737.DCTN1.AS1	0.260766	ENSG00000140090.SLC24A4	0.281831	ENSG00000172209.GPR22	0.315904	ENSG00000167549.CORO6	0.200409	ENSG00000178498.DTX3	0.281061	ENSG00000117016.RIMS3	0.370213	ENSG00000118946.PCDH17	0.213771	ENSG00000108924.HLF	0.310074
ENSG00000214391.RP11.121L10.3	ENSG00000214297.ALDOAP2	0.422861	ENSG00000165526.RPUSD4	0.255418	ENSG00000233111.RAB1C	0.341729	ENSG00000178464.CTD.2192J16.15	0.309133	ENSG00000243317.C7orf73	0.265526	ENSG00000167323.STIM1	0.308488	ENSG00000116984.MTR	0.20692	ENSG00000154767.XPC	0.223431	ENSG00000224781.RP13.77O11.2	0.306435	ENSG00000078053.AMPH	0.319963	ENSG00000198910.L1CAM	0.330504	ENSG00000156709.AIFM1	0.226694	ENSG00000132142.ACACA	0.301102	ENSG00000259137.RP11.305B6.1	0.315564	ENSG00000066827.ZFAT	0.329263	ENSG00000125962.ARMCX5	0.241544	ENSG00000104866.PPP1R37	0.279616	ENSG00000205794.RP11.333E13.4	0.306194	ENSG00000145916.RMND5B	0.242238	ENSG00000110696.C11orf58	0.241217	ENSG00000248208.RP11.153M7.1	0.383482	ENSG00000180764.PIPSL	0.261129	ENSG00000258608.RP11.35B20.1	0.256391	ENSG00000146221.TCTE1	0.276778	ENSG00000166888.STAT6
ENSG00000187961.KLHL17	ENSG00000066027.PPP2R5A	0.237869	ENSG00000168748.CA7	0.270185	ENSG00000101198.NKAIN4	0.237743	ENSG00000137218.FRS3	0.265486	ENSG00000020129.NCDN	0.25638	ENSG00000120899.PTK2B	0.222572	ENSG00000140988.RPS2	0.218079	ENSG00000145041.VPRBP	0.214371	ENSG00000163703.CRELD1	0.245107	ENSG00000177098.SCN4B	0.236754	ENSG00000135423.GLS2	0.224576	ENSG00000134440.0RS	0.198453	ENSG00000121083.DYNLL2	0.222118	ENSG00000130208.APOC1	0.250545	ENSG00000198518.HIST1H4E	0.246696	ENSG00000170425.ADORA2B	0.199019	ENSG00000243319.FGF14.IT1	0.213371	ENSG00000006071.ABCC8	0.216483	ENSG00000011083.SLC6A7	0.239292	ENSG00000173227.SYT12	0.218313	ENSG00000078328.RBFOX1	0.217501	ENSG00000130540.SULT4A1	0.236391
ENSG00000188343.FAM92A1	ENSG00000078687.TNRC6C	0.222336	ENSG00000226852.RP1.212P9.2	0.214992	ENSG00000134375.TIMM17A	0.244735	ENSG00000185379.RAD51D	0.200822	ENSG00000065526.SPEN	0.215749	ENSG00000037897.METTL1	0.220496	ENSG00000121940.CLCC1	0.265489	ENSG00000228360.RP11.365F18.1	0.204384	ENSG00000196998.WDR45	0.196719	ENSG00000070756.PABPC1	0.22984	ENSG00000184634.MED12	0.207443	ENSG00000119977.TCTN3	0.222724	ENSG00000173757.STAT5B	0.206277	ENSG00000182985.CADM1	0.210358	ENSG00000112365.ZBTB24	0.226665	ENSG00000197321.SVIL	0.195264	ENSG00000108961.RANGRF	0.209669	ENSG00000160345.C9orf116	0.229298	ENSG00000135365.PHF21A	0.235887
ENSG00000144152.FBLN7	ENSG00000143147.GPR161	0.208545	ENSG00000172346.CSDC2	0.236419	ENSG00000066248.NGEF	0.452593	ENSG00000144331.ZNF385B	0.330523	ENSG00000106018.VIPR2	0.273148	ENSG00000163995.ABLIM2	0.335219	ENSG00000112146.FBXO9	0.279635	ENSG00000160145.KALRN	0.361803	ENSG00000135638.EMX1	0.225893	ENSG00000104490.NCALD	0.285958	ENSG00000075234.TTC38	0.364862	ENSG00000153902.LGI4	0.312671	ENSG00000125967.NECAB3	0.260995	ENSG00000177697.CD151	0.334391	ENSG00000170049.KC0B3	0.244369	ENSG00000144550.CPNE9	0.29686	ENSG00000181195.PENK	0.316045	ENSG00000163399.ATP1A1	0.379428	ENSG00000182901.RGS7	0.350497	ENSG00000082684.SEMA5B	0.327002	ENSG00000166123.GPT2	0.319184	ENSG00000160469.BRSK1	0.284511	ENSG00000103707.MTFMT	0.231348
ENSG00000177105.RHOG	ENSG00000148826.NKX6.2	0.447807	ENSG00000161243.FBXO27	0.386415	ENSG00000211584.SLC48A1	0.459391	ENSG00000133985.TTC9	0.379866	ENSG00000064607.SUGP2	0.406969	ENSG00000112561.TFEB	0.420157	ENSG00000143772.ITPKB	0.380499	ENSG00000109685.WHSC1	0.360051	ENSG00000168522.FNTA	0.429147	ENSG00000076826.CAMSAP3	0.380534	ENSG00000260336.RP11.395B7.7	0.401794	ENSG00000221823.PPP3R1	0.40883	ENSG00000176720.BOK	0.431035	ENSG00000107902.LHPP	0.478765	ENSG00000104472.CHRAC1	0.334146	ENSG00000131089.ARHGEF9	0.399839	ENSG00000183317.EPHA10	0.388574	ENSG00000108639.SYNGR2	0.423486	ENSG00000101098.RIMS4	0.403071	ENSG00000236239.RP4.758J18.9	0.434847	ENSG00000137825.ITPKA	0.382152	ENSG00000124507.PACSIN1	0.414706	ENSG00000128283.CDC42EP1	0.437425	ENSG00000152556.PFKM	0.391159	ENSG00000144406.UNC80
ENSG00000126950.TMEM35	ENSG00000184388.PABPC1L2B	0.320642	ENSG00000122126.OCRL	0.333061	ENSG00000167642.SPINT2	0.312572	ENSG00000156976.EIF4A2	0.358376	ENSG00000124570.SERPINB6	0.330664	ENSG00000108091.CCDC6	0.216447	ENSG00000171132.PRKCE	0.35625	ENSG00000159216.RUNX1	0.203582	ENSG00000186462.0P1L2	0.379843	ENSG00000102144.PGK1	0.334155	ENSG00000260230.RP11.526J3.3	0.303436	ENSG00000099385.BCL7C	0.348254	ENSG00000124140.SLC12A5	0.350616	ENSG00000174028.FAM3C2	0.348667	ENSG00000101365.IDH3B	0.211185	ENSG00000101474.APMAP	0.330316	ENSG00000111674.ENO2	0.376473	ENSG00000139200.PIANP	0.341442	ENSG00000146426.TIAM2	0.252825	ENSG00000070808.CAMK2A	0.343726	ENSG00000069424.KC0B2	0.369573	ENSG00000112186.CAP2	0.361812	ENSG00000140474.ULK3	0.347243	ENSG00000253719.ATXN7L3B	0.361211	ENSG00000198689.SLC9A6
ENSG00000185813.PCYT2	ENSG00000196911.KP05	0.250508	ENSG00000157933.SKI	0.289254	ENSG00000260563.RP13.516M14.1	0.268709	ENSG00000182749.PAQR7	0.26139	ENSG00000114127.XRN1	0.259771	ENSG00000235117.RP11.229P13.20	0.276606	ENSG00000243964.RP11.16F15.1	0.281461	ENSG00000108469.RECQL5	0.332152	ENSG00000169660.HEXDC	0.275333	ENSG00000214413.BBIP1	0.242805	ENSG00000166598.HSP90B1	0.218973	ENSG00000187678.SPRY4	0.286115	ENSG00000196227.FAM217B	0.279813	ENSG00000183401.CCDC159	0.304662	ENSG00000039319.ZFYVE16	0.354134	ENSG00000135250.SRPK2	0.209432	ENSG00000103326.SOLH	0.28118	ENSG00000161048.0PEPLD	0.262097	ENSG00000104312.RIPK2	0.21693	ENSG00000064042.LIMCH1	0.304651	ENSG00000262484.CTC.360G5.1	0.274424	ENSG00000141295.SCRN2	0.234139	ENSG00000140519.RHCG	0.215638	ENSG00000137941.TTLL7	0.311056	ENSG00000166311.SMPD1
[truncated: 11,827 more rows]
[truncated: 415 more columns]
