# Supplementary material for: Transcriptional network analysis on brains reveals a potential regulatory role of PPP1R3F in autism spectrum disorders
Source: BMC Res Notes. 2018 Jul 17;11:489. doi: 10.1186/s13104-018-3594-0 (PMC6050725; doi:10.1186/s13104-018-3594-0)
Supplement: Supplementary file 5 — Additional file 5. The list of the combined set of target genes of PPP1R3F. [file 13104_2018_3594_MOESM5_ESM.xlsx]

## Sheet: Sheet1
IQSEC2	PDF	DCXR	IRF2BP1	GGT7	TTC5	CASKIN1	EHD3
ARHGAP44	RAI1	GALNT11	SLC44A2	ABHD14B	KIFC2	COPS9	KLC2
MAPK8IP3	RBFOX2	GRK5	AL590617.2	CHMP2A	WASF1	CITED2	PM20D2
ATRAID	NGEF	AC007969.1	KCNH2	TUBA8	DAGLA	AMN1	BST2
S100A13	BRINP1	DPH1	GLYR1	CIB1	UCHL5	TRIM3	MPPED1
LZTS3	ATRN	S100B	RPS19	CAMTA2	SNHG9	AL049796.1	RHOC
ZNHIT1	RBPJ	DHRS3	C16orf58	RAB35	PITPNM1	AC026790.1	STXBP1
PRR12	JAKMIP1	DOCK3	PRDX1	GRIP2	GBF1	RPL36	AP2A1
ARHGEF11	SMPD3	PFAS	TECRP1	EDC4	PLEKHG5	ROM1	CAMK2N2
CHMP1B	RTN4R	KCTD1	PACSIN1	PGAM1	RELL2	RPS12	NOMO2
LHFPL4	RPL12	FAM160B2	ZFYVE28	TXN2	RPL27A	IFI35	RUSC2
MT1M	PINK1	HLA-A	C9orf172	AGTRAP	FAM84A	IQSEC3	TSC22D4
MMP24	HSD3B7	ZFAS1	BAG6	SPTBN4	MESDC1	HABP4	APBA2
WRNIP1	RGS7	UNC5A	PTGR2	GSTP1	RFXANK	MAP3K12	FTL
LNX1	ZDHHC8	SYT3	CLSTN3	TMEM151B	AC093724.1	ABHD16A	SYNDIG1
PPP1R21	POLDIP2	MAPK8IP2	DGCR2	MBD3	ACTL6B	SLC22A17	SNU13
EEF1A2	PARD6A	AES	PPP2R1A	PSMD3	PRPF19	BCL7A	ENO2
PODXL2	ACTR1B	GIPC1	GDAP1L1	MAP2K2	SYNGR3	CDKN2D	UBE2M
LRRC47	LRP3	DLG4	VPS4A	RIT1	RETREG2	CPLX2	SH3GLB2
SV2A	FAM131B	CALM3	VPS28	YDJC	LYSMD1	APBB1	SPRYD3
BSCL2	ATP6V0E2	TNFRSF10D	DPY19L3	FARSA	ZNF48	CEND1	NOC2L
TUBB	SMIM10L2B	STMN3	TMEM240	AC009133.1	PDXP	ARPC1A	AC010226.1
AC009948.3
